# Supplementary material for: A comparative genomics and reductive dehalogenase gene transcription study of two chloroethene-respiring bacteria, Dehalococcoides mccartyi strains MB and 11a
Source: Sci Rep. 2015 Nov 6;5:15204. doi: 10.1038/srep15204 (PMC4635342; doi:10.1038/srep15204)
Supplement: Supplementary Data 1 [file srep15204-s2.xls]

## Sheet: Supplementary Data 1
Supplementary Data 1. Genomic summary of 9 Dehalococcoides strains and a single Dehalogenimonas strain.
Parameter	MB	11a	BAV1	CBDB1	GT	VS	195	DCMB5	BTF08	Dehalogenimonas BL-D-9
GenBank ID	JGYD00000000	JGVX00000000	CP000688.1	AJ965256.1	CP001924.1	GCA_000016705.1	CP000027	CP004079.1	CP004080.1	CP002084.1
Genome size (bp)	1582192	1324528	1341892	1395502	1379668	1413462	1469720	1431902	1452335	1686510
DNA G+C content (%)	48.3	47.2	47.2	47	47.3	47.3	48.9	47.1	47.3	55.04
Total genes (bp)	1666	1397	1436	1510	1484	1491	1642	1526	1580	1771
SSU rRNA genes	1	1	1	1	1	1	1	1	1	1
LSU rRNA genes	1	1	1	1	1	1	1	1	1	1
tRNA genes	46	46	46	47	46	46	46	46	46	47
Total No. of protein coding genes (CDS)	1575	1346	1371	1458	1417	1442	1580	1477	1529	1720
Core genes	1029	1029	1029	1029	1029	1029	1029	1029	1029	not compared
% of Core genes (Core genes/total genes)	61.7647	73.6578	71.6574	68.1457	69.3396	69.0141	62.6675	67.4312	65.1266	not compared
Non-core genes	637	368	407	481	455	462	613	497	551	not compared
Unique genes	183	62	37	56	71	55	216	41	99	not compared
% of Unique genes	10.9844	4.43808	2.5766		4.78437	3.6888	13.1547	2.68676	6.2	not compared
rdhA genes	38 (4 partial genes)	11 (2 partial genes)	11	32	20	36	17	23	20	25 (17 partial genes)
rdhB genes	31 (3 partial gene)	9	11	32	19	36	17	23	20	7
MarR genes	34	9	4	19	7	23	20	5	11	7
CRISPR repeats	2	0	0	1	1	0	0	2	0	0
