# Supplementary material for: A comparative genomics and reductive dehalogenase gene transcription study of two chloroethene-respiring bacteria, Dehalococcoides mccartyi strains MB and 11a
Source: Sci Rep. 2015 Nov 6;5:15204. doi: 10.1038/srep15204 (PMC4635342; doi:10.1038/srep15204)
Supplement: Supplementary Data 2 [file srep15204-s3.xls]

## Sheet: Supplementary Data 2
Supplementary Data 2. Protein coding sequence (CDS) only found in strain MB among seven Dehalococcoides strains 195, BAV1, BTF08, CBDB1, DCMB5, GT, VS
Ray assembler ID	CDS ID	UniRef90 ID	UniProt90 Description	Nucleotide identity (%)	alignment length	query start	query end	sequence start	sequence end	genome start	genome stop	e-value	Bit score
MBrayScalf30003	DehaMB_3_0003	D4MN55	3&apos;-phosphoadenosine 5&apos;-phosphosulfate sulfotransferase (PAPS reductase)/FAD synthetase and related enzymes n=1 Tax=Eubacterium siraeum V10Sc8a RepID=D4MN55_9FIRM	47.57	100	1	184	8	192	1099	1653	1.64618e-46	189.119
MBrayScalf30004	DehaMB_3_0004	D4MN55	3&apos;-phosphoadenosine 5&apos;-phosphosulfate sulfotransferase (PAPS reductase)/FAD synthetase and related enzymes n=1 Tax=Eubacterium siraeum V10Sc8a RepID=D4MN55_9FIRM	69.94	99.79	1	479	100	578	2098	3540	0	733.791
MBrayScalf10071	DehaMB_1_0071	F4BXQ0	ABC transporter, ATP-binding protein n=1 Tax=Methanosaeta concilii GP6 RepID=F4BXQ0_METCG	59.01	97.58	1	282	1	282	79806	80675	3.52238e-88	328.946
MBrayScalf10069	DehaMB_1_0069	D1JHK8	ABC transporter, ATP-binding protein n=1 Tax=uncultured archaeon RepID=D1JHK8_9ARCH	49.21	92.7	1	254	2	255	77949	78773	1.00569e-68	264.233
MBrayScalf10068	DehaMB_1_0068	G7WP85	ABC transporter, iron chelate uptake transporter (FeCT) family, permease protein n=1 Tax=Methanosaeta harundinacea 6Ac RepID=G7WP85_METH6	50.14	95.07	18	364	14	357	76855	77952	1.45161e-95	353.984
MBrayScalf10064	DehaMB_1_0064	D1JCT6	ABC transporter, permease protein n=1 Tax=uncultured archaeon RepID=D1JCT6_9ARCH	56.53	99.44	2	353	4	355	69944	71008	7.48008e-114	414.461
MBrayScalf10077	DehaMB_1_0077	F4BXI0	ABC-2 type transporter n=1 Tax=Methanosaeta concilii GP6 RepID=F4BXI0_METCG	55.74	90.37	27	270	1	244	86362	87174	1.15313e-71	273.863
MBrayScalf10078	DehaMB_1_0078	G7W7Z3	ABC-type Fe3+-hydroxamate transport system, periplasmic component n=1 Tax=Desulfosporosinus orientis DSM 765 RepID=G7W7Z3_DESOD	37.83	87.83	15	281	3	267	87122	88036	5.02573e-48	195.667
MBrayScalf10088	DehaMB_1_0088	F6D598	ABC-type metal ion transporter, periplasmic subunit n=1 Tax=Methanobacterium sp. SWAN-1 RepID=F6D598_METSW	50	88.51	30	291	28	293	97223	98113	4.66914e-76	288.5
MBrayScalf10082	DehaMB_1_0082	F6CH65	ABC-type transporter, periplasmic subunit n=1 Tax=Desulfotomaculum kuznetsovii DSM 6115 RepID=F6CH65_DESK7	43.53	86.71	51	409	22	372	91056	92300	9.40194e-83	311.612
MBrayScalf40173	DehaMB_4_0173	B5YCY8	Beta and gamma crystallin n=1 Tax=Dictyoglomus thermophilum H-6-12 RepID=B5YCY8_DICT6	34.15	48.81	74	155	66	147	151334	151840	1.13304e-08	62.7734
MBrayScalf10073	DehaMB_1_0073	UPI000248C55C	CbiET protein n=1 Tax=Paenibacillus elgii B69 RepID=UPI000248C55C	40.1	98.77	6	408	3	407	81750	82976	1.37337e-80	304.294
MBrayScalf10090	DehaMB_1_0090	C2M017	Cobalamin synthesis protein/P47K family protein n=3 Tax=Staphylococcus hominis RepID=C2M017_STAHO	34.52	89.32	12	287	13	288	98542	99471	6.87898e-37	158.688
MBrayScalf10066	DehaMB_1_0066	F4BXH3	Cobaltochelatase, CobN subunit n=1 Tax=Methanosaeta concilii GP6 RepID=F4BXH3_METCG	61.76	99.29	4	1258	15	1272	71819	75613	0	1652.88
MBrayScalf10110	DehaMB_1_0110	B9M5K0	CRISPR-associated helicase Cas3 n=1 Tax=Geobacter sp. FRC-32 RepID=B9M5K0_GEOSF	41.6	99.12	2	794	5	806	117039	119441	5.48595e-176	622.468
MBrayScalf10114	DehaMB_1_0114	D7CNM1	CRISPR-associated protein Cas1 n=1 Tax=Syntrophothermus lipocalidus DSM 12680 RepID=D7CNM1_SYNLT	53.06	100	1	339	1	343	123665	124684	1.16165e-102	377.481
MBrayScalf10115	DehaMB_1_0115	F0T1Y8	CRISPR-associated protein, Cas2 family n=1 Tax=Syntrophobotulus glycolicus DSM 8271 RepID=F0T1Y8_SYNGF	61.05	84.82	17	111	1	95	124692	125030	2.46583e-29	131.339
MBrayScalf10112	DehaMB_1_0112	B9M5J8	CRISPR-associated protein, Csd1 family n=1 Tax=Geobacter sp. FRC-32 RepID=B9M5J8_GEOSF	46.72	94.85	14	639	1	613	120168	122150	1.2573e-158	564.688
MBrayScalf10113	DehaMB_1_0113	F0T1Y5	CRISPR-associated protein, Csd2 family n=1 Tax=Syntrophobotulus glycolicus DSM 8271 RepID=F0T1Y5_SYNGF	62.59	99.28	2	275	3	287	122165	122995	2.217e-96	355.91
MBrayScalf10111	DehaMB_1_0111	Q1NKD4	CRISPR-associated protein, CT1134 n=1 Tax=delta proteobacterium MLMS-1 RepID=Q1NKD4_9DELT	60.09	90.08	2	228	1	227	119452	120210	1.21437e-78	296.975
MBrayScalf20120	DehaMB_2_0120	B1B9T8	DNA mismatch repair protein HexA n=1 Tax=Clostridium botulinum C str. Eklund RepID=B1B9T8_CLOBO	41.05	86.89	74	603	16	518	111239	113071	9.36501e-104	382.104
MBrayScalf10102	DehaMB_1_0102	F7NK39	DNA-binding response regulator n=1 Tax=Acetonema longum DSM 6540 RepID=F7NK39_9FIRM	50	97.38	1	223	1	224	107945	108634	8.168e-61	237.269
MBrayScalf40212	DehaMB_4_0212	D7EZK5	FclIS n=1 Tax=Flavobacterium columnare RepID=D7EZK5_9FLAO	40.99	99.49	3	394	2	390	182127	183311	3.89528e-71	273.092
MBrayScalf10096	DehaMB_1_0096	B8CWI3	Ferric uptake regulator, Fur family n=1 Tax=Halothermothrix orenii H 168 RepID=B8CWI3_HALOH	54.1	97.6	4	125	10	131	102681	103058	7.47572e-35	149.828
MBrayScalf50156	DehaMB_5_0156	B2JTL5	FRG domain protein n=1 Tax=Burkholderia phymatum STM815 RepID=B2JTL5_BURP8	31.32	89.55	28	284	22	297	139769	140632	1.89301e-26	123.635
MBrayScalf20001	DehaMB_2_0001	F3ZWZ8	Gp37Gp68 family protein n=1 Tax=Mahella australiensis 50-1 BON RepID=F3ZWZ8_MAHA5	30.72	89.1	1	237	1	259	2562	3362	2.96969e-14	83.1889
MBrayScalf20002	DehaMB_2_0002	E2CKV3	GP46 n=1 Tax=Roseibium sp. TrichSKD4 RepID=E2CKV3_9RHOB	48.44	93.08	9	129	3	108	3349	3741	2.21641e-15	85.1149
MBrayScalf80002	DehaMB_8_0002	UPI00016A7BE2	hypothetical protein BoklC_01639 n=1 Tax=Burkholderia oklahomensis C6786 RepID=UPI00016A7BE2	42.08	97.57	1	441	177	615	541	1899	6.4143e-95	352.058
MBrayScalf10101	DehaMB_1_0101	UPI0001745292	hypothetical protein VspiD_03825 n=1 Tax=Verrucomicrobium spinosum DSM 4136 RepID=UPI0001745292	32.97	88.04	14	197	37	221	106920	107549	6.19612e-14	81.2629
MBrayScalf10103	DehaMB_1_0103	D6TK35	Integral membrane sensor signal transduction histidine kinase n=1 Tax=Ktedonobacter racemifer DSM 44963 RepID=D6TK35_9CHLR	37.08	99.56	2	457	3	457	108631	110007	1.09303e-77	295.049
MBrayScalf10080	DehaMB_1_0080	F6CR83	Iron-chelate-transporting ATPase n=1 Tax=Desulfotomaculum kuznetsovii DSM 6115 RepID=F6CR83_DESK7	51.01	98.03	2	399	3	399	88768	89988	1.93172e-115	420.239
MBrayScalf10083	DehaMB_1_0083	Q8PVG2	Magnesium-chelatase subunit n=1 Tax=Methanosarcina mazei Go1 RepID=Q8PVG2_METMA	47.54	98	7	692	8	678	92348	94450	0	650.973
MBrayScalf10091	DehaMB_1_0091	H7GGW2	Metal uptake regulation protein n=5 Tax=Thermus RepID=H7GGW2_9DEIN	47.54	97.6	2	123	1	122	99740	100117	1.58685e-28	128.642
MBrayScalf10079	DehaMB_1_0079	D8K0Q6	Nitrilase/cyanide hydratase and apolipoprotein N-acyltransferase n=1 Tax=Dehalogenimonas lykanthroporepellens BL-DC-9 RepID=D8K0Q6_DEHLB	52.59	99.57	1	232	1	232	88057	88758	5.45645e-68	261.151
MBrayScalf10086	DehaMB_1_0086	D8K123	Nitrilase/cyanide hydratase and apolipoprotein N-acyltransferase n=1 Tax=Dehalogenimonas lykanthroporepellens BL-DC-9 RepID=D8K123_DEHLB	41.37	90.15	23	269	5	252	96221	97045	9.76916e-54	214.157
MBrayScalf40201	DehaMB_4_0201	A7HKF4	Nuclease (RecB family)-like protein n=1 Tax=Fervidobacterium nodosum Rt17-B1 RepID=A7HKF4_FERNB	28.06	56.12	202	476	136	383	171090	172562	1.76749e-19	101.679
MBrayScalf20525	DehaMB_2_0525	D8K0U4	PAS/PAC sensor signal transduction histidine kinase n=1 Tax=Dehalogenimonas lykanthroporepellens BL-DC-9 RepID=D8K0U4_DEHLB	41.38	94.31	7	122	1	116	509540	509911	9.25122e-18	93.2041
MBrayScalf10067	DehaMB_1_0067	F4BXG9	Periplasmic binding protein n=1 Tax=Methanosaeta concilii GP6 RepID=F4BXG9_METCG	39.3	84.51	55	365	28	336	75740	76846	4.08034e-58	229.565
MBrayScalf10063	DehaMB_1_0063	A0B802	Periplasmic binding protein n=1 Tax=Methanosaeta thermophila PT RepID=A0B802_METTP	32.61	98.65	4	368	2	354	68795	69907	3.19267e-42	176.792
MBrayScalf10074	DehaMB_1_0074	A1AUS4	Precorrin-2 C20-methyltransferase / cobalt-factor II C20-methyltransferase n=1 Tax=Pelobacter propionicus DSM 2379 RepID=A1AUS4_PELPD	41.05	94.63	9	237	4	232	82978	83706	5.65747e-39	164.851
MBrayScalf10076	DehaMB_1_0076	A5UQU1	Precorrin-3 methyltransferase / precorrin-2 dehydrogenase n=1 Tax=Roseiflexus sp. RS-1 RepID=A5UQU1_ROSS1	37.36	95.89	27	632	3	629	84372	86270	6.30763e-101	372.859
MBrayScalf10075	DehaMB_1_0075	A1HPX4	Precorrin-4 C11-methyltransferase n=1 Tax=Thermosinus carboxydivorans Nor1 RepID=A1HPX4_9FIRM	58.63	99.2	3	251	2	248	83699	84454	3.14504e-76	288.886
MBrayScalf10085	DehaMB_1_0085	A6TJE4	Precorrin-8X methylmutase CbiC/CobH n=1 Tax=Alkaliphilus metalliredigens QYMF RepID=A6TJE4_ALKMQ	29.14	81.02	31	205	28	202	95515	96165	9.342e-17	90.8929
MBrayScalf10065	DehaMB_1_0065	D1JCT7	Probable ABC transporter, ATP-binding protein n=1 Tax=uncultured archaeon RepID=D1JCT7_9ARCH	59.38	95.52	1	256	1	256	71005	71811	3.49101e-84	315.464
MBrayScalf20608	DehaMB_2_0608	Q6F7B2	Putative acyltransferase n=1 Tax=Acinetobacter sp. ADP1 RepID=Q6F7B2_ACIAD	38.35	52.99	115	247	4	136	591594	592349	5.04919e-26	122.094
MBrayScalf10072	DehaMB_1_0072	B1HRF2	Putative cobalt-precorrin-6A synthase [deacetylating] n=3 Tax=Bacillaceae RepID=B1HRF2_LYSSC	39.72	99.17	2	359	5	364	80681	81766	2.53427e-72	276.559
MBrayScalf50160	DehaMB_5_0160	D0FZ74	Putative reductive dehalogenase (Fragment) n=1 Tax=uncultured bacterium RepID=D0FZ74_9BACT	37.13	92.5	30	498	14	431	143975	145498	5.52505e-80	302.753
MBrayScalf80008	DehaMB_8_0008	D0FZ74	Putative reductive dehalogenase (Fragment) n=1 Tax=uncultured bacterium RepID=D0FZ74_9BACT	37.13	92.5	30	498	14	431	6217	7740	5.52505e-80	302.753
MBrayScalf80011	DehaMB_8_0011	D0FZ74	Putative reductive dehalogenase (Fragment) n=1 Tax=uncultured bacterium RepID=D0FZ74_9BACT	37.18	91.5	30	492	14	426	9416	10936	1.54962e-81	308.145
MBrayScalf10093	DehaMB_1_0093	E4N816	Putative two-component system sensor kinase n=1 Tax=Kitasatospora setae KM-6054 RepID=E4N816_KITSK	51.72	74.36	20	77	301	354	100417	100653	8.64188e-08	60.077
MBrayScalf20604	DehaMB_2_0604	G0VXA2	Putative uncharacterized protein M1_1541 n=2 Tax=Paenibacillus polymyxa RepID=G0VXA2_PAEPO	44.02	97.31	1	181	1	184	588744	589304	4.0039e-39	164.466
MBrayScalf20605	DehaMB_2_0605	G0VXA2	Putative uncharacterized protein M1_1541 n=2 Tax=Paenibacillus polymyxa RepID=G0VXA2_PAEPO	46.45	92.78	7	186	1	183	589371	589955	1.28996e-41	172.94
MBrayScalf10136	DehaMB_1_0136	B8J6P8	Putative uncharacterized protein n=1 Tax=Anaeromyxobacter dehalogenans 2CP-1 RepID=B8J6P8_ANAD2	30.77	97.7	5	344	41	362	147962	149008	2.84953e-36	156.762
MBrayScalf40158	DehaMB_4_0158	F2KSP9	Putative uncharacterized protein n=1 Tax=Archaeoglobus veneficus SNP6 RepID=F2KSP9_ARCVS	47.42	54.24	39	134	145	241	138647	139180	1.49748e-19	99.3673
MBrayScalf40021	DehaMB_4_0021	G7DB49	Putative uncharacterized protein n=1 Tax=Bradyrhizobium japonicum USDA 6 RepID=G7DB49_BRAJP	57.14	87.5	5	67	1	63	16704	16922	2.81676e-13	78.1814
MBrayScalf10070	DehaMB_1_0070	Q1Q3S4	Putative uncharacterized protein n=1 Tax=Candidatus Kuenenia stuttgartiensis RepID=Q1Q3S4_9BACT	33.72	95.48	11	348	3	335	78754	79818	4.5061e-49	199.519
MBrayScalf10099	DehaMB_1_0099	C1I4V2	Putative uncharacterized protein n=1 Tax=Clostridium sp. 7_2_43FAA RepID=C1I4V2_9CLOT	51.1	93.29	23	606	4	587	104181	106061	3.17821e-149	533.102
MBrayScalf50150	DehaMB_5_0150	D8K1I4	Putative uncharacterized protein n=1 Tax=Dehalogenimonas lykanthroporepellens BL-DC-9 RepID=D8K1I4_DEHLB	38.04	95.29	4	165	7	164	136178	136690	4.53235e-24	114.005
MBrayScalf50149	DehaMB_5_0149	D8K1I5	Putative uncharacterized protein n=1 Tax=Dehalogenimonas lykanthroporepellens BL-DC-9 RepID=D8K1I5_DEHLB	40.99	97.51	9	400	9	405	134970	136178	3.81761e-73	279.641
MBrayScalf40022	DehaMB_4_0022	D8K3D6	Putative uncharacterized protein n=1 Tax=Dehalogenimonas lykanthroporepellens BL-DC-9 RepID=D8K3D6_DEHLB	40.68	79.36	46	218	7	180	17106	17762	2.23363e-26	122.865
MBrayScalf10095	DehaMB_1_0095	D8K3I4	Putative uncharacterized protein n=1 Tax=Dehalogenimonas lykanthroporepellens BL-DC-9 RepID=D8K3I4_DEHLB	42.64	92.14	11	139	12	139	102056	102478	2.52569e-22	108.227
MBrayScalf30005	DehaMB_3_0005	D4MN56	Putative uncharacterized protein n=1 Tax=Eubacterium siraeum V10Sc8a RepID=D4MN56_9FIRM	58.09	100	1	301	1	303	3552	4457	5.4129e-104	381.333
MBrayScalf10153	DehaMB_1_0153	F8E4Q3	Putative uncharacterized protein n=1 Tax=Flexistipes sinusarabici DSM 4947 RepID=F8E4Q3_FLESM	58.33	89.26	6	113	1	108	162481	162846	1.40882e-31	139.043
MBrayScalf40216	DehaMB_4_0216	D8JD87	Putative uncharacterized protein n=1 Tax=Halalkalicoccus jeotgali B3 RepID=D8JD87_HALJB	35.85	96.43	10	252	14	271	187288	188046	9.25894e-36	154.451
MBrayScalf20625	DehaMB_2_0625	C7NLM5	Putative uncharacterized protein n=1 Tax=Kytococcus sedentarius DSM 20547 RepID=C7NLM5_KYTSD	27.25	99.28	6	974	7	1010	606334	609264	1.29156e-94	352.443
MBrayScalf100001	Deha_MB_10_0001	Q0F391	Putative uncharacterized protein n=1 Tax=Mariprofundus ferrooxydans PV-1 RepID=Q0F391_9PROT	54.44	97.79	2	178	118	297	511	1056	2.23797e-55	218.394
MBrayScalf20706	DehaMB_2_0706	Q2BKT1	Putative uncharacterized protein n=1 Tax=Neptuniibacter caesariensis RepID=Q2BKT1_9GAMM	43.08	69.15	7	71	4	68	677157	677441	3.90559e-07	57.7658
MBrayScalf40218	DehaMB_4_0218	H1J0D5	Putative uncharacterized protein n=1 Tax=Opitutaceae bacterium TAV5 RepID=H1J0D5_9BACT	35.8	94.72	14	264	9	264	191536	192333	2.40105e-30	136.346
MBrayScalf40217	DehaMB_4_0217	D8FY24	Putative uncharacterized protein n=1 Tax=Oscillatoria sp. PCC 6506 RepID=D8FY24_9CYAN	36.26	97.88	15	1074	12	1056	188288	191539	0	654.055
MBrayScalf40215	DehaMB_4_0215	C6DBE1	Putative uncharacterized protein n=1 Tax=Pectobacterium carotovorum subsp. carotovorum PC1 RepID=C6DBE1_PECCP	42.72	96.79	5	306	1	298	186324	187262	8.12086e-71	271.552
MBrayScalf40220	DehaMB_4_0220	E2ML62	Putative uncharacterized protein n=1 Tax=Pseudomonas syringae pv. tomato T1 RepID=E2ML62_PSEUB	34.25	95.04	2	250	40	286	192993	193781	2.81908e-29	132.88
MBrayScalf60001	DehaMB_6_0001	D5RKT7	Putative uncharacterized protein n=1 Tax=Roseomonas cervicalis ATCC 49957 RepID=D5RKT7_9PROT	32.07	96.72	1	177	195	374	582	1133	5.19059e-22	107.457
MBrayScalf20718	DehaMB_2_0718	Q1ASS2	Putative uncharacterized protein n=1 Tax=Rubrobacter xylanophilus DSM 9941 RepID=Q1ASS2_RUBXD	27.76	77.78	33	256	39	268	685306	686172	3.82203e-14	82.8037
MBrayScalf20612	DehaMB_2_0612	B1VR32	Putative uncharacterized protein n=1 Tax=Streptomyces griseus subsp. griseus NBRC 13350 RepID=B1VR32_STRGG	28.62	75	36	302	43	315	596120	597190	2.29918e-13	80.8777
MBrayScalf10134	DehaMB_1_0134	Q64E63	Putative uncharacterized protein n=1 Tax=uncultured archaeon GZfos14B8 RepID=Q64E63_9ARCH	45.37	99.03	1	408	1	421	145623	146861	1.86756e-107	393.66
MBrayScalf40140	DehaMB_4_0140	F3XQC1	Putative uncharacterized protein n=2 Tax=Bacteroidetes RepID=F3XQC1_9FLAO	37.5	97.86	1	137	1	148	123021	123443	2.23374e-14	81.6481
MBrayScalf10135	DehaMB_1_0135	F7TWG3	Putative uncharacterized protein n=2 Tax=Brevibacillus laterosporus RepID=F7TWG3_BRELA	29.86	42.9	188	329	139	268	146947	147942	8.79131e-09	65.4698
MBrayScalf40207	DehaMB_4_0207	D3SGY8	Putative uncharacterized protein n=2 Tax=Dehalococcoidetes RepID=D3SGY8_DEHSG	79.31	78.38	17	74	5	62	177080	177304	1.01467e-18	96.2857
MBrayScalf10089	DehaMB_1_0089	H5XSW2	Putative uncharacterized protein n=2 Tax=Desulfosporosinus RepID=H5XSW2_9FIRM	60	91.35	2	96	1	95	98178	98492	1.83188e-28	128.642
MBrayScalf20611	DehaMB_2_0611	F6B6A8	Putative uncharacterized protein n=2 Tax=Desulfotomaculum RepID=F6B6A8_DESCC	25.6	63.74	128	359	68	290	594734	595828	5.01251e-07	59.6918
MBrayScalf20609	DehaMB_2_0609	B0K818	Putative uncharacterized protein n=2 Tax=Thermoanaerobacter RepID=B0K818_THEP3	32.5	90.08	1	118	1	116	592490	592885	1.35076e-10	69.3218
MBrayScalf20210	DehaMB_2_0210	D8K099	Radical SAM domain protein n=1 Tax=Dehalogenimonas lykanthroporepellens BL-DC-9 RepID=D8K099_DEHLB	62.07	98.04	2	51	190	247	206690	206845	1.61651e-12	75.485
MBrayScalf10084	DehaMB_1_0084	A0B6A1	Radical SAM domain protein n=1 Tax=Methanosaeta thermophila PT RepID=A0B6A1_METTP	40.34	90.53	25	368	26	365	94419	95561	2.66734e-60	236.884
MBrayScalf10001	DehaMB_1_0001	D2BJ62	Reductive dehalogenase n=17 Tax=Bacteria RepID=D2BJ62_DEHSV	97.92	100	1	240	270	509	40	762	3.79901e-140	501.13
MBrayScalf10161	DehaMB_1_0161	D2BJ62	Reductive dehalogenase n=17 Tax=Bacteria RepID=D2BJ62_DEHSV	90.83	99.59	1	240	14	253	169097	169822	1.47487e-126	455.677
MBrayScalf80246	DehaMB_8_0246	D2BJ62	Reductive dehalogenase n=17 Tax=Bacteria RepID=D2BJ62_DEHSV	97.92	100	1	48	462	509	225381	225527	2.53335e-20	101.679
MBrayScalf40168	DehaMB_4_0168	D2BJI2	Reductive dehalogenase n=9 Tax=Bacteria RepID=D2BJI2_DEHSV	63.14	88.97	64	571	1	505	145759	147474	0	648.662
MBrayScalf40172	DehaMB_4_0172	G6HFY2	Resolvase domain protein n=1 Tax=Frankia sp. CN3 RepID=G6HFY2_9ACTO	31.21	85.79	11	487	28	523	149651	151321	4.34293e-53	213.772
MBrayScalf10097	DehaMB_1_0097	D8K1K9	Rubrerythrin n=1 Tax=Dehalogenimonas lykanthroporepellens BL-DC-9 RepID=D8K1K9_DEHLB	72.92	100	1	192	1	192	103085	103663	1.18649e-76	289.271
MBrayScalf10052	DehaMB_1_0052	F4BX84	Sodium bile acid symporter family n=1 Tax=Methanosaeta concilii GP6 RepID=F4BX84_METCG	26.52	88.78	14	290	10	278	57036	57974	1.88481e-15	87.4261
MBrayScalf20610	DehaMB_2_0610	E4MKQ9	Transcriptional regulator, XRE family n=1 Tax=Eubacterium cellulosolvens 6 RepID=E4MKQ9_9FIRM	38.97	96.74	11	336	5	332	592872	593885	3.33893e-52	209.534
MBrayScalf20622	DehaMB_2_0622	D8K160	Transposase IS116/IS110/IS902 family protein n=2 Tax=Dehalogenimonas lykanthroporepellens BL-DC-9 RepID=D8K160_DEHLB	52.06	92.04	27	338	4	316	602729	603748	8.85386e-90	334.724
MBrayScalf20524	DehaMB_2_0524	E3FXK3	Two component transcriptional regulator, winged helix family n=2 Tax=Stigmatella aurantiaca DW4/3-1 RepID=E3FXK3_STIAD	38.95	76	30	124	142	236	509159	509536	8.45579e-13	76.6406
MBrayScalf10081	DehaMB_1_0081	H6LCN2	Vitamin B12 import system permease protein BtuC n=1 Tax=Acetobacterium woodii DSM 1030 RepID=H6LCN2_ACEWD	49.85	95.17	14	348	4	338	89985	91043	8.38238e-92	341.273
MBrayScalf10100	DehaMB_1_0100	G2HCQ6	VTC domain protein n=2 Tax=Desulfovibrio RepID=G2HCQ6_9DELT	30.89	86.94	30	262	4	237	106095	106901	1.85401e-22	110.153
MBrayScalf50016	DehaMB_5_0016	Q939E8	Ypar25 n=1 Tax=Pseudomonas alcaligenes RepID=Q939E8_PSEAC	32.28	84.48	23	169	7	153	14438	14962	1.96619e-13	78.9518
MBrayScalf20588	No ID provided	Not Applicable	Putative uncharacterized protein	-	-	-	-	-	-	-	-	-	-
MBrayScalf20151	No ID provided	Not Applicable	Putative uncharacterized protein	-	-	-	-	-	-	-	-	-	-
MBrayScalf40114	No ID provided	Not Applicable	Putative uncharacterized protein	-	-	-	-	-	-	-	-	-	-
MBrayScalf40257	No ID provided	Not Applicable	Putative uncharacterized protein	-	-	-	-	-	-	-	-	-	-
MBrayScalf80207	No ID provided	Not Applicable	Putative uncharacterized protein	-	-	-	-	-	-	-	-	-	-
MBrayScalf20712	No ID provided	Not Applicable	Putative uncharacterized protein	-	-	-	-	-	-	-	-	-	-
MBrayScalf20713	No ID provided	Not Applicable	Putative uncharacterized protein	-	-	-	-	-	-	-	-	-	-
MBrayScalf10062	No ID provided	Not Applicable	Putative uncharacterized protein	-	-	-	-	-	-	-	-	-	-
MBrayScalf10087	No ID provided	Not Applicable	Putative uncharacterized protein	-	-	-	-	-	-	-	-	-	-
MBrayScalf10092	No ID provided	Not Applicable	Putative uncharacterized protein	-	-	-	-	-	-	-	-	-	-
MBrayScalf10107	No ID provided	Not Applicable	Putative uncharacterized protein	-	-	-	-	-	-	-	-	-	-
MBrayScalf10122	No ID provided	Not Applicable	Putative uncharacterized protein	-	-	-	-	-	-	-	-	-	-
MBrayScalf10126	No ID provided	Not Applicable	Putative uncharacterized protein	-	-	-	-	-	-	-	-	-	-
MBrayScalf10133	No ID provided	Not Applicable	Putative uncharacterized protein	-	-	-	-	-	-	-	-	-	-
MBrayScalf10143	No ID provided	Not Applicable	Putative uncharacterized protein	-	-	-	-	-	-	-	-	-	-
MBrayScalf20003	No ID provided	Not Applicable	Putative uncharacterized protein	-	-	-	-	-	-	-	-	-	-
MBrayScalf20005	No ID provided	Not Applicable	Putative uncharacterized protein	-	-	-	-	-	-	-	-	-	-
MBrayScalf20007	No ID provided	Not Applicable	Putative uncharacterized protein	-	-	-	-	-	-	-	-	-	-
MBrayScalf20024	No ID provided	Not Applicable	Putative uncharacterized protein	-	-	-	-	-	-	-	-	-	-
MBrayScalf20127	No ID provided	Not Applicable	Putative uncharacterized protein	-	-	-	-	-	-	-	-	-	-
MBrayScalf20440	No ID provided	Not Applicable	Putative uncharacterized protein	-	-	-	-	-	-	-	-	-	-
MBrayScalf20519	No ID provided	Not Applicable	Putative uncharacterized protein	-	-	-	-	-	-	-	-	-	-
MBrayScalf20520	No ID provided	Not Applicable	Putative uncharacterized protein	-	-	-	-	-	-	-	-	-	-
MBrayScalf20613	No ID provided	Not Applicable	Putative uncharacterized protein	-	-	-	-	-	-	-	-	-	-
MBrayScalf20614	No ID provided	Not Applicable	Putative uncharacterized protein	-	-	-	-	-	-	-	-	-	-
MBrayScalf20616	No ID provided	Not Applicable	Putative uncharacterized protein	-	-	-	-	-	-	-	-	-	-
MBrayScalf20626	No ID provided	Not Applicable	Putative uncharacterized protein	-	-	-	-	-	-	-	-	-	-
MBrayScalf20627	No ID provided	Not Applicable	Putative uncharacterized protein	-	-	-	-	-	-	-	-	-	-
MBrayScalf20631	No ID provided	Not Applicable	Putative uncharacterized protein	-	-	-	-	-	-	-	-	-	-
MBrayScalf20632	No ID provided	Not Applicable	Putative uncharacterized protein	-	-	-	-	-	-	-	-	-	-
MBrayScalf20633	No ID provided	Not Applicable	Putative uncharacterized protein	-	-	-	-	-	-	-	-	-	-
MBrayScalf20634	No ID provided	Not Applicable	Putative uncharacterized protein	-	-	-	-	-	-	-	-	-	-
MBrayScalf20651	No ID provided	Not Applicable	Putative uncharacterized protein	-	-	-	-	-	-	-	-	-	-
MBrayScalf20653	No ID provided	Not Applicable	Putative uncharacterized protein	-	-	-	-	-	-	-	-	-	-
MBrayScalf20700	No ID provided	Not Applicable	Putative uncharacterized protein	-	-	-	-	-	-	-	-	-	-
MBrayScalf20719	No ID provided	Not Applicable	Putative uncharacterized protein	-	-	-	-	-	-	-	-	-	-
MBrayScalf30002	No ID provided	Not Applicable	Putative uncharacterized protein	-	-	-	-	-	-	-	-	-	-
MBrayScalf40002	No ID provided	Not Applicable	Putative uncharacterized protein	-	-	-	-	-	-	-	-	-	-
MBrayScalf40004	No ID provided	Not Applicable	Putative uncharacterized protein	-	-	-	-	-	-	-	-	-	-
MBrayScalf40005	No ID provided	Not Applicable	Putative uncharacterized protein	-	-	-	-	-	-	-	-	-	-
MBrayScalf40006	No ID provided	Not Applicable	Putative uncharacterized protein	-	-	-	-	-	-	-	-	-	-
MBrayScalf40017	No ID provided	Not Applicable	Putative uncharacterized protein	-	-	-	-	-	-	-	-	-	-
MBrayScalf40018	No ID provided	Not Applicable	Putative uncharacterized protein	-	-	-	-	-	-	-	-	-	-
MBrayScalf40104	No ID provided	Not Applicable	Putative uncharacterized protein	-	-	-	-	-	-	-	-	-	-
MBrayScalf40130	No ID provided	Not Applicable	Putative uncharacterized protein	-	-	-	-	-	-	-	-	-	-
MBrayScalf40132	No ID provided	Not Applicable	Putative uncharacterized protein	-	-	-	-	-	-	-	-	-	-
MBrayScalf40134	No ID provided	Not Applicable	Putative uncharacterized protein	-	-	-	-	-	-	-	-	-	-
MBrayScalf40135	No ID provided	Not Applicable	Putative uncharacterized protein	-	-	-	-	-	-	-	-	-	-
MBrayScalf40139	No ID provided	Not Applicable	Putative uncharacterized protein	-	-	-	-	-	-	-	-	-	-
MBrayScalf40141	No ID provided	Not Applicable	Putative uncharacterized protein	-	-	-	-	-	-	-	-	-	-
MBrayScalf40142	No ID provided	Not Applicable	Putative uncharacterized protein	-	-	-	-	-	-	-	-	-	-
MBrayScalf40143	No ID provided	Not Applicable	Putative uncharacterized protein	-	-	-	-	-	-	-	-	-	-
MBrayScalf40157	No ID provided	Not Applicable	Putative uncharacterized protein	-	-	-	-	-	-	-	-	-	-
MBrayScalf40162	No ID provided	Not Applicable	Putative uncharacterized protein	-	-	-	-	-	-	-	-	-	-
MBrayScalf40163	No ID provided	Not Applicable	Putative uncharacterized protein	-	-	-	-	-	-	-	-	-	-
MBrayScalf40164	No ID provided	Not Applicable	Putative uncharacterized protein	-	-	-	-	-	-	-	-	-	-
MBrayScalf40174	No ID provided	Not Applicable	Putative uncharacterized protein	-	-	-	-	-	-	-	-	-	-
MBrayScalf40175	No ID provided	Not Applicable	Putative uncharacterized protein	-	-	-	-	-	-	-	-	-	-
MBrayScalf40176	No ID provided	Not Applicable	Putative uncharacterized protein	-	-	-	-	-	-	-	-	-	-
MBrayScalf40179	No ID provided	Not Applicable	Putative uncharacterized protein	-	-	-	-	-	-	-	-	-	-
MBrayScalf40181	No ID provided	Not Applicable	Putative uncharacterized protein	-	-	-	-	-	-	-	-	-	-
MBrayScalf40188	No ID provided	Not Applicable	Putative uncharacterized protein	-	-	-	-	-	-	-	-	-	-
MBrayScalf40192	No ID provided	Not Applicable	Putative uncharacterized protein	-	-	-	-	-	-	-	-	-	-
MBrayScalf40193	No ID provided	Not Applicable	Putative uncharacterized protein	-	-	-	-	-	-	-	-	-	-
MBrayScalf40194	No ID provided	Not Applicable	Putative uncharacterized protein	-	-	-	-	-	-	-	-	-	-
MBrayScalf40195	No ID provided	Not Applicable	Putative uncharacterized protein	-	-	-	-	-	-	-	-	-	-
MBrayScalf40196	No ID provided	Not Applicable	Putative uncharacterized protein	-	-	-	-	-	-	-	-	-	-
MBrayScalf40197	No ID provided	Not Applicable	Putative uncharacterized protein	-	-	-	-	-	-	-	-	-	-
MBrayScalf40203	No ID provided	Not Applicable	Putative uncharacterized protein	-	-	-	-	-	-	-	-	-	-
MBrayScalf40205	No ID provided	Not Applicable	Putative uncharacterized protein	-	-	-	-	-	-	-	-	-	-
MBrayScalf40214	No ID provided	Not Applicable	Putative uncharacterized protein	-	-	-	-	-	-	-	-	-	-
MBrayScalf40221	No ID provided	Not Applicable	Putative uncharacterized protein	-	-	-	-	-	-	-	-	-	-
MBrayScalf40243	No ID provided	Not Applicable	Putative uncharacterized protein	-	-	-	-	-	-	-	-	-	-
MBrayScalf40312	No ID provided	Not Applicable	Putative uncharacterized protein	-	-	-	-	-	-	-	-	-	-
MBrayScalf40339	No ID provided	Not Applicable	Putative uncharacterized protein	-	-	-	-	-	-	-	-	-	-
MBrayScalf40359	No ID provided	Not Applicable	Putative uncharacterized protein	-	-	-	-	-	-	-	-	-	-
MBrayScalf40364	No ID provided	Not Applicable	Putative uncharacterized protein	-	-	-	-	-	-	-	-	-	-
MBrayScalf40365	No ID provided	Not Applicable	Putative uncharacterized protein	-	-	-	-	-	-	-	-	-	-
MBrayScalf50015	No ID provided	Not Applicable	Putative uncharacterized protein	-	-	-	-	-	-	-	-	-	-
MBrayScalf50093	No ID provided	Not Applicable	Putative uncharacterized protein	-	-	-	-	-	-	-	-	-	-
MBrayScalf50155	No ID provided	Not Applicable	Putative uncharacterized protein	-	-	-	-	-	-	-	-	-	-
MBrayScalf80080	No ID provided	Not Applicable	Putative uncharacterized protein	-	-	-	-	-	-	-	-	-	-
MBrayScalf80229	No ID provided	Not Applicable	Putative uncharacterized protein	-	-	-	-	-	-	-	-	-	-
MBrayScalf80230	No ID provided	Not Applicable	Putative uncharacterized protein	-	-	-	-	-	-	-	-	-	-
MBrayScalf80231	No ID provided	Not Applicable	Putative uncharacterized protein	-	-	-	-	-	-	-	-	-	-
MBrayScalf80232	No ID provided	Not Applicable	Putative uncharacterized protein	-	-	-	-	-	-	-	-	-	-
MBrayScalf80234	No ID provided	Not Applicable	Putative uncharacterized protein	-	-	-	-	-	-	-	-	-	-
