# Supplementary material for: A comparative genomics and reductive dehalogenase gene transcription study of two chloroethene-respiring bacteria, Dehalococcoides mccartyi strains MB and 11a
Source: Sci Rep. 2015 Nov 6;5:15204. doi: 10.1038/srep15204 (PMC4635342; doi:10.1038/srep15204)
Supplement: Supplementary Data 3 [file srep15204-s4.xls]

## Sheet: Supplementary Data 3
Supplementary Data 3. Protein coding sequence (CDS) only found in strain 11a among seven Dehalococcoides strains 195, BAV1, BTF08, CBDB1, DCMB5, GT, VS
Ray assembler ID	CDS ID	UniRef90 ID	UniRef90 Description	Nucleotide identity (%)	alignment length	query start	query end	sequence start	sequence end	genome start	genome stop	e-value	Bit score
11aRayScalf30143	Deha11a_3_0143	B8FD50	Beta-lactamase domain protein n=1 Tax=Desulfatibacillum alkenivorans (strain AK-01) RepID=B8FD50_DESAA	42.26	7	2	428	3	428	134819	137062	6e-96	356
11aRayScalf30144	Deha11a_3_0144	Q67PU9	Conserved domain protein n=1 Tax=Symbiobacterium thermophilum (strain T / IAM 14863) RepID=Q67PU9_SYMTH	49.33	1	8	230	140	360	137077	137778	3e-53	212
11aRayScalf30142	Deha11a_3_0142	F5UL27	DEAD/DEAH box helicase domain protein n=1 Tax=Microcoleus vaginatus FGP-2 RepID=F5UL27_9CYAN	61.45	0	1	690	1	690	132676	134781	0	904
11aRayScalf30153	Deha11a_3_0153	Q67KK1	Exodeoxyribonuclease-like protein n=1 Tax=Symbiobacterium thermophilum (strain T / IAM 14863) RepID=Q67KK1_SYMTH	47.94	15	1	1203	2	1191	142377	146006	0	1180
11aRayScalf50002	Deha11a_5_0002	C0QIK1	HigA n=1 Tax=Desulfobacterium autotrophicum (strain ATCC 43914 / DSM 3382 / HRM2) RepID=C0QIK1_DESAH	44.14	0	1	111	1	111	1506	1844	1e-20	102
11aRayScalf50001	Deha11a_5_0001	G2TFL9	Plasmid maintenance system antidote protein n=2 Tax=Rhodospirillum rubrum RepID=G2TFL9_RHORU	45.25	3	15	363	11	368	416	1525	7e-88	328
11aRayScalf50003	Deha11a_5_0003	D5V086	Putative uncharacterized protein n=1 Tax=Arcobacter nitrofigilis (strain ATCC 33309 / DSM 7299 / LMG 7604 / NCTC 12251 / CI) RepID=D5V086_ARCNC	45.66	4	3	256	3	264	1966	2739	1e-55	220
11aRayScalf30643	Deha11a_3_0643	Q1QTS3	Putative uncharacterized protein n=1 Tax=Chromohalobacter salexigens (strain DSM 3043 / ATCC BAA-138 / NCIMB 13768) RepID=Q1QTS3_CHRSD	29.6	3	1	124	53	172	625846	626556	4e-09	65.9
11aRayScalf30141	Deha11a_3_0141	F5UL28	Putative uncharacterized protein n=1 Tax=Microcoleus vaginatus FGP-2 RepID=F5UL28_9CYAN	49	5	3	397	2	399	131486	132679	3e-100	369
11aRayScalf30140	Deha11a_3_0140	F5UL29	Putative uncharacterized protein n=1 Tax=Microcoleus vaginatus FGP-2 RepID=F5UL29_9CYAN	68.96	4	1	421	1	417	130217	131482	1e-168	597
11aRayScalf30139	Deha11a_3_0139	F5UL30	Putative uncharacterized protein n=1 Tax=Microcoleus vaginatus FGP-2 RepID=F5UL30_9CYAN	53.65	3	4	275	7	279	129387	130214	3e-74	282
11aRayScalf30134	Deha11a_3_0134	F8CHE8	TPR repeat-containing protein n=1 Tax=Myxococcus fulvus (strain ATCC BAA-855 / HW-1) RepID=F8CHE8_MYXFH	24.62	20	13	558	15	576	121786	123498	2e-17	95.1
11aRayScalf40541	Deha11a_4_0541	H3G347	Uncharacterized protein n=1 Tax=Pristionchus pacificus RepID=H3G347_PRIPA	26.1	18	587	895	330	631	494951	498067	8e-07	61.2
11aRayScalf30158	Deha11a_3_0158	UPI0001E2BE13	UPI0001E2BE13 related cluster n=1 RepID=UPI0001E2BE13	67.1	1	1	696	1	695	160294	162384	0	1008
11aRayScalf30157	Deha11a_3_0157	UPI0001E2BE14	UPI0001E2BE14 related cluster n=1 RepID=UPI0001E2BE14	64.67	9	1	2114	1	2107	153944	160297	0	2922
11aRayScalf30155	Deha11a_3_0155	UPI0001E2BE16	UPI0001E2BE16 related cluster n=1 RepID=UPI0001E2BE16	64.81	6	3	1575	2	1568	148888	153615	0	2150
11aRayScalf20055	No ID provided	Not Applicable	Putative uncharacterized protein	-	-	-	-	-	-	-	-	-	-
11aRayScalf20100	No ID provided	Not Applicable	Putative uncharacterized protein	-	-	-	-	-	-	-	-	-	-
11aRayScalf20156	No ID provided	Not Applicable	Putative uncharacterized protein	-	-	-	-	-	-	-	-	-	-
11aRayScalf20168	No ID provided	Not Applicable	Putative uncharacterized protein	-	-	-	-	-	-	-	-	-	-
11aRayScalf30068	No ID provided	Not Applicable	Putative uncharacterized protein	-	-	-	-	-	-	-	-	-	-
11aRayScalf30096	No ID provided	Not Applicable	Putative uncharacterized protein	-	-	-	-	-	-	-	-	-	-
11aRayScalf30101	No ID provided	Not Applicable	Putative uncharacterized protein	-	-	-	-	-	-	-	-	-	-
11aRayScalf30112	No ID provided	Not Applicable	Putative uncharacterized protein	-	-	-	-	-	-	-	-	-	-
11aRayScalf30114	No ID provided	Not Applicable	Putative uncharacterized protein	-	-	-	-	-	-	-	-	-	-
11aRayScalf30125	No ID provided	Not Applicable	Putative uncharacterized protein	-	-	-	-	-	-	-	-	-	-
11aRayScalf30152	No ID provided	Not Applicable	Putative uncharacterized protein	-	-	-	-	-	-	-	-	-	-
11aRayScalf30156	No ID provided	Not Applicable	Putative uncharacterized protein	-	-	-	-	-	-	-	-	-	-
11aRayScalf30159	No ID provided	Not Applicable	Putative uncharacterized protein	-	-	-	-	-	-	-	-	-	-
11aRayScalf30186	No ID provided	Not Applicable	Putative uncharacterized protein	-	-	-	-	-	-	-	-	-	-
11aRayScalf30187	No ID provided	Not Applicable	Putative uncharacterized protein	-	-	-	-	-	-	-	-	-	-
11aRayScalf30294	No ID provided	Not Applicable	Putative uncharacterized protein	-	-	-	-	-	-	-	-	-	-
11aRayScalf30356	No ID provided	Not Applicable	Putative uncharacterized protein	-	-	-	-	-	-	-	-	-	-
11aRayScalf30471	No ID provided	Not Applicable	Putative uncharacterized protein	-	-	-	-	-	-	-	-	-	-
11aRayScalf30500	No ID provided	Not Applicable	Putative uncharacterized protein	-	-	-	-	-	-	-	-	-	-
11aRayScalf30512	No ID provided	Not Applicable	Putative uncharacterized protein	-	-	-	-	-	-	-	-	-	-
11aRayScalf30593	No ID provided	Not Applicable	Putative uncharacterized protein	-	-	-	-	-	-	-	-	-	-
11aRayScalf40002	No ID provided	Not Applicable	Putative uncharacterized protein	-	-	-	-	-	-	-	-	-	-
11aRayScalf40096	No ID provided	Not Applicable	Putative uncharacterized protein	-	-	-	-	-	-	-	-	-	-
11aRayScalf40107	No ID provided	Not Applicable	Putative uncharacterized protein	-	-	-	-	-	-	-	-	-	-
11aRayScalf40109	No ID provided	Not Applicable	Putative uncharacterized protein	-	-	-	-	-	-	-	-	-	-
11aRayScalf40120	No ID provided	Not Applicable	Putative uncharacterized protein	-	-	-	-	-	-	-	-	-	-
11aRayScalf40146	No ID provided	Not Applicable	Putative uncharacterized protein	-	-	-	-	-	-	-	-	-	-
11aRayScalf40162	No ID provided	Not Applicable	Putative uncharacterized protein	-	-	-	-	-	-	-	-	-	-
11aRayScalf40251	No ID provided	Not Applicable	Putative uncharacterized protein	-	-	-	-	-	-	-	-	-	-
11aRayScalf40258	No ID provided	Not Applicable	Putative uncharacterized protein	-	-	-	-	-	-	-	-	-	-
11aRayScalf40265	No ID provided	Not Applicable	Putative uncharacterized protein	-	-	-	-	-	-	-	-	-	-
11aRayScalf40304	No ID provided	Not Applicable	Putative uncharacterized protein	-	-	-	-	-	-	-	-	-	-
11aRayScalf40313	No ID provided	Not Applicable	Putative uncharacterized protein	-	-	-	-	-	-	-	-	-	-
11aRayScalf40349	No ID provided	Not Applicable	Putative uncharacterized protein	-	-	-	-	-	-	-	-	-	-
11aRayScalf40368	No ID provided	Not Applicable	Putative uncharacterized protein	-	-	-	-	-	-	-	-	-	-
11aRayScalf40396	No ID provided	Not Applicable	Putative uncharacterized protein	-	-	-	-	-	-	-	-	-	-
11aRayScalf40437	No ID provided	Not Applicable	Putative uncharacterized protein	-	-	-	-	-	-	-	-	-	-
11aRayScalf40475	No ID provided	Not Applicable	Putative uncharacterized protein	-	-	-	-	-	-	-	-	-	-
11aRayScalf40478	No ID provided	Not Applicable	Putative uncharacterized protein	-	-	-	-	-	-	-	-	-	-
11aRayScalf40481	No ID provided	Not Applicable	Putative uncharacterized protein	-	-	-	-	-	-	-	-	-	-
11aRayScalf40535	No ID provided	Not Applicable	Putative uncharacterized protein	-	-	-	-	-	-	-	-	-	-
11aRayScalf40540	No ID provided	Not Applicable	Putative uncharacterized protein	-	-	-	-	-	-	-	-	-	-
11aRayScalf40543	No ID provided	Not Applicable	Putative uncharacterized protein	-	-	-	-	-	-	-	-	-	-
11aRayScalf50010	No ID provided	Not Applicable	Putative uncharacterized protein	-	-	-	-	-	-	-	-	-	-
11aRayScalf50011	No ID provided	Not Applicable	Putative uncharacterized protein	-	-	-	-	-	-	-	-	-	-
11aRayScalf50018	No ID provided	Not Applicable	Putative uncharacterized protein	-	-	-	-	-	-	-	-	-	-
