# Supplementary material for: A comparative genomics and reductive dehalogenase gene transcription study of two chloroethene-respiring bacteria, Dehalococcoides mccartyi strains MB and 11a
Source: Sci Rep. 2015 Nov 6;5:15204. doi: 10.1038/srep15204 (PMC4635342; doi:10.1038/srep15204)
Supplement: Supplementary Data 4 [file srep15204-s5.xls]

## Sheet: Supplementary Data 4
Supplementary Data 4. Protein coding sequence (CDS) within high plasticity regions (HPR) of strain MB arranged in the order of alignment to strain 195
HPR-1
CDS ID	UniRef90 ID	UniRef90 Description	Nucleotide similarity (%)	genome start	genome stop	size (bp)
DehaMB_2_0522	Q3Z9P8	Reductive dehalogenase anchoring protein, putative n=1 Tax=Dehalococcoides ethenogenes 195 RepID=Q3Z9P8_DEHE1	98.86	506976	507242	266
DehaMB_2_0523	A5FP55	Reductive dehalogenase n=4 Tax=Dehalococcoides RepID=A5FP55_DEHSB	95.14	507266	508810	1544
DehaMB_2_0524	E3FXK3	Two component transcriptional regulator, winged helix family n=2 Tax=Stigmatella aurantiaca DW4/3-1 RepID=E3FXK3_STIAD	38.95	509159	509536	377
DehaMB_2_0525	D8K0U4	PAS/PAC sensor signal transduction histidine kinase n=1 Tax=Dehalogenimonas lykanthroporepellens BL-DC-9 RepID=D8K0U4_DEHLB	41.38	509540	509911	371
DehaMB_2_0526	Q3Z9Q2	Transcriptional regulator, Crp/Fnr family n=1 Tax=Dehalococcoides ethenogenes 195 RepID=Q3Z9Q2_DEHE1	98.38	510445	511188	743
DehaMB_2_0527	Q3Z9Q3	Putative uncharacterized protein n=1 Tax=Dehalococcoides ethenogenes 195 RepID=Q3Z9Q3_DEHE1	98.18	511325	511492	167
DehaMB_2_0528	Q3Z9Q4	Putative uncharacterized protein n=1 Tax=Dehalococcoides ethenogenes 195 RepID=Q3Z9Q4_DEHE1	100	511674	512093	419
DehaMB_2_0529	D2BFZ1	Cobalamin-binding protein n=2 Tax=Dehalococcoides RepID=D2BFZ1_DEHSV	95.16	512147	513700	1553
DehaMB_2_0530	D2BFZ2	CbiZ-like protein n=2 Tax=Dehalococcoides RepID=D2BFZ2_DEHSV	98.13	513697	514503	806
DehaMB_2_0531	Q3Z9V3	Cysteine desulfurase n=2 Tax=Dehalococcoides RepID=Q3Z9V3_DEHE1	99.22	514517	515668	1151
DehaMB_2_0532	Q3Z9V4	Putative uncharacterized protein n=2 Tax=Dehalococcoides RepID=Q3Z9V4_DEHE1	100	515680	515949	269
DehaMB_2_0533	Q3Z9V5	Cobalamin biosynthesis protein CobD 1 n=2 Tax=Dehalococcoides RepID=Q3Z9V5_DEHE1	98.11	515956	516912	956
DehaMB_2_0534	Q3Z9V6	Cob(I)alamin adenosyltransferase n=1 Tax=Dehalococcoides ethenogenes 195 RepID=Q3Z9V6_DEHE1	97.21	516927	517478	551
DehaMB_2_0535	Q3Z9V7	Ribonucleoside-diphosphate reductase n=2 Tax=Dehalococcoides RepID=Q3Z9V7_DEHE1	98.29	517459	519216	1757
DehaMB_2_0536	Q3Z9V8	Radical SAM domain protein n=2 Tax=Dehalococcoides RepID=Q3Z9V8_DEHE1	97.15	519225	519965	740
DehaMB_2_0537	D2BFZ9	Adenosylcobinamide amidohydrolase, CbiZ n=3 Tax=Dehalococcoides RepID=D2BFZ9_DEHSV	98.84	519971	520750	779
DehaMB_2_0538	D2BG00	Radical SAM domain protein n=1 Tax=Dehalococcoides sp. VS RepID=D2BG00_DEHSV	97.45	520781	521605	824
DehaMB_2_0539	Q3Z9W1	Tetrapyrrole methylase family protein n=2 Tax=Dehalococcoides RepID=Q3Z9W1_DEHE1	99.17	521621	522343	722
DehaMB_2_0540	D2BG02	Radical SAM domain protein n=2 Tax=Dehalococcoides RepID=D2BG02_DEHSV	97.58	522348	523094	746
DehaMB_2_0541	D2BG03	PP-loop ATPase n=2 Tax=Dehalococcoides RepID=D2BG03_DEHSV	97.6	523097	523849	752
DehaMB_2_0542	Q3Z9W4	Transcriptional regulator, putative n=1 Tax=Dehalococcoides ethenogenes 195 RepID=Q3Z9W4_DEHE1	98.52	523982	525202	1220
DehaMB_2_0543	Q3Z9W5	Reductive dehalogenase anchoring protein, putative n=1 Tax=Dehalococcoides ethenogenes 195 RepID=Q3Z9W5_DEHE1	100	525379	525657	278
DehaMB_2_0544	Q3ZWS1	Putative reductive dehalogenase n=1 Tax=Dehalococcoides sp. CBDB1 RepID=Q3ZWS1_DEHSC	91.85	525695	527224	1529
DehaMB_2_0545	Q3Z9W7	Putative uncharacterized protein n=1 Tax=Dehalococcoides ethenogenes 195 RepID=Q3Z9W7_DEHE1	97	527598	528215	617
DehaMB_2_0546	Q3Z9W8	Sensory box sensor histidine kinase n=1 Tax=Dehalococcoides ethenogenes 195 RepID=Q3Z9W8_DEHE1	97.36	528199	530040	1841
DehaMB_2_0547	Q3ZWS4	DNA-binding response regulator n=2 Tax=Dehalococcoides RepID=Q3ZWS4_DEHSC	90.31	530021	530704	683
DehaMB_2_0548	Q3Z9X1	TM2 domain protein n=1 Tax=Dehalococcoides ethenogenes 195 RepID=Q3Z9X1_DEHE1	100	530918	531241	323
DehaMB_2_0549	Q3Z9X2	Putative uncharacterized protein n=1 Tax=Dehalococcoides ethenogenes 195 RepID=Q3Z9X2_DEHE1	96.39	531325	531576	251
DehaMB_2_0550	Q3Z9X3	Putative uncharacterized protein n=1 Tax=Dehalococcoides ethenogenes 195 RepID=Q3Z9X3_DEHE1	96.46	531589	531930	341
DehaMB_2_0551	D2BGC3	Putative uncharacterized protein n=2 Tax=Dehalococcoides RepID=D2BGC3_DEHSV	94.42	532108	533292	1184
DehaMB_2_0552	Q3Z9X6	Lipoprotein, putative n=1 Tax=Dehalococcoides ethenogenes 195 RepID=Q3Z9X6_DEHE1	95.38	533300	533506	206
DehaMB_2_0553	A5FSP7	ABC transporter related protein n=5 Tax=Dehalococcoides RepID=A5FSP7_DEHSB	92.91	533640	535631	1991
DehaMB_2_0554	D2BGC0	Membrane protein, Hly III family n=5 Tax=Dehalococcoides RepID=D2BGC0_DEHSV	98.46	535628	536218	590
DehaMB_2_0555	Q3Z9X9	Serine protease inhibitor family protein n=2 Tax=Dehalococcoides RepID=Q3Z9X9_DEHE1	98.59	536375	537682	1307
DehaMB_2_0556	D2BGB8	L-lysine 2,3-aminomutase/beta-lysine acetyltransferase, GNAT family n=1 Tax=Dehalococcoides sp. VS RepID=D2BGB8_DEHSV	97.81	537763	539988	2225
DehaMB_2_0557	Q3Z9Y2	PBS lyase HEAT-like repeat domain protein n=1 Tax=Dehalococcoides ethenogenes 195 RepID=Q3Z9Y2_DEHE1	98.78	540403	540897	494
DehaMB_2_0558	A5FSQ2	UPF0251 protein DehaBAV1_0135 n=5 Tax=Dehalococcoides RepID=Y135_DEHSB	91.45	541050	541403	353
DehaMB_2_0559	D2BGB5	Oxidoreductase, aldo/keto reductase family n=2 Tax=Dehalococcoides RepID=D2BGB5_DEHSV	93.52	541400	542374	974
DehaMB_2_0560	Q3Z9Y5	Conserved domain protein n=1 Tax=Dehalococcoides ethenogenes 195 RepID=Q3Z9Y5_DEHE1	98.56	542554	543387	833
DehaMB_2_0561	Q3Z9Y6	Polysaccharide biosynthesis protein n=1 Tax=Dehalococcoides ethenogenes 195 RepID=Q3Z9Y6_DEHE1	98.64	543511	544842	1331
DehaMB_2_0562	Q3Z9Y7	Iron-sulfur cluster-binding protein/coenzyme F420-reducing hydrogenase, beta subunit, putative n=1 Tax=Dehalococcoides ethenogenes 195 RepID=Q3Z9Y7_DEHE1	95.33	544769	546121	1352
DehaMB_2_0563	Q3Z9Y8	Conserved domain protein n=1 Tax=Dehalococcoides ethenogenes 195 RepID=Q3Z9Y8_DEHE1	96.29	546093	547394	1301
DehaMB_2_0564	Q3Z9Y9	Conserved domain protein n=1 Tax=Dehalococcoides ethenogenes 195 RepID=Q3Z9Y9_DEHE1	98.7	547375	548118	743
DehaMB_2_0565	Q3Z9Z0	Glycosyl transferase, group 1 family protein n=1 Tax=Dehalococcoides ethenogenes 195 RepID=Q3Z9Z0_DEHE1	98.02	548067	549302	1235
DehaMB_2_0566	Q3Z9Z1	Conserved domain protein n=1 Tax=Dehalococcoides ethenogenes 195 RepID=Q3Z9Z1_DEHE1	99.61	549281	550135	854
DehaMB_2_0567	Q3Z9Z2	Membrane protein, putative n=1 Tax=Dehalococcoides ethenogenes 195 RepID=Q3Z9Z2_DEHE1	98.52	550137	551756	1619
DehaMB_2_0568	Q3Z9Z3	Glycosyl transferase, group 2 family protein n=1 Tax=Dehalococcoides ethenogenes 195 RepID=Q3Z9Z3_DEHE1	97.69	551753	552676	923
DehaMB_2_0569	Q3Z9Z4	Phosphoheptose isomerase n=1 Tax=Dehalococcoides ethenogenes 195 RepID=Q3Z9Z4_DEHE1	98.15	552691	553341	650
DehaMB_2_0570	Q3Z9Z5	D-glycero-D-manno-heptose 7-phosphate kinase, putative n=1 Tax=Dehalococcoides ethenogenes 195 RepID=Q3Z9Z5_DEHE1	99.69	553369	554373	1004
DehaMB_2_0571	Q3Z9Z6	D-glycero-D-manno-heptose 1-phosphate guanosyltransferase n=1 Tax=Dehalococcoides ethenogenes 195 RepID=Q3Z9Z6_DEHE1	99.58	554343	555059	716
DehaMB_2_0572	Q3Z9Z7	NAD-dependent epimerase/dehydratase family protein n=1 Tax=Dehalococcoides ethenogenes 195 RepID=Q3Z9Z7_DEHE1	99.68	555056	555994	938
DehaMB_2_0573	Q3Z9Z8	Glycosyl transferase, group 2 family protein n=1 Tax=Dehalococcoides ethenogenes 195 RepID=Q3Z9Z8_DEHE1	98.19	555987	556982	995
DehaMB_2_0574	Q3Z9Z9	Histidinol-phosphate phosphatase family protein/glycosyl transferase, group 2 family protein n=1 Tax=Dehalococcoides ethenogenes 195 RepID=Q3Z9Z9_DEHE1	98.05	556975	558207	1232
DehaMB_2_0575	Q3ZA00	Glycosyl hydrolase domain protein n=1 Tax=Dehalococcoides ethenogenes 195 RepID=Q3ZA00_DEHE1	98.63	558296	559432	1136
DehaMB_2_0576	Q3ZA01	Membrane protein, putative n=1 Tax=Dehalococcoides ethenogenes 195 RepID=Q3ZA01_DEHE1	98.68	559434	560345	911
DehaMB_2_0577	Q3ZA02	Ferredoxin-thioredoxin reductase, catalytic subunit, putative/rubredoxin n=1 Tax=Dehalococcoides ethenogenes 195 RepID=Q3ZA02_DEHE1	97.02	560433	560939	506
DehaMB_2_0578	Q3ZA03	Glutaredoxin family protein n=1 Tax=Dehalococcoides ethenogenes 195 RepID=Q3ZA03_DEHE1	97.8	560936	561259	323
DehaMB_2_0579	Q3ZA04	Putative uncharacterized protein n=1 Tax=Dehalococcoides ethenogenes 195 RepID=Q3ZA04_DEHE1	99.02	561400	561735	335
DehaMB_2_0580	A5FP72	HI0933 family protein n=5 Tax=Dehalococcoides RepID=A5FP72_DEHSB	91.95	561905	563230	1325
DehaMB_2_0581	Q3ZA07	Leucine--tRNA ligase n=5 Tax=Dehalococcoides RepID=SYL_DEHE1	99.02	563393	565834	2441
DehaMB_2_0582	Q3ZA08	Pyrroline-5-carboxylate reductase n=2 Tax=Dehalococcoides RepID=Q3ZA08_DEHE1	97.38	565836	566639	803
DehaMB_2_0583	A5FP75	Colicin V production protein n=5 Tax=Dehalococcoides RepID=A5FP75_DEHSB	91.98	566736	567224	488
DehaMB_2_0584	A5FSN3	4Fe-4S ferredoxin, iron-sulfur binding domain protein n=5 Tax=Dehalococcoides RepID=A5FSN3_DEHSB	94.05	567333	567587	254
DehaMB_2_0585	Q3ZA11	Phosphopantetheine adenylyltransferase n=4 Tax=Dehalococcoides RepID=COAD_DEHE1	99.37	567676	568182	506
DehaMB_2_0586	D2BG98	Methyltransferase n=5 Tax=Dehalococcoides RepID=D2BG98_DEHSV	95.31	568127	568705	578
DehaMB_2_0587	A5FSN6	Formate dehydrogenase alpha subunit n=5 Tax=Dehalococcoides RepID=A5FSN6_DEHSB	92.25	569070	572054	2984
DehaMB_2_0589	A5FSS7	Polysulphide reductase, NrfD n=5 Tax=Dehalococcoides RepID=A5FSS7_DEHSB	96.28	572142	573353	1211
DehaMB_2_0590	A5FSS8	Uncharacterized protein involved in formate dehydrogenase formation-like protein n=5 Tax=Dehalococcoides RepID=A5FSS8_DEHSB	90.43	573354	574202	848
DehaMB_2_0591	A5FSS9	Integral membrane protein TerC n=5 Tax=Dehalococcoides RepID=A5FSS9_DEHSB	91.59	574363	575328	965
DehaMB_2_0592	Q3ZA18	ATP-dependent RNA helicase, DEAD/DEAH box family n=1 Tax=Dehalococcoides ethenogenes 195 RepID=Q3ZA18_DEHE1	98.4	575497	577182	1685
DehaMB_2_0593	Q3ZA20	Reductive dehalogenase anchoring protein, putative n=2 Tax=Dehalococcoides RepID=Q3ZA20_DEHE1	98.95	577633	577920	287
DehaMB_2_0594	A5FPA6	Reductive dehalogenase n=5 Tax=Dehalococcoides RepID=A5FPA6_DEHSB	95.6	577970	579337	1367
DehaMB_2_0595	Q3ZA22	Putative uncharacterized protein n=1 Tax=Dehalococcoides ethenogenes 195 RepID=Q3ZA22_DEHE1	98.98	579576	580169	593
DehaMB_2_0596	Q3ZA23	Sensor histidine kinase n=1 Tax=Dehalococcoides ethenogenes 195 RepID=Q3ZA23_DEHE1	99.16	580159	581949	1790
DehaMB_2_0597	A5FPA9	Two component transcriptional regulator, winged helix family n=5 Tax=Dehalococcoides RepID=A5FPA9_DEHSB	91.59	581930	582610	680
DehaMB_2_0598	Q3ZA26	Reductive dehalogenase anchoring protein, putative n=1 Tax=Dehalococcoides ethenogenes 195 RepID=Q3ZA26_DEHE1	100	582782	583054	272
DehaMB_2_0599	Q3ZA28	Reductive dehalogenase, putative n=2 Tax=Dehalococcoides RepID=Q3ZA28_DEHE1	99.8	583329	584861	1532
DehaMB_2_0600	Q3ZA29	Putative uncharacterized protein n=1 Tax=Dehalococcoides ethenogenes 195 RepID=Q3ZA29_DEHE1	98.8	584882	585133	251
DehaMB_2_0601	Q3ZA30	Sensory box sensor histidine kinase n=1 Tax=Dehalococcoides ethenogenes 195 RepID=Q3ZA30_DEHE1	98.81	585137	586756	1619
DehaMB_2_0602	Q3ZA31	DNA-binding response regulator n=1 Tax=Dehalococcoides ethenogenes 195 RepID=Q3ZA31_DEHE1	100	586743	587459	716
DehaMB_2_0604	G0VXA2	Putative uncharacterized protein M1_1541 n=2 Tax=Paenibacillus polymyxa RepID=G0VXA2_PAEPO	44.02	588744	589304	560
DehaMB_2_0605	G0VXA2	Putative uncharacterized protein M1_1541 n=2 Tax=Paenibacillus polymyxa RepID=G0VXA2_PAEPO	46.45	589371	589955	584
DehaMB_2_0606	D2BG87	Putative uncharacterized protein n=1 Tax=Dehalococcoides sp. VS RepID=D2BG87_DEHSV	80.35	590223	590900	677
DehaMB_2_0607	Q3Z6H5	Site-specific recombinase, phage integrase family n=1 Tax=Dehalococcoides ethenogenes 195 RepID=Q3Z6H5_DEHE1	96.55	591132	591443	311
DehaMB_2_0608	Q6F7B2	Putative acyltransferase n=1 Tax=Acinetobacter sp. ADP1 RepID=Q6F7B2_ACIAD	38.35	591594	592349	755
DehaMB_2_0609	B0K818	Putative uncharacterized protein n=2 Tax=Thermoanaerobacter RepID=B0K818_THEP3	32.5	592490	592885	395
DehaMB_2_0610	E4MKQ9	Transcriptional regulator, XRE family n=1 Tax=Eubacterium cellulosolvens 6 RepID=E4MKQ9_9FIRM	38.97	592872	593885	1013
DehaMB_2_0611	F6B6A8	Putative uncharacterized protein n=2 Tax=Desulfotomaculum RepID=F6B6A8_DESCC	25.6	594734	595828	1094
DehaMB_2_0612	B1VR32	Putative uncharacterized protein n=1 Tax=Streptomyces griseus subsp. griseus NBRC 13350 RepID=B1VR32_STRGG	28.62	596120	597190	1070
DehaMB_2_0615	E4TKB9	HNH endonuclease n=1 Tax=Calditerrivibrio nitroreducens DSM 19672 RepID=E4TKB9_CALNY	49.74	597803	598423	620
DehaMB_2_0617	E4TKB8	DNA methylase N-4/N-6 domain protein n=1 Tax=Calditerrivibrio nitroreducens DSM 19672 RepID=E4TKB8_CALNY	69.01	600013	600864	851
DehaMB_2_0618	D3SHD6	Putative uncharacterized protein n=1 Tax=Dehalococcoides sp. GT RepID=D3SHD6_DEHSG	86.96	600953	601438	485
DehaMB_2_0619	A5FSW5	Putative uncharacterized protein n=4 Tax=Dehalococcoidetes RepID=A5FSW5_DEHSB	84.76	601479	601796	317
DehaMB_2_0620	D3SGY7	Putative uncharacterized protein n=2 Tax=Dehalococcoidetes RepID=D3SGY7_DEHSG	88.29	601852	602187	335
DehaMB_2_0621	D3SGY8	Putative uncharacterized protein n=2 Tax=Dehalococcoidetes RepID=D3SGY8_DEHSG	93.55	602254	602442	188
DehaMB_2_0622	D8K160	Transposase IS116/IS110/IS902 family protein n=2 Tax=Dehalogenimonas lykanthroporepellens BL-DC-9 RepID=D8K160_DEHLB	52.06	602729	603748	1019
DehaMB_2_0623	A5FSW7	DNA polymerase III beta subunit family protein n=3 Tax=Dehalococcoidetes RepID=A5FSW7_DEHSB	91.94	603931	605190	1259
DehaMB_2_0624	D3SGZ0	Putative uncharacterized protein n=1 Tax=Dehalococcoides sp. GT RepID=D3SGZ0_DEHSG	89.55	605335	605958	623
DehaMB_2_0625	C7NLM5	Putative uncharacterized protein n=1 Tax=Kytococcus sedentarius DSM 20547 RepID=C7NLM5_KYTSD	27.25	606334	609264	2930
DehaMB_2_0628	A5FSW2	Putative uncharacterized protein n=2 Tax=Dehalococcoides RepID=A5FSW2_DEHSB	88.7	610646	611179	533
DehaMB_2_0629	A5FP61	Putative uncharacterized protein n=1 Tax=Dehalococcoides sp. BAV1 RepID=A5FP61_DEHSB	71.84	611183	612832	1649
DehaMB_2_0630	D3SGZ4	Putative uncharacterized protein n=1 Tax=Dehalococcoides sp. GT RepID=D3SGZ4_DEHSG	87.13	612832	613143	311
DehaMB_2_0635	A5FP62	Phage integrase family protein n=2 Tax=Dehalococcoides RepID=A5FP62_DEHSB	79.91	614578	615252	674
DehaMB_2_0636	D2BGF1	Putative uncharacterized protein n=1 Tax=Dehalococcoides sp. VS RepID=D2BGF1_DEHSV	80.77	615252	615722	470
DehaMB_2_0637	D2BGF0	Putative uncharacterized protein n=1 Tax=Dehalococcoides sp. VS RepID=D2BGF0_DEHSV	77	615731	616459	728
DehaMB_2_0638	D3SGZ8	Putative uncharacterized protein n=1 Tax=Dehalococcoides sp. GT RepID=D3SGZ8_DEHSG	72.66	616344	616730	386
DehaMB_2_0639	D2BGE8	Putative uncharacterized protein n=1 Tax=Dehalococcoides sp. VS RepID=D2BGE8_DEHSV	64.81	616733	617059	326
DehaMB_2_0640	A5FP56	Peptidase S8 and S53, subtilisin, kexin, sedolisin n=1 Tax=Dehalococcoides sp. BAV1 RepID=A5FP56_DEHSB	82.01	617059	618360	1301
DehaMB_2_0641	D3SH04	Putative uncharacterized protein n=1 Tax=Dehalococcoides sp. GT RepID=D3SH04_DEHSG	40.43	618379	619107	728
DehaMB_2_0642	D3SH04	Putative uncharacterized protein n=1 Tax=Dehalococcoides sp. GT RepID=D3SH04_DEHSG	38.84	619117	619815	698
DehaMB_2_0643	D2BGE4	Putative uncharacterized protein n=1 Tax=Dehalococcoides sp. VS RepID=D2BGE4_DEHSV	44.41	619812	621032	1220
DehaMB_2_0644	D2BGE3	Putative uncharacterized protein n=1 Tax=Dehalococcoides sp. VS RepID=D2BGE3_DEHSV	37.21	620977	621369	392
DehaMB_2_0645	D2BGE3	Putative uncharacterized protein n=1 Tax=Dehalococcoides sp. VS RepID=D2BGE3_DEHSV	70.32	621370	621837	467
DehaMB_2_0646	A5FSM7	Putative uncharacterized protein n=1 Tax=Dehalococcoides sp. BAV1 RepID=A5FSM7_DEHSB	83.06	621837	622391	554
DehaMB_2_0647	A5FSM8	Putative uncharacterized protein n=1 Tax=Dehalococcoides sp. BAV1 RepID=A5FSM8_DEHSB	85.8	622558	623088	530
DehaMB_2_0648	A5FSM9	Putative uncharacterized protein n=2 Tax=Dehalococcoides RepID=A5FSM9_DEHSB	91.28	623106	623693	587
DehaMB_2_0649	D2BGD8	Putative uncharacterized protein n=1 Tax=Dehalococcoides sp. VS RepID=D2BGD8_DEHSV	90	623971	624183	212
DehaMB_2_0650	A5FSN0	Putative uncharacterized protein n=3 Tax=Dehalococcoides RepID=A5FSN0_DEHSB	95.71	624311	624523	212
DehaMB_2_0652	A5FSN2	Putative uncharacterized protein n=2 Tax=Dehalococcoides RepID=A5FSN2_DEHSB	67.89	625230	626102	872
DehaMB_2_0654	D3SH18	ATPase associated with various cellular activities AAA_5 n=2 Tax=Dehalococcoides RepID=D3SH18_DEHSG	73.6	626245	627162	917
DehaMB_2_0655	D2BGD3	Molecular chaperone, DnaJ-family n=1 Tax=Dehalococcoides sp. VS RepID=D2BGD3_DEHSV	69.49	627153	627605	452
DehaMB_2_0656	D3SH22	Putative uncharacterized protein n=2 Tax=Dehalococcoides RepID=D3SH22_DEHSG	88.83	627797	629962	2165
DehaMB_2_0657	A5FSM2	Putative uncharacterized protein n=2 Tax=Dehalococcoides RepID=A5FSM2_DEHSB	91.41	630009	630995	986
DehaMB_2_0658	A5FSM3	Transcriptional regulator, XRE family n=2 Tax=Dehalococcoides RepID=A5FSM3_DEHSB	96.18	631511	631906	395
DehaMB_2_0659	A5FSM4	Putative uncharacterized protein n=2 Tax=Dehalococcoides RepID=A5FSM4_DEHSB	84.79	631910	632839	929
DehaMB_2_0660	A5FSM5	Resolvase, N-terminal domain n=1 Tax=Dehalococcoides sp. BAV1 RepID=A5FSM5_DEHSB	91.68	632864	634417	1553
DehaMB_2_0661	Q3ZA46	Conserved domain protein n=1 Tax=Dehalococcoides ethenogenes 195 RepID=Q3ZA46_DEHE1	98.91	634530	635108	578
DehaMB_2_0662	Q3ZA47	Membrane protein, putative n=1 Tax=Dehalococcoides ethenogenes 195 RepID=Q3ZA47_DEHE1	99.66	635183	636076	893
DehaMB_2_0663	Q3ZA48	Putative uncharacterized protein n=1 Tax=Dehalococcoides ethenogenes 195 RepID=Q3ZA48_DEHE1	98.75	636073	636795	722
DehaMB_2_0664	Q3ZA49	Putative uncharacterized protein n=1 Tax=Dehalococcoides ethenogenes 195 RepID=Q3ZA49_DEHE1	97.67	636872	637195	323
DehaMB_2_0665	A5FSL8	Acylglycerol lipase n=5 Tax=Dehalococcoides RepID=A5FSL8_DEHSB	92.42	637202	638035	833
DehaMB_2_0666	D2BG79	[Fe] hydrogenase, HymD subunit n=5 Tax=Dehalococcoides RepID=D2BG79_DEHSV	89.82	638144	638647	503
DehaMB_2_0667	A5FSK7	NAD(P)-dependent iron-only hydrogenase catalytic subunit n=5 Tax=Dehalococcoides RepID=A5FSK7_DEHSB	95.11	638688	640409	1721
DehaMB_2_0668	A5FSK8	NADH dehydrogenase subunit F n=5 Tax=Dehalococcoides RepID=A5FSK8_DEHSB	96.64	640397	641650	1253
DehaMB_2_0669	A5FSK9	NADH dehydrogenase (Ubiquinone), 24 kDa subunit n=5 Tax=Dehalococcoides RepID=A5FSK9_DEHSB	99.35	641652	642119	467
DehaMB_2_0670	Q3ZA55	Acetyltransferase, GNAT family n=1 Tax=Dehalococcoides ethenogenes 195 RepID=Q3ZA55_DEHE1	96.74	642432	642986	554
DehaMB_2_0671	Q3ZA56	Arsenate reductase n=1 Tax=Dehalococcoides ethenogenes 195 RepID=Q3ZA56_DEHE1	98.63	643040	643480	440
DehaMB_2_0672	Q3ZA57	Phosphate transport system regulatory protein PhoU n=2 Tax=Dehalococcoides RepID=Q3ZA57_DEHE1	100	643461	644126	665
DehaMB_2_0673	Q3ZWN4	Phosphate import ATP-binding protein PstB n=5 Tax=Dehalococcoides RepID=PSTB_DEHSC	94.42	644139	644894	755
DehaMB_2_0674	A5FSK1	Phosphate ABC transporter membrane protein 2, PhoT family n=5 Tax=Dehalococcoides RepID=A5FSK1_DEHSB	93.99	644895	645755	860
DehaMB_2_0675	A5FSK2	Phosphate ABC transporter membrane protein 1, PhoT family n=5 Tax=Dehalococcoides RepID=A5FSK2_DEHSB	94.41	645739	646599	860
DehaMB_2_0676	D2BG69	Phosphate ABC transporter, phosphate-binding protein n=5 Tax=Dehalococcoides RepID=D2BG69_DEHSV	90.62	646674	647540	866
DehaMB_2_0677	A5FSK4	Methylglyoxal synthase n=5 Tax=Dehalococcoides RepID=A5FSK4_DEHSB	96.53	647581	648060	479
DehaMB_2_0678	Q3ZA63	Sensory box sensor histidine kinase n=1 Tax=Dehalococcoides ethenogenes 195 RepID=Q3ZA63_DEHE1	99.31	648198	649943	1745
DehaMB_2_0679	D2BG66	DNA-binding response regulator, two-component system, OmpR family n=5 Tax=Dehalococcoides RepID=D2BG66_DEHSV	89.57	649946	650638	692
DehaMB_2_0680	Q3ZA65	Putative uncharacterized protein n=1 Tax=Dehalococcoides ethenogenes 195 RepID=Q3ZA65_DEHE1	98.56	650741	651190	449
DehaMB_2_0681	Q3ZA66	Conserved domain protein n=1 Tax=Dehalococcoides ethenogenes 195 RepID=Q3ZA66_DEHE1	100	651263	651475	212
DehaMB_2_0682	A5FSJ8	Rhomboid family protein n=5 Tax=Dehalococcoides RepID=A5FSJ8_DEHSB	93.16	651706	652278	572
DehaMB_2_0683	Q3ZA68	Response regulator n=1 Tax=Dehalococcoides ethenogenes 195 RepID=Q3ZA68_DEHE1	99.23	652423	652815	392
DehaMB_2_0684	Q3ZA69	Response regulator n=1 Tax=Dehalococcoides ethenogenes 195 RepID=Q3ZA69_DEHE1	100	652902	653273	371
DehaMB_2_0685	Q3ZA70	Putative uncharacterized protein n=1 Tax=Dehalococcoides ethenogenes 195 RepID=Q3ZA70_DEHE1	96.38	653251	653682	431
DehaMB_2_0686	Q3ZWJ9	Cobyrinic acid A,C-diamide synthase n=4 Tax=Dehalococcoides RepID=COBB_DEHSC	91.36	653722	655113	1391
DehaMB_2_0687	Q3ZA72	Sensory box sensor histidine kinase n=1 Tax=Dehalococcoides ethenogenes 195 RepID=Q3ZA72_DEHE1	100	655194	658379	3185
DehaMB_2_0688	Q3ZA73	Anthranilate phosphoribosyltransferase 1 n=1 Tax=Dehalococcoides ethenogenes 195 RepID=Q3ZA73_DEHE1	97.86	658510	659634	1124
DehaMB_2_0689	Q3ZA74	Alcohol dehydrogenase, zinc-containing n=1 Tax=Dehalococcoides ethenogenes 195 RepID=Q3ZA74_DEHE1	98.24	659655	660785	1130
DehaMB_2_0690	D2BG54	Pyridine nucleotide-disulphide oxidoreductase protein n=5 Tax=Dehalococcoides RepID=D2BG54_DEHSV	91.35	661083	663014	1931
DehaMB_2_0691	Q3ZA77	Putative uncharacterized protein n=1 Tax=Dehalococcoides ethenogenes 195 RepID=Q3ZA77_DEHE1	96.77	663026	663226	200
DehaMB_2_0692	D2BG53	Acetyl-CoA carboxylase, biotin carboxylase n=5 Tax=Dehalococcoides RepID=D2BG53_DEHSV	97.89	663149	663436	287
DehaMB_2_0693	A5FSI2	Pyruvate carboxylase subunit A n=5 Tax=Dehalococcoides RepID=A5FSI2_DEHSB	97.39	663433	664938	1505
DehaMB_2_0694	D2BG51	Oxaloacetate decarboxylase, alpha subunit n=5 Tax=Dehalococcoides RepID=D2BG51_DEHSV	96.25	664919	666682	1763
DehaMB_2_0695	A5FSI4	DJ-1 family protein n=5 Tax=Dehalococcoides RepID=A5FSI4_DEHSB	93.89	666841	667518	677
DehaMB_2_0696	Q3ZA82	Transcriptional regulator, putative n=1 Tax=Dehalococcoides ethenogenes 195 RepID=Q3ZA82_DEHE1	97.37	667698	668348	650
DehaMB_2_0697	A5FSI6	ABC transporter related protein n=4 Tax=Dehalococcoides RepID=A5FSI6_DEHSB	93.4	668348	669214	866
DehaMB_2_0698	A5FSI7	ABC-2 type transporter n=5 Tax=Dehalococcoides RepID=A5FSI7_DEHSB	92.33	669211	670269	1058
DehaMB_2_0699	A5FSI8	ABC-2 type transporter n=5 Tax=Dehalococcoides RepID=A5FSI8_DEHSB	92.72	670266	671339	1073
DehaMB_2_0701	A5FSH7	Formate dehydrogenase beta subunit n=5 Tax=Dehalococcoides RepID=A5FSH7_DEHSB	95.13	672081	672884	803
DehaMB_2_0702	A5FSH8	Hydrogenase (NiFe) small subunit HydA n=5 Tax=Dehalococcoides RepID=A5FSH8_DEHSB	95.32	672938	674002	1064
DehaMB_2_0703	A5FSH9	Nickel-dependent hydrogenase, large subunit n=5 Tax=Dehalococcoides RepID=A5FSH9_DEHSB	93.73	674021	675613	1592
DehaMB_2_0704	A5FSI0	Hydrogenase maturation protease n=5 Tax=Dehalococcoides RepID=A5FSI0_DEHSB	95	675544	676098	554
DehaMB_2_0705	D2BG41	Endonuclease/exonuclease/phosphatase family n=2 Tax=Dehalococcoides RepID=D2BG41_DEHSV	90.44	676166	677293	1127
CDS unique to MB	Red texts are reductive dehalogenases				Total size=	148981
CDS aligned to strain 195	White texts are transposases
	Green texts are integrases
HPR-2
CDS ID	UniRef90 ID	UniRef90 Description	Nucleotide similarity (%)	genome start	genome stop	size (bp)
DehaMB_4_0362	A5FQA1	Putative uncharacterized protein n=2 Tax=Dehalococcoides RepID=A5FQA1_DEHSB	94.3	331983	333152	1169
DehaMB_8_0238	D2BJ54	Anthranilate/para-aminobenzoate synthass component II n=1 Tax=Dehalococcoides sp. VS RepID=D2BJ54_DEHSV	98	218980	219582	602
DehaMB_8_0239	D2BJ55	Anthranilate phosphoribosyltransferase 2 n=1 Tax=Dehalococcoides sp. VS RepID=D2BJ55_DEHSV	99.12	219542	220600	1058
DehaMB_8_0240	D2BJ56	Indole-3-glycerol phosphate synthase n=1 Tax=Dehalococcoides sp. VS RepID=D2BJ56_DEHSV	95.37	220605	221384	779
DehaMB_8_0241	D2BJ57	N-(5&apos;-phosphoribosyl)anthranilate isomerase n=1 Tax=Dehalococcoides sp. VS RepID=D2BJ57_DEHSV	96.35	221381	222040	659
DehaMB_8_0242	A5FPM5	3-deoxy-D-arabinoheptulosonate-7-phosphate synthase n=5 Tax=Dehalococcoides RepID=A5FPM5_DEHSB	93.53	222034	223056	1022
DehaMB_8_0243	A5FPM6	Tryptophan synthase beta chain 2 n=5 Tax=Dehalococcoides RepID=A5FPM6_DEHSB	94.74	223044	224243	1199
DehaMB_1_0157	A5FPL4	Thymidylate synthase thyX n=5 Tax=Dehalococcoides RepID=A5FPL4_DEHSB	91.28	165371	165991	620
DehaMB_1_0156	A5FPK7	Methyltransferase type 12 n=4 Tax=Dehalococcoides RepID=A5FPK7_DEHSB	82.22	164292	165113	821
DehaMB_1_0155	A5FPK8	Transcriptional regulator, MarR family n=5 Tax=Dehalococcoides RepID=A5FPK8_DEHSB	93.38	163571	164026	455
DehaMB_1_0154	E8WP94	Protein CrcB homolog n=1 Tax=Geobacter sp. M18 RepID=E8WP94_GEOS8	52.42	162833	163219	386
DehaMB_1_0153	F8E4Q3	Putative uncharacterized protein n=1 Tax=Flexistipes sinusarabici DSM 4947 RepID=F8E4Q3_FLESM	58.33	162481	162846	365
DehaMB_1_0152	A5FPL1	Helix-turn-helix, type 11 domain protein n=5 Tax=Dehalococcoides RepID=A5FPL1_DEHSB	95.35	161621	162397	776
DehaMB_1_0151	A5FPL2	Putative uncharacterized protein n=5 Tax=Dehalococcoides RepID=A5FPL2_DEHSB	91.23	160980	161498	518
DehaMB_1_0150	A5FPK1	Major facilitator superfamily MFS_1 n=5 Tax=Dehalococcoides RepID=A5FPK1_DEHSB	90.3	159528	160925	1397
DehaMB_1_0149	A5FPK2	Small GTP-binding protein n=5 Tax=Dehalococcoides RepID=A5FPK2_DEHSB	94.97	157738	159468	1730
DehaMB_1_0148	A5FPK3	FeoA family protein n=5 Tax=Dehalococcoides RepID=A5FPK3_DEHSB	91.36	157496	157741	245
DehaMB_1_0147	A5FPK4	Ferric uptake regulator, Fur family n=5 Tax=Dehalococcoides RepID=A5FPK4_DEHSB	87.23	157030	157455	425
DehaMB_1_0146	D2BJ81	SsrA-binding protein n=1 Tax=Dehalococcoides sp. VS RepID=D2BJ81_DEHSV	98.7	156438	156908	470
DehaMB_2_0722	A5FPA0	Integrase, catalytic region n=1 Tax=Dehalococcoides sp. BAV1 RepID=A5FPA0_DEHSB	97.52	688266	688874	608
DehaMB_1_0038	Q3Z6D2	Reductive dehalogenase, putative n=11 Tax=Bacteria RepID=Q3Z6D2_DEHE1	97.43	42493	44010	1517
DehaMB_1_0037	Q3Z6D1	Transcriptional regulator, MarR family n=1 Tax=Dehalococcoides ethenogenes 195 RepID=Q3Z6D1_DEHE1	100	41784	42260	476
DehaMB_1_0036	D2BJH6	Reductive dehalogenase anchoring protein n=4 Tax=Dehalococcoides RepID=D2BJH6_DEHSV	92.13	41269	41538	269
DehaMB_1_0035	D2BJH7	Reductive dehalogenase n=3 Tax=Dehalococcoides RepID=D2BJH7_DEHSV	95.47	39722	41248	1526
DehaMB_1_0034	Q3Z6C8	Response regulator n=1 Tax=Dehalococcoides ethenogenes 195 RepID=Q3Z6C8_DEHE1	97.12	38889	39524	635
DehaMB_1_0033	Q3Z6C7	DNA binding response regulator n=1 Tax=Dehalococcoides ethenogenes 195 RepID=Q3Z6C7_DEHE1	99.57	38024	38716	692
DehaMB_1_0032	Q3Z6C6	Transcriptional regulator, putative n=1 Tax=Dehalococcoides ethenogenes 195 RepID=Q3Z6C6_DEHE1	100	36978	37493	515
DehaMB_1_0031	Q3Z6C5	Lipoprotein, putative n=1 Tax=Dehalococcoides ethenogenes 195 RepID=Q3Z6C5_DEHE1	97.33	36284	36790	506
DehaMB_1_0030	Q3Z6C4	Reductive dehalogenase anchoring protein, putative n=1 Tax=Dehalococcoides ethenogenes 195 RepID=Q3Z6C4_DEHE1	100	35984	36271	287
DehaMB_1_0029	Q3Z6C3	Reductive dehalogenase, putative n=2 Tax=Dehalococcoides RepID=Q3Z6C3_DEHE1	100	34554	35963	1409
DehaMB_1_0028	Q3Z6C1	Sensor histidine kinase n=1 Tax=Dehalococcoides ethenogenes 195 RepID=Q3Z6C1_DEHE1	98.43	33062	34132	1070
DehaMB_1_0027	Q3Z6C0	DNA-binding response regulator, LuxR family n=1 Tax=Dehalococcoides ethenogenes 195 RepID=Q3Z6C0_DEHE1	100	32398	33057	659
DehaMB_1_0026	Q3Z6B9	Dinitrogenase iron-molybdenum cofactor family protein n=1 Tax=Dehalococcoides ethenogenes 195 RepID=Q3Z6B9_DEHE1	99.23	31785	32177	392
DehaMB_1_0025	Q3Z6B7	Reductive dehalogenase anchoring protein, putative n=1 Tax=Dehalococcoides ethenogenes 195 RepID=Q3Z6B7_DEHE1	98.88	31351	31620	269
DehaMB_1_0039	D2BJH3	Reductive dehalogenase anchoring protein n=1 Tax=Dehalococcoides sp. VS RepID=D2BJH3_DEHSV	90.53	44037	44324	287
DehaMB_1_0040	A9YPF4	Putative reductive dehalogenase (Fragment) n=1 Tax=Dehalococcoides sp. enrichment culture clone RC71(RCRdA15) RepID=A9YPF4_9CHLR	94.49	44538	45983	1445
DehaMB_1_0041	Q3Z6B4	Reductive dehalogenase anchoring protein, putative n=1 Tax=Dehalococcoides ethenogenes 195 RepID=Q3Z6B4_DEHE1	73.33	46007	46279	272
DehaMB_1_0042	Q3ZZ58	Sensor histidine kinase n=1 Tax=Dehalococcoides sp. CBDB1 RepID=Q3ZZ58_DEHSC	36.21	46378	47541	1163
DehaMB_1_0043	A5FP67	Two component transcriptional regulator, winged helix family n=4 Tax=Dehalococcoides RepID=A5FP67_DEHSB	42.04	47561	48244	683
DehaMB_1_0044	C3RWI9	Putative reductive dehalogenase (Fragment) n=1 Tax=Dehalococcoides sp. MB RepID=C3RWI9_9CHLR	100	48620	50164	1544
DehaMB_1_0045	Q3ZWE9	Putative uncharacterized protein rdhH n=2 Tax=Dehalococcoides RepID=Q3ZWE9_DEHSC	52.19	50562	51263	701
DehaMB_1_0046	D2BJF5	CbiZ domain protein n=3 Tax=Dehalococcoides RepID=D2BJF5_DEHSV	93.33	51457	52239	782
DehaMB_1_0047	D2BJF0	Transcriptional regulator MerR family CueR domain protein n=1 Tax=Dehalococcoides sp. VS RepID=D2BJF0_DEHSV	42.96	52352	52801	449
DehaMB_1_0048	A9YPC7	Putative reductive dehalogenase (Fragment) n=4 Tax=Bacteria RepID=A9YPC7_9CHLR	88.96	53156	54604	1448
DehaMB_1_0049	Q3Z6B4	Reductive dehalogenase anchoring protein, putative n=1 Tax=Dehalococcoides ethenogenes 195 RepID=Q3Z6B4_DEHE1	70	54641	54913	272
DehaMB_1_0050	D2BJF0	Transcriptional regulator MerR family CueR domain protein n=1 Tax=Dehalococcoides sp. VS RepID=D2BJF0_DEHSV	50.36	55062	55502	440
DehaMB_1_0051	A5FP55	Reductive dehalogenase n=4 Tax=Dehalococcoides RepID=A5FP55_DEHSB	37.12	55627	57087	1460
DehaMB_1_0052	F4BX84	Sodium bile acid symporter family n=1 Tax=Methanosaeta concilii GP6 RepID=F4BX84_METCG	26.52	57036	57974	938
DehaMB_1_0053	A5FPA6	Reductive dehalogenase n=5 Tax=Dehalococcoides RepID=A5FPA6_DEHSB	49.78	58214	59623	1409
DehaMB_1_0055	D8K3G7	Reductive dehalogenase n=1 Tax=Dehalogenimonas lykanthroporepellens BL-DC-9 RepID=D8K3G7_DEHLB	40	60480	61871	1391
DehaMB_1_0056	Q3Z6C4	Reductive dehalogenase anchoring protein, putative n=1 Tax=Dehalococcoides ethenogenes 195 RepID=Q3Z6C4_DEHE1	49.41	61885	62163	278
DehaMB_1_0057	Q3ZZ63	DNA-binding response regulator n=1 Tax=Dehalococcoides sp. CBDB1 RepID=Q3ZZ63_DEHSC	75	62500	63339	839
DehaMB_1_0058	Q3ZZ64	Sensor histidine kinase n=1 Tax=Dehalococcoides sp. CBDB1 RepID=Q3ZZ64_DEHSC	49.64	63254	64609	1355
DehaMB_1_0059	D8K2N3	Reductive dehalogenase n=1 Tax=Dehalogenimonas lykanthroporepellens BL-DC-9 RepID=D8K2N3_DEHLB	45.1	65511	66926	1415
DehaMB_1_0060	D3SKF2	ATP binding protein n=6 Tax=Dehalococcoides RepID=D3SKF2_DEHSG	68.2	66982	67818	836
DehaMB_1_0061	Q3Z6C5	Lipoprotein, putative n=1 Tax=Dehalococcoides ethenogenes 195 RepID=Q3Z6C5_DEHE1	35.57	67820	68305	485
DehaMB_1_0063	A0B802	Periplasmic binding protein n=1 Tax=Methanosaeta thermophila PT RepID=A0B802_METTP	32.61	68795	69907	1112
DehaMB_1_0064	D1JCT6	ABC transporter, permease protein n=1 Tax=uncultured archaeon RepID=D1JCT6_9ARCH	56.53	69944	71008	1064
DehaMB_1_0065	D1JCT7	Probable ABC transporter, ATP-binding protein n=1 Tax=uncultured archaeon RepID=D1JCT7_9ARCH	59.38	71005	71811	806
DehaMB_1_0066	F4BXH3	Cobaltochelatase, CobN subunit n=1 Tax=Methanosaeta concilii GP6 RepID=F4BXH3_METCG	61.76	71819	75613	3794
DehaMB_1_0067	F4BXG9	Periplasmic binding protein n=1 Tax=Methanosaeta concilii GP6 RepID=F4BXG9_METCG	39.3	75740	76846	1106
DehaMB_1_0068	G7WP85	ABC transporter, iron chelate uptake transporter (FeCT) family, permease protein n=1 Tax=Methanosaeta harundinacea 6Ac RepID=G7WP85_METH6	50.14	76855	77952	1097
DehaMB_1_0069	D1JHK8	ABC transporter, ATP-binding protein n=1 Tax=uncultured archaeon RepID=D1JHK8_9ARCH	49.21	77949	78773	824
DehaMB_1_0070	Q1Q3S4	Putative uncharacterized protein n=1 Tax=Candidatus Kuenenia stuttgartiensis RepID=Q1Q3S4_9BACT	33.72	78754	79818	1064
DehaMB_1_0071	F4BXQ0	ABC transporter, ATP-binding protein n=1 Tax=Methanosaeta concilii GP6 RepID=F4BXQ0_METCG	59.01	79806	80675	869
DehaMB_1_0072	B1HRF2	Putative cobalt-precorrin-6A synthase [deacetylating] n=3 Tax=Bacillaceae RepID=B1HRF2_LYSSC	39.72	80681	81766	1085
DehaMB_1_0073	UPI000248C55C	CbiET protein n=1 Tax=Paenibacillus elgii B69 RepID=UPI000248C55C	40.1	81750	82976	1226
DehaMB_1_0074	A1AUS4	Precorrin-2 C20-methyltransferase / cobalt-factor II C20-methyltransferase n=1 Tax=Pelobacter propionicus DSM 2379 RepID=A1AUS4_PELPD	41.05	82978	83706	728
DehaMB_1_0075	A1HPX4	Precorrin-4 C11-methyltransferase n=1 Tax=Thermosinus carboxydivorans Nor1 RepID=A1HPX4_9FIRM	58.63	83699	84454	755
DehaMB_1_0076	A5UQU1	Precorrin-3 methyltransferase / precorrin-2 dehydrogenase n=1 Tax=Roseiflexus sp. RS-1 RepID=A5UQU1_ROSS1	37.36	84372	86270	1898
DehaMB_1_0077	F4BXI0	ABC-2 type transporter n=1 Tax=Methanosaeta concilii GP6 RepID=F4BXI0_METCG	55.74	86362	87174	812
DehaMB_1_0078	G7W7Z3	ABC-type Fe3+-hydroxamate transport system, periplasmic component n=1 Tax=Desulfosporosinus orientis DSM 765 RepID=G7W7Z3_DESOD	37.83	87122	88036	914
DehaMB_1_0079	D8K0Q6	Nitrilase/cyanide hydratase and apolipoprotein N-acyltransferase n=1 Tax=Dehalogenimonas lykanthroporepellens BL-DC-9 RepID=D8K0Q6_DEHLB	52.59	88057	88758	701
DehaMB_1_0080	F6CR83	Iron-chelate-transporting ATPase n=1 Tax=Desulfotomaculum kuznetsovii DSM 6115 RepID=F6CR83_DESK7	51.01	88768	89988	1220
DehaMB_1_0081	H6LCN2	Vitamin B12 import system permease protein BtuC n=1 Tax=Acetobacterium woodii DSM 1030 RepID=H6LCN2_ACEWD	49.85	89985	91043	1058
DehaMB_1_0082	F6CH65	ABC-type transporter, periplasmic subunit n=1 Tax=Desulfotomaculum kuznetsovii DSM 6115 RepID=F6CH65_DESK7	43.53	91056	92300	1244
DehaMB_1_0083	Q8PVG2	Magnesium-chelatase subunit n=1 Tax=Methanosarcina mazei Go1 RepID=Q8PVG2_METMA	47.54	92348	94450	2102
DehaMB_1_0084	A0B6A1	Radical SAM domain protein n=1 Tax=Methanosaeta thermophila PT RepID=A0B6A1_METTP	40.34	94419	95561	1142
DehaMB_1_0085	A6TJE4	Precorrin-8X methylmutase CbiC/CobH n=1 Tax=Alkaliphilus metalliredigens QYMF RepID=A6TJE4_ALKMQ	29.14	95515	96165	650
DehaMB_1_0086	D8K123	Nitrilase/cyanide hydratase and apolipoprotein N-acyltransferase n=1 Tax=Dehalogenimonas lykanthroporepellens BL-DC-9 RepID=D8K123_DEHLB	41.37	96221	97045	824
DehaMB_1_0088	F6D598	ABC-type metal ion transporter, periplasmic subunit n=1 Tax=Methanobacterium sp. SWAN-1 RepID=F6D598_METSW	50	97223	98113	890
DehaMB_1_0089	H5XSW2	Putative uncharacterized protein n=2 Tax=Desulfosporosinus RepID=H5XSW2_9FIRM	60	98178	98492	314
DehaMB_1_0090	C2M017	Cobalamin synthesis protein/P47K family protein n=3 Tax=Staphylococcus hominis RepID=C2M017_STAHO	34.52	98542	99471	929
DehaMB_1_0091	H7GGW2	Metal uptake regulation protein n=5 Tax=Thermus RepID=H7GGW2_9DEIN	47.54	99740	100117	377
DehaMB_1_0093	E4N816	Putative two-component system sensor kinase n=1 Tax=Kitasatospora setae KM-6054 RepID=E4N816_KITSK	51.72	100417	100653	236
DehaMB_1_0094	Q3ZWF3	Putative uncharacterized protein n=1 Tax=Dehalococcoides sp. CBDB1 RepID=Q3ZWF3_DEHSC	56.18	100964	101818	854
DehaMB_1_0095	D8K3I4	Putative uncharacterized protein n=1 Tax=Dehalogenimonas lykanthroporepellens BL-DC-9 RepID=D8K3I4_DEHLB	42.64	102056	102478	422
DehaMB_1_0096	B8CWI3	Ferric uptake regulator, Fur family n=1 Tax=Halothermothrix orenii H 168 RepID=B8CWI3_HALOH	54.1	102681	103058	377
DehaMB_1_0097	D8K1K9	Rubrerythrin n=1 Tax=Dehalogenimonas lykanthroporepellens BL-DC-9 RepID=D8K1K9_DEHLB	72.92	103085	103663	578
DehaMB_1_0098	D2BJG2	Reductive dehalogenase anchoring protein n=2 Tax=Dehalococcoides sp. VS RepID=D2BJG2_DEHSV	85.42	103814	103960	146
DehaMB_1_0099	C1I4V2	Putative uncharacterized protein n=1 Tax=Clostridium sp. 7_2_43FAA RepID=C1I4V2_9CLOT	51.1	104181	106061	1880
DehaMB_1_0100	G2HCQ6	VTC domain protein n=2 Tax=Desulfovibrio RepID=G2HCQ6_9DELT	30.89	106095	106901	806
DehaMB_1_0101	UPI0001745292	hypothetical protein VspiD_03825 n=1 Tax=Verrucomicrobium spinosum DSM 4136 RepID=UPI0001745292	32.97	106920	107549	629
DehaMB_1_0102	F7NK39	DNA-binding response regulator n=1 Tax=Acetonema longum DSM 6540 RepID=F7NK39_9FIRM	50	107945	108634	689
DehaMB_1_0103	D6TK35	Integral membrane sensor signal transduction histidine kinase n=1 Tax=Ktedonobacter racemifer DSM 44963 RepID=D6TK35_9CHLR	37.08	108631	110007	1376
DehaMB_1_0104	D3SKB1	Putative uncharacterized protein n=2 Tax=Dehalococcoides RepID=D3SKB1_DEHSG	67.82	111149	111757	608
DehaMB_1_0105	Q3Z6E1	Putative uncharacterized protein n=3 Tax=Dehalococcoides RepID=Q3Z6E1_DEHE1	69.4	111807	113279	1472
DehaMB_1_0106	D3SKB4	AAA ATPase central domain protein n=3 Tax=Dehalococcoides RepID=D3SKB4_DEHSG	62.56	113906	115216	1310
DehaMB_1_0108	D3SKB5	Putative uncharacterized protein n=3 Tax=Dehalococcoides RepID=D3SKB5_DEHSG	63.44	115544	115831	287
DehaMB_1_0109	D3SKB6	Helix-turn-helix type 11 domain protein n=3 Tax=Dehalococcoides RepID=D3SKB6_DEHSG	76.85	115872	116921	1049
DehaMB_1_0110	B9M5K0	CRISPR-associated helicase Cas3 n=1 Tax=Geobacter sp. FRC-32 RepID=B9M5K0_GEOSF	41.6	117039	119441	2402
DehaMB_1_0111	Q1NKD4	CRISPR-associated protein, CT1134 n=1 Tax=delta proteobacterium MLMS-1 RepID=Q1NKD4_9DELT	60.09	119452	120210	758
DehaMB_1_0112	B9M5J8	CRISPR-associated protein, Csd1 family n=1 Tax=Geobacter sp. FRC-32 RepID=B9M5J8_GEOSF	46.72	120168	122150	1982
DehaMB_1_0113	F0T1Y5	CRISPR-associated protein, Csd2 family n=1 Tax=Syntrophobotulus glycolicus DSM 8271 RepID=F0T1Y5_SYNGF	62.59	122165	122995	830
DehaMB_1_0114	D7CNM1	CRISPR-associated protein Cas1 n=1 Tax=Syntrophothermus lipocalidus DSM 12680 RepID=D7CNM1_SYNLT	53.06	123665	124684	1019
DehaMB_1_0115	F0T1Y8	CRISPR-associated protein, Cas2 family n=1 Tax=Syntrophobotulus glycolicus DSM 8271 RepID=F0T1Y8_SYNGF	61.05	124692	125030	338
DehaMB_1_0116	D3SK62	Resolvase domain protein n=1 Tax=Dehalococcoides sp. GT RepID=D3SK62_DEHSG	96.41	126646	127245	599
DehaMB_1_0117	Q3Z6B4	Reductive dehalogenase anchoring protein, putative n=1 Tax=Dehalococcoides ethenogenes 195 RepID=Q3Z6B4_DEHE1	76.14	127330	127602	272
DehaMB_1_0118	A9YPC7	Putative reductive dehalogenase (Fragment) n=4 Tax=Bacteria RepID=A9YPC7_9CHLR	49.78	127663	129144	1481
DehaMB_1_0119	D8K1G6	Reductive dehalogenase n=1 Tax=Dehalogenimonas lykanthroporepellens BL-DC-9 RepID=D8K1G6_DEHLB	36.74	129485	130882	1397
DehaMB_1_0120	Q3ZVS8	Sensor histidine kinase n=1 Tax=Dehalococcoides sp. CBDB1 RepID=Q3ZVS8_DEHSC	54.93	131141	132271	1130
DehaMB_1_0121	Q3ZVS7	DNA-binding response regulator, LuxR family n=1 Tax=Dehalococcoides sp. CBDB1 RepID=Q3ZVS7_DEHSC	66.39	132299	133009	710
DehaMB_1_0123	D2BJC4	Transcriptional regulator, MarR family n=1 Tax=Dehalococcoides sp. VS RepID=D2BJC4_DEHSV	92.52	133174	133683	509
DehaMB_1_0124	D2BJC3	Reductive dehalogenase n=1 Tax=Dehalococcoides sp. VS RepID=D2BJC3_DEHSV	96.55	133928	135415	1487
DehaMB_1_0125	D2BJC2	Reductive dehalogenase anchoring protein n=1 Tax=Dehalococcoides sp. VS RepID=D2BJC2_DEHSV	94.44	135437	135709	272
DehaMB_1_0127	Q01X79	Histidine kinase n=1 Tax=Candidatus Solibacter usitatus Ellin6076 RepID=Q01X79_SOLUE	35.6	136627	139911	3284
DehaMB_1_0128	D2BG17	DNA-binding response regulator n=1 Tax=Dehalococcoides sp. VS RepID=D2BG17_DEHSV	52.23	139911	140594	683
DehaMB_1_0129	D8K2H9	Reductive dehalogenase n=1 Tax=Dehalogenimonas lykanthroporepellens BL-DC-9 RepID=D8K2H9_DEHLB	51.33	140941	142413	1472
DehaMB_1_0130	D3SK62	Resolvase domain protein n=1 Tax=Dehalococcoides sp. GT RepID=D3SK62_DEHSG	94.85	142945	143292	347
DehaMB_1_0131	D2BJA5	Putative uncharacterized protein n=1 Tax=Dehalococcoides sp. VS RepID=D2BJA5_DEHSV	74.72	143347	144405	1058
DehaMB_1_0132	D2BFY7	Transposase IS3/IS911-family n=3 Tax=Dehalococcoides RepID=D2BFY7_DEHSV	87.95	144438	144695	257
DehaMB_1_0134	Q64E63	Putative uncharacterized protein n=1 Tax=uncultured archaeon GZfos14B8 RepID=Q64E63_9ARCH	45.37	145623	146861	1238
DehaMB_1_0135	F7TWG3	Putative uncharacterized protein n=2 Tax=Brevibacillus laterosporus RepID=F7TWG3_BRELA	29.86	146947	147942	995
DehaMB_1_0136	B8J6P8	Putative uncharacterized protein n=1 Tax=Anaeromyxobacter dehalogenans 2CP-1 RepID=B8J6P8_ANAD2	30.77	147962	149008	1046
DehaMB_1_0137	D3SK62	Resolvase domain protein n=1 Tax=Dehalococcoides sp. GT RepID=D3SK62_DEHSG	94.59	149191	149475	284
DehaMB_1_0138	D3SKF6	Transcriptional regulator, MarR family n=2 Tax=Dehalococcoides RepID=D3SKF6_DEHSG	81.4	149591	150109	518
DehaMB_1_0139	D2BJI6	Reductive dehalogenase n=3 Tax=Dehalococcoides RepID=D2BJI6_DEHSV	96.13	150663	152138	1475
DehaMB_1_0140	D2BJI5	Reductive dehalogenase anchoring protein n=1 Tax=Dehalococcoides sp. VS RepID=D2BJI5_DEHSV	91.01	152164	152433	269
DehaMB_1_0141	D2BJI4	Reductive dehalogenase associated protein n=1 Tax=Dehalococcoides sp. VS RepID=D2BJI4_DEHSV	97.79	152570	153115	545
DehaMB_1_0142	D2BJI3	PP-loop ATPase n=1 Tax=Dehalococcoides sp. VS RepID=D2BJI3_DEHSV	97.44	153118	153897	779
DehaMB_1_0144	D2BJI2	Reductive dehalogenase n=9 Tax=Bacteria RepID=D2BJI2_DEHSV	96.24	154081	155598	1517
DehaMB_1_0145	D2BJG2	Reductive dehalogenase anchoring protein n=2 Tax=Dehalococcoides sp. VS RepID=D2BJG2_DEHSV	72.63	155621	155908	287
DehaMB_5_0002	Q3Z6B5	Transcriptional regulator, MarR family n=2 Tax=Dehalococcoides RepID=Q3Z6B5_DEHE1	99.38	2006	2494	488
DehaMB_5_0003	Q3Z6B4	Reductive dehalogenase anchoring protein, putative n=1 Tax=Dehalococcoides ethenogenes 195 RepID=Q3Z6B4_DEHE1	98.89	2571	2843	272
DehaMB_5_0004	Q3Z6B3	Reductive dehalogenase, putative n=2 Tax=Dehalococcoides RepID=Q3Z6B3_DEHE1	99.59	2862	4340	1478
DehaMB_5_0005	Q3Z6B2	Sensory box sensor histidine kinase n=1 Tax=Dehalococcoides ethenogenes 195 RepID=Q3Z6B2_DEHE1	99.23	4614	5792	1178
DehaMB_5_0006	D2BJN1	DNA-binding response regulator n=4 Tax=Dehalococcoides RepID=D2BJN1_DEHSV	95.11	5789	6466	677
DehaMB_5_0007	Q3Z6B0	Putative uncharacterized protein n=1 Tax=Dehalococcoides ethenogenes 195 RepID=Q3Z6B0_DEHE1	96.61	6523	6906	383
DehaMB_5_0008	D2BJN3	Putative uncharacterized protein n=4 Tax=Dehalococcoides RepID=D2BJN3_DEHSV	93.86	7031	7864	833
DehaMB_5_0009	Q3Z6A7	Reductive dehalogenase anchoring protein, putative n=1 Tax=Dehalococcoides ethenogenes 195 RepID=Q3Z6A7_DEHE1	100	8133	8405	272
DehaMB_5_0010	D2BJN5	Reductive dehalogenase n=17 Tax=Bacteria RepID=D2BJN5_DEHSV	95.2	8425	9927	1502
DehaMB_5_0011	A5FPJ8	Prephenate dehydratase n=5 Tax=Dehalococcoides RepID=A5FPJ8_DEHSB	93.48	10324	11154	830
DehaMB_5_0012	Q3Z6A3	Putative uncharacterized protein n=1 Tax=Dehalococcoides ethenogenes 195 RepID=Q3Z6A3_DEHE1	98.94	11607	12455	848
DehaMB_5_0013	A5FPJ9	Preprotein translocase, SecG subunit n=5 Tax=Dehalococcoides RepID=A5FPJ9_DEHSB	96.43	12468	12686	218
DehaMB_5_0014	Q3ZW41	Aspartyl/glutamyl-tRNA(Asn/Gln) amidotransferase subunit B n=5 Tax=Dehalococcoides RepID=GATB_DEHSC	94.31	12689	14179	1490
DehaMB_2_0496	Q3Z6A0	Resolvase domain protein n=2 Tax=Dehalococcoides ethenogenes 195 RepID=Q3Z6A0_DEHE1	98.19	477097	478794	1697
DehaMB_2_0497	Q3Z699	Putative uncharacterized protein n=1 Tax=Dehalococcoides ethenogenes 195 RepID=Q3Z699_DEHE1	100	478749	479681	932
DehaMB_2_0498	Q3Z698	Putative uncharacterized protein n=1 Tax=Dehalococcoides ethenogenes 195 RepID=Q3Z698_DEHE1	100	479771	479929	158
DehaMB_2_0499	D2BFY9	Putative uncharacterized protein n=1 Tax=Dehalococcoides sp. VS RepID=D2BFY9_DEHSV	95.41	479961	480551	590
DehaMB_2_0500	Q3Z697	DNA-binding protein n=2 Tax=Dehalococcoides RepID=Q3Z697_DEHE1	100	480574	480858	284
DehaMB_2_0501	D3SH31	Putative uncharacterized protein n=1 Tax=Dehalococcoides sp. GT RepID=D3SH31_DEHSG	100	481219	481479	260
DehaMB_2_0502	A5FQF2	Putative uncharacterized protein n=8 Tax=Dehalococcoides RepID=A5FQF2_DEHSB	97.64	481521	482285	764
DehaMB_2_0502_1*	-	-	100	-	-	300
DehaMB_2_0503	Q3ZWG0	Putative reductive dehalogenase n=2 Tax=Dehalococcoides RepID=Q3ZWG0_DEHSC	98.19	483454	484986	1022.31
DehaMB_2_0504	Q3ZWF6	DNA-binding response regulator n=1 Tax=Dehalococcoides sp. CBDB1 RepID=Q3ZWF6_DEHSC	99.14	485186	485887	472.626
DehaMB_2_0505	Q3ZWF7	Sensor histidine kinase n=1 Tax=Dehalococcoides sp. CBDB1 RepID=Q3ZWF7_DEHSC	99	485874	487379	1505
DehaMB_2_0506	A5FQF2	Putative uncharacterized protein n=8 Tax=Dehalococcoides RepID=A5FQF2_DEHSB	98.03	487594	488358	764
DehaMB_2_0506_1*	-	-	100	-	-	296
DehaMB_2_0507	A5FSV6	Reductive dehalogenase n=3 Tax=Dehalococcoides RepID=A5FSV6_DEHSB	100	488779	490326	1547
DehaMB_2_0508	Q3ZWE9	Putative uncharacterized protein rdhH n=2 Tax=Dehalococcoides RepID=Q3ZWE9_DEHSC	99.53	490437	491072	635
DehaMB_2_0509	Q3ZWE8	DNA-binding response regulato n=2 Tax=Dehalococcoides RepID=Q3ZWE8_DEHSC	100	492412	493095	683
DehaMB_2_0510	Q3ZWE7	Sensor histidine kinase n=2 Tax=Dehalococcoides RepID=Q3ZWE7_DEHSC	99.51	493076	494302	1226
DehaMB_2_0511	A5FSG0	Radical SAM domain protein n=3 Tax=Dehalococcoides RepID=A5FSG0_DEHSB	97.1	494399	494608	209
DehaMB_2_0512	B9M5K0	CRISPR-associated helicase Cas3 n=1 Tax=Geobacter sp. FRC-32 RepID=B9M5K0_GEOSF	43.77	495089	497509	2420
DehaMB_2_0513	Q1NKD4	CRISPR-associated protein, CT1134 n=1 Tax=delta proteobacterium MLMS-1 RepID=Q1NKD4_9DELT	60.26	497490	498278	788
DehaMB_2_0514	B9M5J8	CRISPR-associated protein, Csd1 family n=1 Tax=Geobacter sp. FRC-32 RepID=B9M5J8_GEOSF	43.77	498275	500233	1958
DehaMB_2_0515	Q1NKD6	CRISPR-associated protein TM1801 n=1 Tax=delta proteobacterium MLMS-1 RepID=Q1NKD6_9DELT	62.17	500249	501160	911
DehaMB_2_0516	G2DHA8	CRISPR-associated RecB family exonuclease Cas4b n=3 Tax=sulfur-oxidizing symbionts RepID=G2DHA8_9GAMM	46.79	501165	501848	683
DehaMB_2_0517	G2FJ81	CRISPR-associated protein Cas1 n=2 Tax=sulfur-oxidizing symbionts RepID=G2FJ81_9GAMM	56.1	501832	502851	1019
DehaMB_2_0518	F6B7R0	CRISPR-associated protein Cas2 n=1 Tax=Desulfotomaculum carboxydivorans CO-1-SRB RepID=F6B7R0_DESCC	62.11	502823	503197	374
DehaMB_2_0521	D3SK98	Putative uncharacterized protein n=1 Tax=Dehalococcoides sp. GT RepID=D3SK98_DEHSG	68.97	506464	506733	269
DehaMB_2_0522	Q3Z9P8	Reductive dehalogenase anchoring protein, putative n=1 Tax=Dehalococcoides ethenogenes 195 RepID=Q3Z9P8_DEHE1	98.86	506976	507242	266
DehaMB_2_0523	A5FP55	Reductive dehalogenase n=4 Tax=Dehalococcoides RepID=A5FP55_DEHSB	95.14	507266	508810	1544
DehaMB_2_0524	E3FXK3	Two component transcriptional regulator, winged helix family n=2 Tax=Stigmatella aurantiaca DW4/3-1 RepID=E3FXK3_STIAD	38.95	509159	509536	377
DehaMB_2_0525	D8K0U4	PAS/PAC sensor signal transduction histidine kinase n=1 Tax=Dehalogenimonas lykanthroporepellens BL-DC-9 RepID=D8K0U4_DEHLB	41.38	509540	509911	371
DehaMB_2_0526	Q3Z9Q2	Transcriptional regulator, Crp/Fnr family n=1 Tax=Dehalococcoides ethenogenes 195 RepID=Q3Z9Q2_DEHE1	98.38	510445	511188	743
DehaMB_2_0527	Q3Z9Q3	Putative uncharacterized protein n=1 Tax=Dehalococcoides ethenogenes 195 RepID=Q3Z9Q3_DEHE1	98.18	511325	511492	167
DehaMB_2_0528	Q3Z9Q4	Putative uncharacterized protein n=1 Tax=Dehalococcoides ethenogenes 195 RepID=Q3Z9Q4_DEHE1	100	511674	512093	419
DehaMB_2_0529	D2BFZ1	Cobalamin-binding protein n=2 Tax=Dehalococcoides RepID=D2BFZ1_DEHSV	95.16	512147	513700	1553
DehaMB_2_0530	D2BFZ2	CbiZ-like protein n=2 Tax=Dehalococcoides RepID=D2BFZ2_DEHSV	98.13	513697	514503	806
DehaMB_2_0531	Q3Z9V3	Cysteine desulfurase n=2 Tax=Dehalococcoides RepID=Q3Z9V3_DEHE1	99.22	514517	515668	1151
DehaMB_2_0532	Q3Z9V4	Putative uncharacterized protein n=2 Tax=Dehalococcoides RepID=Q3Z9V4_DEHE1	100	515680	515949	269
DehaMB_2_0533	Q3Z9V5	Cobalamin biosynthesis protein CobD 1 n=2 Tax=Dehalococcoides RepID=Q3Z9V5_DEHE1	98.11	515956	516912	956
DehaMB_2_0534	Q3Z9V6	Cob(I)alamin adenosyltransferase n=1 Tax=Dehalococcoides ethenogenes 195 RepID=Q3Z9V6_DEHE1	97.21	516927	517478	551
DehaMB_2_0535	Q3Z9V7	Ribonucleoside-diphosphate reductase n=2 Tax=Dehalococcoides RepID=Q3Z9V7_DEHE1	98.29	517459	519216	1757
DehaMB_2_0536	Q3Z9V8	Radical SAM domain protein n=2 Tax=Dehalococcoides RepID=Q3Z9V8_DEHE1	97.15	519225	519965	740
DehaMB_2_0537	D2BFZ9	Adenosylcobinamide amidohydrolase, CbiZ n=3 Tax=Dehalococcoides RepID=D2BFZ9_DEHSV	98.84	519971	520750	779
DehaMB_2_0538	D2BG00	Radical SAM domain protein n=1 Tax=Dehalococcoides sp. VS RepID=D2BG00_DEHSV	97.45	520781	521605	824
DehaMB_2_0539	Q3Z9W1	Tetrapyrrole methylase family protein n=2 Tax=Dehalococcoides RepID=Q3Z9W1_DEHE1	99.17	521621	522343	722
DehaMB_2_0540	D2BG02	Radical SAM domain protein n=2 Tax=Dehalococcoides RepID=D2BG02_DEHSV	97.58	522348	523094	746
DehaMB_2_0541	D2BG03	PP-loop ATPase n=2 Tax=Dehalococcoides RepID=D2BG03_DEHSV	97.6	523097	523849	752
DehaMB_2_0542	Q3Z9W4	Transcriptional regulator, putative n=1 Tax=Dehalococcoides ethenogenes 195 RepID=Q3Z9W4_DEHE1	98.52	523982	525202	1220
DehaMB_2_0543	Q3Z9W5	Reductive dehalogenase anchoring protein, putative n=1 Tax=Dehalococcoides ethenogenes 195 RepID=Q3Z9W5_DEHE1	100	525379	525657	278
DehaMB_2_0544	Q3ZWS1	Putative reductive dehalogenase n=1 Tax=Dehalococcoides sp. CBDB1 RepID=Q3ZWS1_DEHSC	91.85	525695	527224	1529
DehaMB_2_0545	Q3Z9W7	Putative uncharacterized protein n=1 Tax=Dehalococcoides ethenogenes 195 RepID=Q3Z9W7_DEHE1	97	527598	528215	617
DehaMB_2_0546	Q3Z9W8	Sensory box sensor histidine kinase n=1 Tax=Dehalococcoides ethenogenes 195 RepID=Q3Z9W8_DEHE1	97.36	528199	530040	1841
DehaMB_2_0547	Q3ZWS4	DNA-binding response regulator n=2 Tax=Dehalococcoides RepID=Q3ZWS4_DEHSC	90.31	530021	530704	683
DehaMB_2_0548	Q3Z9X1	TM2 domain protein n=1 Tax=Dehalococcoides ethenogenes 195 RepID=Q3Z9X1_DEHE1	100	530918	531241	323
DehaMB_2_0549	Q3Z9X2	Putative uncharacterized protein n=1 Tax=Dehalococcoides ethenogenes 195 RepID=Q3Z9X2_DEHE1	96.39	531325	531576	251
DehaMB_2_0550	Q3Z9X3	Putative uncharacterized protein n=1 Tax=Dehalococcoides ethenogenes 195 RepID=Q3Z9X3_DEHE1	96.46	531589	531930	341
DehaMB_2_0551	D2BGC3	Putative uncharacterized protein n=2 Tax=Dehalococcoides RepID=D2BGC3_DEHSV	94.42	532108	533292	1184
DehaMB_2_0552	Q3Z9X6	Lipoprotein, putative n=1 Tax=Dehalococcoides ethenogenes 195 RepID=Q3Z9X6_DEHE1	95.38	533300	533506	206
DehaMB_2_0553	A5FSP7	ABC transporter related protein n=5 Tax=Dehalococcoides RepID=A5FSP7_DEHSB	92.91	533640	535631	1991
DehaMB_2_0554	D2BGC0	Membrane protein, Hly III family n=5 Tax=Dehalococcoides RepID=D2BGC0_DEHSV	98.46	535628	536218	590
DehaMB_2_0555	Q3Z9X9	Serine protease inhibitor family protein n=2 Tax=Dehalococcoides RepID=Q3Z9X9_DEHE1	98.59	536375	537682	1307
DehaMB_2_0556	D2BGB8	L-lysine 2,3-aminomutase/beta-lysine acetyltransferase, GNAT family n=1 Tax=Dehalococcoides sp. VS RepID=D2BGB8_DEHSV	97.81	537763	539988	2225
DehaMB_2_0557	Q3Z9Y2	PBS lyase HEAT-like repeat domain protein n=1 Tax=Dehalococcoides ethenogenes 195 RepID=Q3Z9Y2_DEHE1	98.78	540403	540897	494
DehaMB_2_0558	A5FSQ2	UPF0251 protein DehaBAV1_0135 n=5 Tax=Dehalococcoides RepID=Y135_DEHSB	91.45	541050	541403	353
DehaMB_2_0559	D2BGB5	Oxidoreductase, aldo/keto reductase family n=2 Tax=Dehalococcoides RepID=D2BGB5_DEHSV	93.52	541400	542374	974
DehaMB_2_0560	Q3Z9Y5	Conserved domain protein n=1 Tax=Dehalococcoides ethenogenes 195 RepID=Q3Z9Y5_DEHE1	98.56	542554	543387	833
DehaMB_2_0561	Q3Z9Y6	Polysaccharide biosynthesis protein n=1 Tax=Dehalococcoides ethenogenes 195 RepID=Q3Z9Y6_DEHE1	98.64	543511	544842	1331
DehaMB_2_0562	Q3Z9Y7	Iron-sulfur cluster-binding protein/coenzyme F420-reducing hydrogenase, beta subunit, putative n=1 Tax=Dehalococcoides ethenogenes 195 RepID=Q3Z9Y7_DEHE1	95.33	544769	546121	1352
DehaMB_2_0563	Q3Z9Y8	Conserved domain protein n=1 Tax=Dehalococcoides ethenogenes 195 RepID=Q3Z9Y8_DEHE1	96.29	546093	547394	1301
DehaMB_2_0564	Q3Z9Y9	Conserved domain protein n=1 Tax=Dehalococcoides ethenogenes 195 RepID=Q3Z9Y9_DEHE1	98.7	547375	548118	743
DehaMB_2_0565	Q3Z9Z0	Glycosyl transferase, group 1 family protein n=1 Tax=Dehalococcoides ethenogenes 195 RepID=Q3Z9Z0_DEHE1	98.02	548067	549302	1235
DehaMB_2_0566	Q3Z9Z1	Conserved domain protein n=1 Tax=Dehalococcoides ethenogenes 195 RepID=Q3Z9Z1_DEHE1	99.61	549281	550135	854
DehaMB_2_0567	Q3Z9Z2	Membrane protein, putative n=1 Tax=Dehalococcoides ethenogenes 195 RepID=Q3Z9Z2_DEHE1	98.52	550137	551756	1619
DehaMB_2_0568	Q3Z9Z3	Glycosyl transferase, group 2 family protein n=1 Tax=Dehalococcoides ethenogenes 195 RepID=Q3Z9Z3_DEHE1	97.69	551753	552676	923
DehaMB_2_0569	Q3Z9Z4	Phosphoheptose isomerase n=1 Tax=Dehalococcoides ethenogenes 195 RepID=Q3Z9Z4_DEHE1	98.15	552691	553341	650
DehaMB_2_0570	Q3Z9Z5	D-glycero-D-manno-heptose 7-phosphate kinase, putative n=1 Tax=Dehalococcoides ethenogenes 195 RepID=Q3Z9Z5_DEHE1	99.69	553369	554373	1004
DehaMB_2_0571	Q3Z9Z6	D-glycero-D-manno-heptose 1-phosphate guanosyltransferase n=1 Tax=Dehalococcoides ethenogenes 195 RepID=Q3Z9Z6_DEHE1	99.58	554343	555059	716
DehaMB_2_0572	Q3Z9Z7	NAD-dependent epimerase/dehydratase family protein n=1 Tax=Dehalococcoides ethenogenes 195 RepID=Q3Z9Z7_DEHE1	99.68	555056	555994	938
DehaMB_2_0573	Q3Z9Z8	Glycosyl transferase, group 2 family protein n=1 Tax=Dehalococcoides ethenogenes 195 RepID=Q3Z9Z8_DEHE1	98.19	555987	556982	995
DehaMB_2_0574	Q3Z9Z9	Histidinol-phosphate phosphatase family protein/glycosyl transferase, group 2 family protein n=1 Tax=Dehalococcoides ethenogenes 195 RepID=Q3Z9Z9_DEHE1	98.05	556975	558207	1232
DehaMB_2_0575	Q3ZA00	Glycosyl hydrolase domain protein n=1 Tax=Dehalococcoides ethenogenes 195 RepID=Q3ZA00_DEHE1	98.63	558296	559432	1136
DehaMB_2_0576	Q3ZA01	Membrane protein, putative n=1 Tax=Dehalococcoides ethenogenes 195 RepID=Q3ZA01_DEHE1	98.68	559434	560345	911
DehaMB_2_0577	Q3ZA02	Ferredoxin-thioredoxin reductase, catalytic subunit, putative/rubredoxin n=1 Tax=Dehalococcoides ethenogenes 195 RepID=Q3ZA02_DEHE1	97.02	560433	560939	506
DehaMB_2_0578	Q3ZA03	Glutaredoxin family protein n=1 Tax=Dehalococcoides ethenogenes 195 RepID=Q3ZA03_DEHE1	97.8	560936	561259	323
DehaMB_2_0579	Q3ZA04	Putative uncharacterized protein n=1 Tax=Dehalococcoides ethenogenes 195 RepID=Q3ZA04_DEHE1	99.02	561400	561735	335
DehaMB_2_0580	A5FP72	HI0933 family protein n=5 Tax=Dehalococcoides RepID=A5FP72_DEHSB	91.95	561905	563230	1325
DehaMB_2_0581	Q3ZA07	Leucine--tRNA ligase n=5 Tax=Dehalococcoides RepID=SYL_DEHE1	99.02	563393	565834	2441
DehaMB_2_0582	Q3ZA08	Pyrroline-5-carboxylate reductase n=2 Tax=Dehalococcoides RepID=Q3ZA08_DEHE1	97.38	565836	566639	803
DehaMB_2_0583	A5FP75	Colicin V production protein n=5 Tax=Dehalococcoides RepID=A5FP75_DEHSB	91.98	566736	567224	488
DehaMB_2_0584	A5FSN3	4Fe-4S ferredoxin, iron-sulfur binding domain protein n=5 Tax=Dehalococcoides RepID=A5FSN3_DEHSB	94.05	567333	567587	254
DehaMB_2_0585	Q3ZA11	Phosphopantetheine adenylyltransferase n=4 Tax=Dehalococcoides RepID=COAD_DEHE1	99.37	567676	568182	506
DehaMB_2_0586	D2BG98	Methyltransferase n=5 Tax=Dehalococcoides RepID=D2BG98_DEHSV	95.31	568127	568705	578
DehaMB_2_0587	A5FSN6	Formate dehydrogenase alpha subunit n=5 Tax=Dehalococcoides RepID=A5FSN6_DEHSB	92.25	569070	572054	2984
DehaMB_2_0589	A5FSS7	Polysulphide reductase, NrfD n=5 Tax=Dehalococcoides RepID=A5FSS7_DEHSB	96.28	572142	573353	1211
DehaMB_2_0590	A5FSS8	Uncharacterized protein involved in formate dehydrogenase formation-like protein n=5 Tax=Dehalococcoides RepID=A5FSS8_DEHSB	90.43	573354	574202	848
DehaMB_2_0591	A5FSS9	Integral membrane protein TerC n=5 Tax=Dehalococcoides RepID=A5FSS9_DEHSB	91.59	574363	575328	965
DehaMB_2_0592	Q3ZA18	ATP-dependent RNA helicase, DEAD/DEAH box family n=1 Tax=Dehalococcoides ethenogenes 195 RepID=Q3ZA18_DEHE1	98.4	575497	577182	1685
DehaMB_2_0593	Q3ZA20	Reductive dehalogenase anchoring protein, putative n=2 Tax=Dehalococcoides RepID=Q3ZA20_DEHE1	98.95	577633	577920	287
DehaMB_2_0594	A5FPA6	Reductive dehalogenase n=5 Tax=Dehalococcoides RepID=A5FPA6_DEHSB	95.6	577970	579337	1367
DehaMB_2_0595	Q3ZA22	Putative uncharacterized protein n=1 Tax=Dehalococcoides ethenogenes 195 RepID=Q3ZA22_DEHE1	98.98	579576	580169	593
DehaMB_2_0596	Q3ZA23	Sensor histidine kinase n=1 Tax=Dehalococcoides ethenogenes 195 RepID=Q3ZA23_DEHE1	99.16	580159	581949	1790
DehaMB_2_0597	A5FPA9	Two component transcriptional regulator, winged helix family n=5 Tax=Dehalococcoides RepID=A5FPA9_DEHSB	91.59	581930	582610	680
DehaMB_2_0598	Q3ZA26	Reductive dehalogenase anchoring protein, putative n=1 Tax=Dehalococcoides ethenogenes 195 RepID=Q3ZA26_DEHE1	100	582782	583054	272
DehaMB_2_0599	Q3ZA28	Reductive dehalogenase, putative n=2 Tax=Dehalococcoides RepID=Q3ZA28_DEHE1	99.8	583329	584861	1532
DehaMB_2_0600	Q3ZA29	Putative uncharacterized protein n=1 Tax=Dehalococcoides ethenogenes 195 RepID=Q3ZA29_DEHE1	98.8	584882	585133	251
DehaMB_2_0601	Q3ZA30	Sensory box sensor histidine kinase n=1 Tax=Dehalococcoides ethenogenes 195 RepID=Q3ZA30_DEHE1	98.81	585137	586756	1619
DehaMB_2_0602	Q3ZA31	DNA-binding response regulator n=1 Tax=Dehalococcoides ethenogenes 195 RepID=Q3ZA31_DEHE1	100	586743	587459	716
DehaMB_2_0604	G0VXA2	Putative uncharacterized protein M1_1541 n=2 Tax=Paenibacillus polymyxa RepID=G0VXA2_PAEPO	44.02	588744	589304	560
DehaMB_2_0605	G0VXA2	Putative uncharacterized protein M1_1541 n=2 Tax=Paenibacillus polymyxa RepID=G0VXA2_PAEPO	46.45	589371	589955	584
DehaMB_2_0606	D2BG87	Putative uncharacterized protein n=1 Tax=Dehalococcoides sp. VS RepID=D2BG87_DEHSV	80.35	590223	590900	677
DehaMB_2_0607	Q3Z6H5	Site-specific recombinase, phage integrase family n=1 Tax=Dehalococcoides ethenogenes 195 RepID=Q3Z6H5_DEHE1	96.55	591132	591443	311
DehaMB_2_0608	Q6F7B2	Putative acyltransferase n=1 Tax=Acinetobacter sp. ADP1 RepID=Q6F7B2_ACIAD	38.35	591594	592349	755
DehaMB_2_0609	B0K818	Putative uncharacterized protein n=2 Tax=Thermoanaerobacter RepID=B0K818_THEP3	32.5	592490	592885	395
DehaMB_2_0610	E4MKQ9	Transcriptional regulator, XRE family n=1 Tax=Eubacterium cellulosolvens 6 RepID=E4MKQ9_9FIRM	38.97	592872	593885	1013
DehaMB_2_0611	F6B6A8	Putative uncharacterized protein n=2 Tax=Desulfotomaculum RepID=F6B6A8_DESCC	25.6	594734	595828	1094
DehaMB_2_0612	B1VR32	Putative uncharacterized protein n=1 Tax=Streptomyces griseus subsp. griseus NBRC 13350 RepID=B1VR32_STRGG	28.62	596120	597190	1070
DehaMB_2_0615	E4TKB9	HNH endonuclease n=1 Tax=Calditerrivibrio nitroreducens DSM 19672 RepID=E4TKB9_CALNY	49.74	597803	598423	620
DehaMB_2_0617	E4TKB8	DNA methylase N-4/N-6 domain protein n=1 Tax=Calditerrivibrio nitroreducens DSM 19672 RepID=E4TKB8_CALNY	69.01	600013	600864	851
DehaMB_2_0618	D3SHD6	Putative uncharacterized protein n=1 Tax=Dehalococcoides sp. GT RepID=D3SHD6_DEHSG	86.96	600953	601438	485
DehaMB_2_0619	A5FSW5	Putative uncharacterized protein n=4 Tax=Dehalococcoidetes RepID=A5FSW5_DEHSB	84.76	601479	601796	317
DehaMB_2_0620	D3SGY7	Putative uncharacterized protein n=2 Tax=Dehalococcoidetes RepID=D3SGY7_DEHSG	88.29	601852	602187	335
DehaMB_2_0621	D3SGY8	Putative uncharacterized protein n=2 Tax=Dehalococcoidetes RepID=D3SGY8_DEHSG	93.55	602254	602442	188
DehaMB_2_0622	D8K160	Transposase IS116/IS110/IS902 family protein n=2 Tax=Dehalogenimonas lykanthroporepellens BL-DC-9 RepID=D8K160_DEHLB	52.06	602729	603748	1019
DehaMB_2_0623	A5FSW7	DNA polymerase III beta subunit family protein n=3 Tax=Dehalococcoidetes RepID=A5FSW7_DEHSB	91.94	603931	605190	1259
DehaMB_2_0624	D3SGZ0	Putative uncharacterized protein n=1 Tax=Dehalococcoides sp. GT RepID=D3SGZ0_DEHSG	89.55	605335	605958	623
DehaMB_2_0625	C7NLM5	Putative uncharacterized protein n=1 Tax=Kytococcus sedentarius DSM 20547 RepID=C7NLM5_KYTSD	27.25	606334	609264	2930
DehaMB_2_0628	A5FSW2	Putative uncharacterized protein n=2 Tax=Dehalococcoides RepID=A5FSW2_DEHSB	88.7	610646	611179	533
DehaMB_2_0629	A5FP61	Putative uncharacterized protein n=1 Tax=Dehalococcoides sp. BAV1 RepID=A5FP61_DEHSB	71.84	611183	612832	1649
DehaMB_2_0630	D3SGZ4	Putative uncharacterized protein n=1 Tax=Dehalococcoides sp. GT RepID=D3SGZ4_DEHSG	87.13	612832	613143	311
DehaMB_2_0635	A5FP62	Phage integrase family protein n=2 Tax=Dehalococcoides RepID=A5FP62_DEHSB	79.91	614578	615252	674
DehaMB_2_0636	D2BGF1	Putative uncharacterized protein n=1 Tax=Dehalococcoides sp. VS RepID=D2BGF1_DEHSV	80.77	615252	615722	470
DehaMB_2_0637	D2BGF0	Putative uncharacterized protein n=1 Tax=Dehalococcoides sp. VS RepID=D2BGF0_DEHSV	77	615731	616459	728
DehaMB_2_0638	D3SGZ8	Putative uncharacterized protein n=1 Tax=Dehalococcoides sp. GT RepID=D3SGZ8_DEHSG	72.66	616344	616730	386
DehaMB_2_0639	D2BGE8	Putative uncharacterized protein n=1 Tax=Dehalococcoides sp. VS RepID=D2BGE8_DEHSV	64.81	616733	617059	326
DehaMB_2_0640	A5FP56	Peptidase S8 and S53, subtilisin, kexin, sedolisin n=1 Tax=Dehalococcoides sp. BAV1 RepID=A5FP56_DEHSB	82.01	617059	618360	1301
DehaMB_2_0641	D3SH04	Putative uncharacterized protein n=1 Tax=Dehalococcoides sp. GT RepID=D3SH04_DEHSG	40.43	618379	619107	728
DehaMB_2_0642	D3SH04	Putative uncharacterized protein n=1 Tax=Dehalococcoides sp. GT RepID=D3SH04_DEHSG	38.84	619117	619815	698
DehaMB_2_0643	D2BGE4	Putative uncharacterized protein n=1 Tax=Dehalococcoides sp. VS RepID=D2BGE4_DEHSV	44.41	619812	621032	1220
DehaMB_2_0644	D2BGE3	Putative uncharacterized protein n=1 Tax=Dehalococcoides sp. VS RepID=D2BGE3_DEHSV	37.21	620977	621369	392
DehaMB_2_0645	D2BGE3	Putative uncharacterized protein n=1 Tax=Dehalococcoides sp. VS RepID=D2BGE3_DEHSV	70.32	621370	621837	467
DehaMB_2_0646	A5FSM7	Putative uncharacterized protein n=1 Tax=Dehalococcoides sp. BAV1 RepID=A5FSM7_DEHSB	83.06	621837	622391	554
DehaMB_2_0647	A5FSM8	Putative uncharacterized protein n=1 Tax=Dehalococcoides sp. BAV1 RepID=A5FSM8_DEHSB	85.8	622558	623088	530
DehaMB_2_0648	A5FSM9	Putative uncharacterized protein n=2 Tax=Dehalococcoides RepID=A5FSM9_DEHSB	91.28	623106	623693	587
DehaMB_2_0649	D2BGD8	Putative uncharacterized protein n=1 Tax=Dehalococcoides sp. VS RepID=D2BGD8_DEHSV	90	623971	624183	212
DehaMB_2_0650	A5FSN0	Putative uncharacterized protein n=3 Tax=Dehalococcoides RepID=A5FSN0_DEHSB	95.71	624311	624523	212
DehaMB_2_0652	A5FSN2	Putative uncharacterized protein n=2 Tax=Dehalococcoides RepID=A5FSN2_DEHSB	67.89	625230	626102	872
DehaMB_2_0654	D3SH18	ATPase associated with various cellular activities AAA_5 n=2 Tax=Dehalococcoides RepID=D3SH18_DEHSG	73.6	626245	627162	917
DehaMB_2_0655	D2BGD3	Molecular chaperone, DnaJ-family n=1 Tax=Dehalococcoides sp. VS RepID=D2BGD3_DEHSV	69.49	627153	627605	452
DehaMB_2_0656	D3SH22	Putative uncharacterized protein n=2 Tax=Dehalococcoides RepID=D3SH22_DEHSG	88.83	627797	629962	2165
DehaMB_2_0657	A5FSM2	Putative uncharacterized protein n=2 Tax=Dehalococcoides RepID=A5FSM2_DEHSB	91.41	630009	630995	986
DehaMB_2_0658	A5FSM3	Transcriptional regulator, XRE family n=2 Tax=Dehalococcoides RepID=A5FSM3_DEHSB	96.18	631511	631906	395
DehaMB_2_0659	A5FSM4	Putative uncharacterized protein n=2 Tax=Dehalococcoides RepID=A5FSM4_DEHSB	84.79	631910	632839	929
DehaMB_2_0660	A5FSM5	Resolvase, N-terminal domain n=1 Tax=Dehalococcoides sp. BAV1 RepID=A5FSM5_DEHSB	91.68	632864	634417	1553
DehaMB_2_0661	Q3ZA46	Conserved domain protein n=1 Tax=Dehalococcoides ethenogenes 195 RepID=Q3ZA46_DEHE1	98.91	634530	635108	578
DehaMB_2_0662	Q3ZA47	Membrane protein, putative n=1 Tax=Dehalococcoides ethenogenes 195 RepID=Q3ZA47_DEHE1	99.66	635183	636076	893
DehaMB_2_0663	Q3ZA48	Putative uncharacterized protein n=1 Tax=Dehalococcoides ethenogenes 195 RepID=Q3ZA48_DEHE1	98.75	636073	636795	722
DehaMB_2_0664	Q3ZA49	Putative uncharacterized protein n=1 Tax=Dehalococcoides ethenogenes 195 RepID=Q3ZA49_DEHE1	97.67	636872	637195	323
DehaMB_2_0665	A5FSL8	Acylglycerol lipase n=5 Tax=Dehalococcoides RepID=A5FSL8_DEHSB	92.42	637202	638035	833
DehaMB_2_0666	D2BG79	[Fe] hydrogenase, HymD subunit n=5 Tax=Dehalococcoides RepID=D2BG79_DEHSV	89.82	638144	638647	503
DehaMB_2_0667	A5FSK7	NAD(P)-dependent iron-only hydrogenase catalytic subunit n=5 Tax=Dehalococcoides RepID=A5FSK7_DEHSB	95.11	638688	640409	1721
DehaMB_2_0668	A5FSK8	NADH dehydrogenase subunit F n=5 Tax=Dehalococcoides RepID=A5FSK8_DEHSB	96.64	640397	641650	1253
DehaMB_2_0669	A5FSK9	NADH dehydrogenase (Ubiquinone), 24 kDa subunit n=5 Tax=Dehalococcoides RepID=A5FSK9_DEHSB	99.35	641652	642119	467
DehaMB_2_0670	Q3ZA55	Acetyltransferase, GNAT family n=1 Tax=Dehalococcoides ethenogenes 195 RepID=Q3ZA55_DEHE1	96.74	642432	642986	554
DehaMB_2_0671	Q3ZA56	Arsenate reductase n=1 Tax=Dehalococcoides ethenogenes 195 RepID=Q3ZA56_DEHE1	98.63	643040	643480	440
DehaMB_2_0672	Q3ZA57	Phosphate transport system regulatory protein PhoU n=2 Tax=Dehalococcoides RepID=Q3ZA57_DEHE1	100	643461	644126	665
DehaMB_2_0673	Q3ZWN4	Phosphate import ATP-binding protein PstB n=5 Tax=Dehalococcoides RepID=PSTB_DEHSC	94.42	644139	644894	755
DehaMB_2_0674	A5FSK1	Phosphate ABC transporter membrane protein 2, PhoT family n=5 Tax=Dehalococcoides RepID=A5FSK1_DEHSB	93.99	644895	645755	860
DehaMB_2_0675	A5FSK2	Phosphate ABC transporter membrane protein 1, PhoT family n=5 Tax=Dehalococcoides RepID=A5FSK2_DEHSB	94.41	645739	646599	860
DehaMB_2_0676	D2BG69	Phosphate ABC transporter, phosphate-binding protein n=5 Tax=Dehalococcoides RepID=D2BG69_DEHSV	90.62	646674	647540	866
DehaMB_2_0677	A5FSK4	Methylglyoxal synthase n=5 Tax=Dehalococcoides RepID=A5FSK4_DEHSB	96.53	647581	648060	479
DehaMB_2_0678	Q3ZA63	Sensory box sensor histidine kinase n=1 Tax=Dehalococcoides ethenogenes 195 RepID=Q3ZA63_DEHE1	99.31	648198	649943	1745
DehaMB_2_0679	D2BG66	DNA-binding response regulator, two-component system, OmpR family n=5 Tax=Dehalococcoides RepID=D2BG66_DEHSV	89.57	649946	650638	692
DehaMB_2_0680	Q3ZA65	Putative uncharacterized protein n=1 Tax=Dehalococcoides ethenogenes 195 RepID=Q3ZA65_DEHE1	98.56	650741	651190	449
DehaMB_2_0681	Q3ZA66	Conserved domain protein n=1 Tax=Dehalococcoides ethenogenes 195 RepID=Q3ZA66_DEHE1	100	651263	651475	212
DehaMB_2_0682	A5FSJ8	Rhomboid family protein n=5 Tax=Dehalococcoides RepID=A5FSJ8_DEHSB	93.16	651706	652278	572
DehaMB_2_0683	Q3ZA68	Response regulator n=1 Tax=Dehalococcoides ethenogenes 195 RepID=Q3ZA68_DEHE1	99.23	652423	652815	392
DehaMB_2_0684	Q3ZA69	Response regulator n=1 Tax=Dehalococcoides ethenogenes 195 RepID=Q3ZA69_DEHE1	100	652902	653273	371
DehaMB_2_0685	Q3ZA70	Putative uncharacterized protein n=1 Tax=Dehalococcoides ethenogenes 195 RepID=Q3ZA70_DEHE1	96.38	653251	653682	431
DehaMB_2_0686	Q3ZWJ9	Cobyrinic acid A,C-diamide synthase n=4 Tax=Dehalococcoides RepID=COBB_DEHSC	91.36	653722	655113	1391
DehaMB_2_0687	Q3ZA72	Sensory box sensor histidine kinase n=1 Tax=Dehalococcoides ethenogenes 195 RepID=Q3ZA72_DEHE1	100	655194	658379	3185
DehaMB_2_0688	Q3ZA73	Anthranilate phosphoribosyltransferase 1 n=1 Tax=Dehalococcoides ethenogenes 195 RepID=Q3ZA73_DEHE1	97.86	658510	659634	1124
DehaMB_2_0689	Q3ZA74	Alcohol dehydrogenase, zinc-containing n=1 Tax=Dehalococcoides ethenogenes 195 RepID=Q3ZA74_DEHE1	98.24	659655	660785	1130
DehaMB_2_0690	D2BG54	Pyridine nucleotide-disulphide oxidoreductase protein n=5 Tax=Dehalococcoides RepID=D2BG54_DEHSV	91.35	661083	663014	1931
DehaMB_2_0691	Q3ZA77	Putative uncharacterized protein n=1 Tax=Dehalococcoides ethenogenes 195 RepID=Q3ZA77_DEHE1	96.77	663026	663226	200
DehaMB_2_0692	D2BG53	Acetyl-CoA carboxylase, biotin carboxylase n=5 Tax=Dehalococcoides RepID=D2BG53_DEHSV	97.89	663149	663436	287
DehaMB_2_0693	A5FSI2	Pyruvate carboxylase subunit A n=5 Tax=Dehalococcoides RepID=A5FSI2_DEHSB	97.39	663433	664938	1505
DehaMB_2_0694	D2BG51	Oxaloacetate decarboxylase, alpha subunit n=5 Tax=Dehalococcoides RepID=D2BG51_DEHSV	96.25	664919	666682	1763
DehaMB_2_0695	A5FSI4	DJ-1 family protein n=5 Tax=Dehalococcoides RepID=A5FSI4_DEHSB	93.89	666841	667518	677
DehaMB_2_0696	Q3ZA82	Transcriptional regulator, putative n=1 Tax=Dehalococcoides ethenogenes 195 RepID=Q3ZA82_DEHE1	97.37	667698	668348	650
DehaMB_2_0697	A5FSI6	ABC transporter related protein n=4 Tax=Dehalococcoides RepID=A5FSI6_DEHSB	93.4	668348	669214	866
DehaMB_2_0698	A5FSI7	ABC-2 type transporter n=5 Tax=Dehalococcoides RepID=A5FSI7_DEHSB	92.33	669211	670269	1058
DehaMB_2_0699	A5FSI8	ABC-2 type transporter n=5 Tax=Dehalococcoides RepID=A5FSI8_DEHSB	92.72	670266	671339	1073
DehaMB_2_0701	A5FSH7	Formate dehydrogenase beta subunit n=5 Tax=Dehalococcoides RepID=A5FSH7_DEHSB	95.13	672081	672884	803
DehaMB_2_0702	A5FSH8	Hydrogenase (NiFe) small subunit HydA n=5 Tax=Dehalococcoides RepID=A5FSH8_DEHSB	95.32	672938	674002	1064
DehaMB_2_0703	A5FSH9	Nickel-dependent hydrogenase, large subunit n=5 Tax=Dehalococcoides RepID=A5FSH9_DEHSB	93.73	674021	675613	1592
DehaMB_2_0704	A5FSI0	Hydrogenase maturation protease n=5 Tax=Dehalococcoides RepID=A5FSI0_DEHSB	95	675544	676098	554
DehaMB_2_0705	D2BG41	Endonuclease/exonuclease/phosphatase family n=2 Tax=Dehalococcoides RepID=D2BG41_DEHSV	90.44	676166	677293	1127
DehaMB_2_0706	Q2BKT1	Putative uncharacterized protein n=1 Tax=Neptuniibacter caesariensis RepID=Q2BKT1_9GAMM	43.08	677157	677441	284
DehaMB_2_0707	A5FSZ0	Transcriptional regulator, XRE family n=1 Tax=Dehalococcoides sp. BAV1 RepID=A5FSZ0_DEHSB	92.82	677456	678085	629
DehaMB_2_0708	A5FSY9	Putative uncharacterized protein n=1 Tax=Dehalococcoides sp. BAV1 RepID=A5FSY9_DEHSB	93.75	678265	678504	239
DehaMB_2_0709	A5FSY8	Single-stranded DNA-binding protein n=1 Tax=Dehalococcoides sp. BAV1 RepID=A5FSY8_DEHSB	95.38	678529	678936	407
DehaMB_2_0710	A5FSY7	Putative uncharacterized protein n=1 Tax=Dehalococcoides sp. BAV1 RepID=A5FSY7_DEHSB	58.56	678964	679326	362
DehaMB_2_0711	A5FSY6	Putative uncharacterized protein n=1 Tax=Dehalococcoides sp. BAV1 RepID=A5FSY6_DEHSB	72.38	679406	680992	1586
DehaMB_2_0714	A5FSY5	Putative uncharacterized protein n=1 Tax=Dehalococcoides sp. BAV1 RepID=A5FSY5_DEHSB	82.81	681502	682089	587
DehaMB_2_0715	A5FSZ3	Putative uncharacterized protein n=1 Tax=Dehalococcoides sp. BAV1 RepID=A5FSZ3_DEHSB	94.44	682090	682416	326
DehaMB_2_0716	A5FSZ7	Putative uncharacterized protein n=1 Tax=Dehalococcoides sp. BAV1 RepID=A5FSZ7_DEHSB	87.29	682420	682965	545
DehaMB_2_0717	A5FSZ6	Putative uncharacterized protein n=1 Tax=Dehalococcoides sp. BAV1 RepID=A5FSZ6_DEHSB	90.03	684053	685198	1145
DehaMB_2_0718	Q1ASS2	Putative uncharacterized protein n=1 Tax=Rubrobacter xylanophilus DSM 9941 RepID=Q1ASS2_RUBXD	27.76	685306	686172	866
DehaMB_2_0720	A5FP45	Phage integrase family protein n=1 Tax=Dehalococcoides sp. BAV1 RepID=A5FP45_DEHSB	92.79	686573	687535	962
DehaMB_2_0721	Q3ZWL9	Hypothetical membrane protein n=2 Tax=Dehalococcoides RepID=Q3ZWL9_DEHSC	80	687718	688143	425
DehaMB_5_0016	Q939E8	Ypar25 n=1 Tax=Pseudomonas alcaligenes RepID=Q939E8_PSEAC	32.28	14438	14962	524
DehaMB_5_0017	Q3Z689	Putative uncharacterized protein n=1 Tax=Dehalococcoides ethenogenes 195 RepID=Q3Z689_DEHE1	93.75	15031	15561	530
DehaMB_5_0018	D2BJP1	Putative uncharacterized protein n=1 Tax=Dehalococcoides sp. VS RepID=D2BJP1_DEHSV	91.94	15661	15849	188
DehaMB_5_0019	Q3Z686	Transcriptional regulator, MerR family n=1 Tax=Dehalococcoides ethenogenes 195 RepID=Q3Z686_DEHE1	97.38	16107	16835	728
DehaMB_5_0020	Q3Z685	Putative uncharacterized protein n=1 Tax=Dehalococcoides ethenogenes 195 RepID=Q3Z685_DEHE1	91.55	16783	17175	392
DehaMB_5_0021	D2BJP4	Putative uncharacterized protein n=1 Tax=Dehalococcoides sp. VS RepID=D2BJP4_DEHSV	92.86	17468	17764	296
DehaMB_5_0022	Q3Z683	Putative uncharacterized protein n=2 Tax=Dehalococcoides RepID=Q3Z683_DEHE1	100	17764	18234	470
DehaMB_5_0023	Q3Z682	Hydrogenase, group 4, HycG subunit, putative n=2 Tax=Dehalococcoides RepID=Q3Z682_DEHE1	99.42	18384	18929	545
DehaMB_5_0024	Q3Z681	Hydrogenase, group 4, HycE subunit, putative n=2 Tax=Dehalococcoides RepID=Q3Z681_DEHE1	98.67	18910	20490	1580
DehaMB_5_0025	D2BJP8	Hydrogenase subunit, NADH dehydrogenase subunit N-like protein n=5 Tax=Dehalococcoides RepID=D2BJP8_DEHSV	96.39	20494	21993	1499
DehaMB_5_0026	A5FPH2	Hydrogenase 4 membrane component (E)-like protein n=5 Tax=Dehalococcoides RepID=A5FPH2_DEHSB	95.13	21975	22655	680
DehaMB_5_0027	D2BJQ0	Hydrogenase, HycD subunit n=5 Tax=Dehalococcoides RepID=D2BJQ0_DEHSV	95.89	22659	23609	950
DehaMB_5_0028	A5FPH4	NADH dehydrogenase (Quinone) n=5 Tax=Dehalococcoides RepID=A5FPH4_DEHSB	91.52	23597	25543	1946
DehaMB_5_0029	Q3Z676	Methylglyoxal synthase, putative n=1 Tax=Dehalococcoides ethenogenes 195 RepID=Q3Z676_DEHE1	100	25815	26246	431
DehaMB_5_0030	D2BJQ3	Putative uncharacterized protein n=1 Tax=Dehalococcoides sp. VS RepID=D2BJQ3_DEHSV	76.92	26401	26643	242
DehaMB_5_0031	Q3Z673	Mechanosensitive ion channel family protein n=1 Tax=Dehalococcoides ethenogenes 195 RepID=Q3Z673_DEHE1	99.12	26719	28086	1367
DehaMB_5_0032	D3SKM2	Transcriptional regulator, TetR family n=4 Tax=Dehalococcoides RepID=D3SKM2_DEHSG	93.88	28147	28776	629
DehaMB_5_0033	A5FPG9	3-Cys thioredoxin peroxidase n=5 Tax=Dehalococcoides RepID=A5FPG9_DEHSB	93.9	28999	29685	686
DehaMB_5_0034	Q3Z670	Conserved domain protein n=2 Tax=Dehalococcoides RepID=Q3Z670_DEHE1	100	29695	29916	221
CDS unique to MB	Red texts are reductive dehalogenases				Total size=	323466
Red orthologous genes to 195	White texts are transposases
	Green texts are integrases
	Purple are MarR transcriptional regulator
