# Supplementary material for: A comparative genomics and reductive dehalogenase gene transcription study of two chloroethene-respiring bacteria, Dehalococcoides mccartyi strains MB and 11a
Source: Sci Rep. 2015 Nov 6;5:15204. doi: 10.1038/srep15204 (PMC4635342; doi:10.1038/srep15204)
Supplement: Supplementary Data 5 [file srep15204-s6.xls]

## Sheet: Supplementary Data 5
Supplementary Data 5. Protein coding sequence (CDS) within high plasticity regions (HPR) of strain 11a arranged in the order of alignment to strain BAV1
HPR-1
CDS ID	UniRef90 ID	UniRef90 Description	Nucleotide similarity (%)	genome start	genome stop	size (bp)
Deha11a_5_0019	A5FP45	Phage integrase family protein n=1 Tax=Dehalococcoides sp. (strain BAV1) RepID=A5FP45_DEHSB	98.12	12339	13298	653
Deha11a_5_0017	Q4HQB8	HNH endonuclease domain protein n=1 Tax=Campylobacter upsaliensis RM3195 RepID=Q4HQB8_CAMUP	65.98	11314	11913	277
Deha11a_5_0016	A7I5H6	DNA methylase N-4/N-6 domain protein n=1 Tax=Methanoregula boonei (strain 6A8) RepID=A7I5H6_METB6	64.9	10479	11309	357
Deha11a_5_0015	A5FSZ6	Putative uncharacterized protein n=1 Tax=Dehalococcoides sp. (strain BAV1) RepID=A5FSZ6_DEHSB	77.49	9189	10340	634
Deha11a_5_0014	A5FSZ7	Putative uncharacterized protein n=1 Tax=Dehalococcoides sp. (strain BAV1) RepID=A5FSZ7_DEHSB	98.34	8375	8920	367
Deha11a_5_0013	A5FSZ3	Putative uncharacterized protein n=1 Tax=Dehalococcoides sp. (strain BAV1) RepID=A5FSZ3_DEHSB	100	8045	8371	228
Deha11a_5_0012	A5FSY5	Putative uncharacterized protein n=1 Tax=Dehalococcoides sp. (strain BAV1) RepID=A5FSY5_DEHSB	89.58	7466	8044	361
Deha11a_5_0009	A5FSY6	Putative uncharacterized protein n=1 Tax=Dehalococcoides sp. (strain BAV1) RepID=A5FSY6_DEHSB	98.3	5355	6947	1066
Deha11a_5_0008	A5FSY7	Putative uncharacterized protein n=1 Tax=Dehalococcoides sp. (strain BAV1) RepID=A5FSY7_DEHSB	100	4943	5278	217
Deha11a_5_0007	A5FSY8	Single-stranded DNA-binding protein n=1 Tax=Dehalococcoides sp. (strain BAV1) RepID=A5FSY8_DEHSB	100	4495	4887	267
Deha11a_6_0010	A5FPA0	Integrase, catalytic region n=2 Tax=Dehalococcoides mccartyi RepID=A5FPA0_DEHSB	98.7	9656	10351	466
Deha11a_6_0009	A5FPA1	Transposase IS3/IS911 family protein n=2 Tax=Dehalococcoides mccartyi RepID=A5FPA1_DEHSB	100	9237	9515	187
Deha11a_3_0095	A5FSP2	TM2 domain containing protein+B7201 n=3 Tax=Dehalococcoides mccartyi RepID=A5FSP2_DEHSB	100	98037	98360	216
Deha11a_3_0094	A5FSP3	Putative uncharacterized protein n=3 Tax=Dehalococcoides mccartyi RepID=A5FSP3_DEHSB	100	97692	97949	167
Deha11a_3_0093	A5FSP4	Putative uncharacterized protein n=3 Tax=Dehalococcoides mccartyi RepID=A5FSP4_DEHSB	100	97338	97679	228
Deha11a_3_0092	A5FSP5	HI0933 family protein n=5 Tax=Dehalococcoides mccartyi RepID=A5FSP5_DEHSB	98.98	95945	97135	798
Deha11a_3_0091	Q3ZWT4	Putative uncharacterized protein n=5 Tax=Dehalococcoides mccartyi RepID=Q3ZWT4_DEHSC	98.95	94962	95819	566
Deha11a_3_0090	A5FSP7	ABC transporter related protein n=7 Tax=Dehalococcoides mccartyi RepID=A5FSP7_DEHSB	99.12	92837	94894	1385
Deha11a_3_0089	D2BGC0	Membrane protein, Hly III family n=7 Tax=Dehalococcoides mccartyi RepID=D2BGC0_DEHSV	94.87	92253	92840	365
Deha11a_3_0088	A5FSP9	Proteinase inhibitor I4, serpin n=5 Tax=Dehalococcoides mccartyi RepID=A5FSP9_DEHSB	99.3	90787	92067	866
Deha11a_3_0087	A5FSQ0	Beta-lysine acetyltransferase / L-lysine 2,3-aminomutase n=6 Tax=Dehalococcoides mccartyi RepID=A5FSQ0_DEHSB	99.32	88444	90705	1518
Deha11a_3_0086	D3SHH5	Heat repeat-containing PBS lyase n=4 Tax=Dehalococcoides mccartyi RepID=D3SHH5_DEHSG	98.17	87472	88059	313
Deha11a_3_0085	A5FSQ2	UPF0251 protein DehaBAV1_0135 n=5 Tax=Dehalococcoides mccartyi RepID=Y135_DEHSB	98.29	87060	87413	234
Deha11a_3_0084	A5FSQ3	Aldo/keto reductase n=5 Tax=Dehalococcoides mccartyi RepID=A5FSQ3_DEHSB	99.07	86071	87063	652
Deha11a_3_0083	D3SHH2	LmbE family protein n=5 Tax=Dehalococcoides mccartyi RepID=D3SHH2_DEHSG	98.92	84986	85819	567
Deha11a_3_0082	A5FSS5	Glycosyl transferase, group 1 n=4 Tax=Dehalococcoides mccartyi RepID=A5FSS5_DEHSB	99.4	83689	84696	687
Deha11a_3_0081	A5FSS6	Putative uncharacterized protein n=5 Tax=Dehalococcoides mccartyi RepID=A5FSS6_DEHSB	98.35	82765	83676	592
Deha11a_3_0080	A5FP68	Rubredoxin-type Fe(Cys)4 protein n=3 Tax=Dehalococcoides mccartyi RepID=A5FP68_DEHSB	100	82170	82673	342
Deha11a_3_0079	A5FP69	Glutaredoxin n=3 Tax=Dehalococcoides mccartyi RepID=A5FP69_DEHSB	98.9	81898	82173	182
Deha11a_3_0078	A5FP70	Putative uncharacterized protein n=3 Tax=Dehalococcoides mccartyi RepID=A5FP70_DEHSB	100	81321	81707	266
Deha11a_3_0077	A5FP71	Putative uncharacterized protein n=4 Tax=Dehalococcoides mccartyi RepID=A5FP71_DEHSB	96.59	80633	81163	352
Deha11a_3_0076	A5FP72	HI0933 family protein n=5 Tax=Dehalococcoides mccartyi RepID=A5FP72_DEHSB	100	79313	80629	877
Deha11a_3_0075	Q3ZA07	Leucine--tRNA ligase n=7 Tax=Dehalococcoides mccartyi RepID=SYL_DEHE1	94.83	76706	79147	1623
Deha11a_3_0074	A5FP74	Pyrroline-5-carboxylate reductase n=5 Tax=Dehalococcoides mccartyi RepID=A5FP74_DEHSB	99.63	75901	76704	530
Deha11a_3_0073	A5FP75	Colicin V production protein n=5 Tax=Dehalococcoides mccartyi RepID=A5FP75_DEHSB	99.38	75319	75807	310
Deha11a_3_0072	A5FSN3	4Fe-4S ferredoxin, iron-sulfur binding domain protein n=5 Tax=Dehalococcoides mccartyi RepID=A5FSN3_DEHSB	100	74954	75208	169
Deha11a_3_0071	D2BG99	Phosphopantetheine adenylyltransferase OS=Dehalococcoides sp. (strain VS) GN=coaD PE=3 SV=1	94.77	74344	74865	331
Deha11a_3_0070	D2BG98	Methyltransferase n=5 Tax=Dehalococcoides mccartyi RepID=D2BG98_DEHSV	97.92	73836	74414	390
Deha11a_3_0069	A5FSN6	Formate dehydrogenase alpha subunit n=6 Tax=Dehalococcoides mccartyi RepID=A5FSN6_DEHSB	99.3	70476	73460	2040
Deha11a_3_0067	A5FSS7	Polysulphide reductase, NrfD n=5 Tax=Dehalococcoides mccartyi RepID=A5FSS7_DEHSB	100	69177	70388	807
Deha11a_3_0066	A5FSS8	Uncharacterized protein involved in formate dehydrogenase formation-like protein n=6 Tax=Dehalococcoides mccartyi RepID=A5FSS8_DEHSB	98.94	68328	69176	583
Deha11a_3_0065	A5FSS9	Integral membrane protein TerC n=5 Tax=Dehalococcoides mccartyi RepID=A5FSS9_DEHSB	99.38	67182	68147	643
Deha11a_3_0064	A5FST0	DEAD/DEAH box helicase domain protein n=4 Tax=Dehalococcoides mccartyi RepID=A5FST0_DEHSB	100	65271	67013	1157
Deha11a_3_0063	D3SHF2	Reductive dehalogenase anchoring protein, putative n=3 Tax=Dehalococcoides mccartyi RepID=D3SHF2_DEHSG	100	64585	64872	182
Deha11a_3_0062	A5FPA6	Reductive dehalogenase n=6 Tax=Dehalococcoides RepID=A5FPA6_DEHSB	100	63169	64536	952
Deha11a_3_0061	A5FPA7	Putative uncharacterized protein n=5 Tax=Dehalococcoides mccartyi RepID=A5FPA7_DEHSB	98.99	62327	62926	405
Deha11a_3_0060	A5FPA8	Histidine kinase n=5 Tax=Dehalococcoides mccartyi RepID=A5FPA8_DEHSB	99.16	60550	62343	1231
Deha11a_3_0059	A5FPA9	Two component transcriptional regulator, winged helix family n=5 Tax=Dehalococcoides mccartyi RepID=A5FPA9_DEHSB	100	59889	60569	461
Deha11a_3_0056	Q3ZWM0	Putative uncharacterized protein n=2 Tax=Dehalococcoides mccartyi RepID=Q3ZWM0_DEHSC	93.26	58346	58615	171
Deha11a_3_0147	D3SGY8	Putative uncharacterized protein n=2 Tax=Dehalococcoidetes RepID=D3SGY8_DEHSG	91.94	140375	140563	117
Deha11a_3_0146	A5FSW7	DNA polymerase III beta subunit family protein n=5 Tax=Dehalococcoidetes RepID=A5FSW7_DEHSB	94.31	138790	140052	795
Deha11a_3_0145	D3SGZ0	Putative uncharacterized protein n=1 Tax=Dehalococcoides sp. (strain GT) RepID=D3SGZ0_DEHSG	86.07	138040	138645	371
Deha11a_3_0144	Q67PU9	Conserved domain protein n=1 Tax=Symbiobacterium thermophilum (strain T / IAM 14863) RepID=Q67PU9_SYMTH	49.33	137077	137778	212
Deha11a_3_0143	B8FD50	Beta-lactamase domain protein n=1 Tax=Desulfatibacillum alkenivorans (strain AK-01) RepID=B8FD50_DESAA	42.26	134819	137062	356
Deha11a_3_0142	F5UL27	DEAD/DEAH box helicase domain protein n=1 Tax=Microcoleus vaginatus FGP-2 RepID=F5UL27_9CYAN	61.45	132676	134781	904
Deha11a_3_0141	F5UL28	Putative uncharacterized protein n=1 Tax=Microcoleus vaginatus FGP-2 RepID=F5UL28_9CYAN	49	131486	132679	369
Deha11a_3_0140	F5UL29	Putative uncharacterized protein n=1 Tax=Microcoleus vaginatus FGP-2 RepID=F5UL29_9CYAN	68.96	130217	131482	597
Deha11a_3_0139	F5UL30	Putative uncharacterized protein n=1 Tax=Microcoleus vaginatus FGP-2 RepID=F5UL30_9CYAN	53.65	129387	130214	282
Deha11a_3_0138	Q3ZWI5	Putative uncharacterized protein n=1 Tax=Dehalococcoides sp. (strain CBDB1) RepID=Q3ZWI5_DEHSC	24.63	127831	128973	66.6
Deha11a_3_0136	I0ILM6	Uncharacterized protein n=1 Tax=Leptospirillum ferrooxidans (strain C2-3) RepID=I0ILM6_LEPFC	26.88	124051	125040	89.7
Deha11a_3_0135	Q2B042	Uncharacterized protein n=1 Tax=Bacillus sp. NRRL B-14911 RepID=Q2B042_9BACI	39.62	123697	124050	88.6
Deha11a_3_0134	F8CHE8	TPR repeat-containing protein n=1 Tax=Myxococcus fulvus (strain ATCC BAA-855 / HW-1) RepID=F8CHE8_MYXFH	24.62	121786	123498	95.1
Deha11a_3_0133	A5FSW2	Putative uncharacterized protein n=3 Tax=Dehalococcoides mccartyi RepID=A5FSW2_DEHSB	92.61	120775	121311	347
Deha11a_3_0132	D3SGZ3	Putative uncharacterized protein n=2 Tax=Dehalococcoides mccartyi RepID=D3SGZ3_DEHSG	86.58	119227	120771	929
Deha11a_3_0131	D3SGZ4	Putative uncharacterized protein n=2 Tax=Dehalococcoides mccartyi RepID=D3SGZ4_DEHSG	96.04	118871	119227	205
Deha11a_3_0130	A5FP62	Phage integrase family protein n=3 Tax=Dehalococcoides mccartyi RepID=A5FP62_DEHSB	92.64	118234	118929	445
Deha11a_3_0129	D3SGZ6	Putative uncharacterized protein n=2 Tax=Dehalococcoides mccartyi RepID=D3SGZ6_DEHSG	92.95	117761	118234	250
Deha11a_3_0128	D2BGF0	Putative uncharacterized protein n=1 Tax=Dehalococcoides sp. (strain VS) RepID=D2BGF0_DEHSV	70.5	117149	117751	300
Deha11a_3_0127	D2BGE9	Putative uncharacterized protein n=1 Tax=Dehalococcoides sp. (strain VS) RepID=D2BGE9_DEHSV	74.22	116753	117139	210
Deha11a_3_0126	D3SGZ9	Putative uncharacterized protein n=1 Tax=Dehalococcoides sp. (strain GT) RepID=D3SGZ9_DEHSG	99.58	116025	116741	486
Deha11a_3_0124	D3SH00	Putative uncharacterized protein n=2 Tax=Dehalococcoides mccartyi RepID=D3SH00_DEHSG	90.81	115167	116018	508
Deha11a_3_0123	D3SH02	Putative uncharacterized protein n=2 Tax=Dehalococcoides mccartyi RepID=D3SH02_DEHSG	89.81	114641	114970	194
Deha11a_3_0122	D3SH03	Peptidase S8 and S53 subtilisin kexin sedolisin n=2 Tax=Dehalococcoides mccartyi RepID=D3SH03_DEHSG	97.6	113387	114640	816
Deha11a_3_0121	D3SH04	Putative uncharacterized protein n=1 Tax=Dehalococcoides sp. (strain GT) RepID=D3SH04_DEHSG	70.59	112662	113375	316
Deha11a_3_0120	D3SH05	Putative uncharacterized protein n=1 Tax=Dehalococcoides sp. (strain GT) RepID=D3SH05_DEHSG	93.89	112101	112643	341
Deha11a_3_0119	D3SH06	Putative uncharacterized protein n=2 Tax=Dehalococcoides mccartyi RepID=D3SH06_DEHSG	95.54	111610	112083	311
Deha11a_3_0118	D3SH07	Putative uncharacterized protein n=2 Tax=Dehalococcoides mccartyi RepID=D3SH07_DEHSG	95.72	110933	111610	342
Deha11a_3_0117	D3SH08	Cytosine/purines/uracil/thiamine/allantoin family permease n=2 Tax=Dehalococcoides mccartyi RepID=D3SH08_DEHSG	91.38	110874	111050	89
Deha11a_3_0116	D3SH09	Putative uncharacterized protein n=2 Tax=Dehalococcoides mccartyi RepID=D3SH09_DEHSG	97.71	110350	110877	327
Deha11a_3_0115	D3SH10	Putative uncharacterized protein n=2 Tax=Dehalococcoides mccartyi RepID=D3SH10_DEHSG	97.92	109751	110329	384
Deha11a_3_0113	D3SH12	Putative uncharacterized protein n=1 Tax=Dehalococcoides sp. (strain GT) RepID=D3SH12_DEHSG	100	109258	109470	134
Deha11a_3_0111	A5FSN0	Putative uncharacterized protein n=4 Tax=Dehalococcoides mccartyi RepID=A5FSN0_DEHSB	95.71	108736	109128	142
Deha11a_3_0110	D3SH14	SpoVT/AbrB domain protein n=1 Tax=Dehalococcoides sp. (strain GT) RepID=D3SH14_DEHSG	96.55	108495	108674	114
Deha11a_3_0109	D2BGD6	Putative uncharacterized protein n=3 Tax=Dehalococcoides mccartyi RepID=D2BGD6_DEHSV	93.48	107943	108257	181
Deha11a_3_0108	A5FSN2	Putative uncharacterized protein n=3 Tax=Dehalococcoides mccartyi RepID=A5FSN2_DEHSB	96.34	107165	107986	474
Deha11a_3_0107	D3SH18	ATPase associated with various cellular activities AAA_5 n=3 Tax=Dehalococcoides mccartyi RepID=D3SH18_DEHSG	89.61	106059	106991	554
Deha11a_3_0106	D3SH19	Heat shock protein DnaJ domain protein n=2 Tax=Dehalococcoides mccartyi RepID=D3SH19_DEHSG	98.88	105721	106068	186
Deha11a_3_0105	D3SH20	Putative uncharacterized protein n=2 Tax=Dehalococcoides mccartyi RepID=D3SH20_DEHSG	95.89	105495	105716	119
Deha11a_3_0104	D3SH21	Putative uncharacterized protein n=2 Tax=Dehalococcoides mccartyi RepID=D3SH21_DEHSG	91.67	105239	105538	186
Deha11a_3_0103	D3SH22	Putative uncharacterized protein n=3 Tax=Dehalococcoides mccartyi RepID=D3SH22_DEHSG	97.01	103057	105252	1441
Deha11a_3_0102	A5FSM2	Putative uncharacterized protein n=3 Tax=Dehalococcoides mccartyi RepID=A5FSM2_DEHSB	94.79	102021	103007	648
Deha11a_3_0100	D3SH24	Transcriptional regulator, XRE family n=3 Tax=Dehalococcoides mccartyi RepID=D3SH24_DEHSG	97.53	101674	101919	162
Deha11a_3_0099	A5FSM3	Transcriptional regulator, XRE family n=3 Tax=Dehalococcoides mccartyi RepID=A5FSM3_DEHSB	99.24	101120	101515	262
Deha11a_3_0098	A5FSM4	Putative uncharacterized protein n=3 Tax=Dehalococcoides mccartyi RepID=A5FSM4_DEHSB	92.56	100187	101116	582
Deha11a_3_0097	Q3ZWH7	Atp-dependent exodnase, exonuclease v n=1 Tax=Dehalococcoides sp. (strain CBDB1) RepID=Q3ZWH7_DEHSC	96.24	98597	100186	639
Deha11a_3_0058	Q3ZWL9	Hypothetical membrane protein n=3 Tax=Dehalococcoides mccartyi RepID=Q3ZWL9_DEHSC	98.58	59223	59648	275
Deha11a_3_0057	Q3ZWM0	Putative uncharacterized protein n=2 Tax=Dehalococcoides mccartyi RepID=Q3ZWM0_DEHSC	94.35	58655	59020	172
Deha11a_3_0055	A5FSL3	Putative uncharacterized protein n=3 Tax=Dehalococcoides mccartyi RepID=A5FSL3_DEHSB	100	57688	58182	341
Deha11a_3_0054	A5FSL4	L-threonine aldolase n=5 Tax=Dehalococcoides mccartyi RepID=A5FSL4_DEHSB	99.42	56540	57574	703
Deha11a_3_0053	A5FSL5	Putative uncharacterized protein n=5 Tax=Dehalococcoides mccartyi RepID=A5FSL5_DEHSB	100	55553	56455	586
Deha11a_3_0052	A5FSL6	Putative uncharacterized protein n=5 Tax=Dehalococcoides mccartyi RepID=A5FSL6_DEHSB	97.92	54834	55556	491
Deha11a_3_0051	A5FSL7	Putative uncharacterized protein n=4 Tax=Dehalococcoides mccartyi RepID=A5FSL7_DEHSB	97.67	54350	54673	175
Deha11a_3_0050	A5FSL8	Acylglycerol lipase n=5 Tax=Dehalococcoides mccartyi RepID=A5FSL8_DEHSB	100	53510	54343	578
Deha11a_3_0049	D2BG79	[Fe] hydrogenase, HymD subunit n=5 Tax=Dehalococcoides mccartyi RepID=D2BG79_DEHSV	94.01	52778	53281	303
Deha11a_3_0048	A5FSK7	NAD(P)-dependent iron-only hydrogenase catalytic subunit n=7 Tax=Dehalococcoides mccartyi RepID=A5FSK7_DEHSB	99.3	51017	52738	1177
Deha11a_3_0047	A5FSK8	NADH dehydrogenase subunit F n=5 Tax=Dehalococcoides mccartyi RepID=A5FSK8_DEHSB	100	49776	51029	860
Deha11a_3_0046	A5FSK9	NADH dehydrogenase (Ubiquinone), 24 kDa subunit n=5 Tax=Dehalococcoides mccartyi RepID=A5FSK9_DEHSB	100	49307	49774	315
Deha11a_3_0045	A5FSL0	Protein tyrosine phosphatase n=3 Tax=Dehalococcoides mccartyi RepID=A5FSL0_DEHSB	100	48448	48861	279
Deha11a_3_0044	A5FSL1	Phosphate-specific transport system accessory protein PhoU n=3 Tax=Dehalococcoides mccartyi RepID=A5FSL1_DEHSB	100	47781	48446	448
Deha11a_3_0043	Q3ZWN4	Phosphate import ATP-binding protein PstB n=7 Tax=Dehalococcoides mccartyi RepID=PSTB_DEHSC	99.2	47013	47768	518
Deha11a_3_0042	A5FSK1	Phosphate ABC transporter membrane protein 2, PhoT family n=5 Tax=Dehalococcoides mccartyi RepID=A5FSK1_DEHSB	100	46161	47012	551
Deha11a_3_0041	A5FSK2	Phosphate ABC transporter membrane protein 1, PhoT family n=5 Tax=Dehalococcoides mccartyi RepID=A5FSK2_DEHSB	100	45308	46168	551
Deha11a_3_0040	D2BG69	Phosphate ABC transporter, phosphate-binding protein n=6 Tax=Dehalococcoides mccartyi RepID=D2BG69_DEHSV	90.53	44379	45233	486
Deha11a_3_0039	A5FSK4	Methylglyoxal synthase n=5 Tax=Dehalococcoides mccartyi RepID=A5FSK4_DEHSB	100	43861	44340	290
Deha11a_3_0038	A5FSK5	PAS/PAC sensor signal transduction histidine kinase n=6 Tax=Dehalococcoides mccartyi RepID=A5FSK5_DEHSB	99.66	41952	43697	1160
Deha11a_3_0037	D2BG66	DNA-binding response regulator, two-component system, OmpR family n=5 Tax=Dehalococcoides mccartyi RepID=D2BG66_DEHSV	90.87	41257	41949	436
Deha11a_3_0036	Q3ZWL7	Putative bacterial general secretion pathway protein H n=4 Tax=Dehalococcoides mccartyi RepID=Q3ZWL7_DEHSC	97.12	40705	41154	274
Deha11a_3_0035	A5FSJ6	Putative uncharacterized protein n=3 Tax=Dehalococcoides mccartyi RepID=A5FSJ6_DEHSB	100	40403	40615	148
Deha11a_3_0034	A5FSJ7	L-alanine dehydrogenase n=4 Tax=Dehalococcoides mccartyi RepID=A5FSJ7_DEHSB	100	39440	40399	650
Deha11a_3_0033	A5FSJ8	Rhomboid family protein n=6 Tax=Dehalococcoides mccartyi RepID=A5FSJ8_DEHSB	100	38761	39333	371
Deha11a_3_0032	A5FSJ9	Response regulator receiver protein n=5 Tax=Dehalococcoides mccartyi RepID=A5FSJ9_DEHSB	99.23	38224	38616	263
Deha11a_3_0031	A5FSK0	Response regulator receiver protein n=4 Tax=Dehalococcoides mccartyi RepID=A5FSK0_DEHSB	100	37772	38143	254
Deha11a_3_0030	A5FSI9	Putative uncharacterized protein n=3 Tax=Dehalococcoides mccartyi RepID=A5FSI9_DEHSB	100	37363	37794	284
Deha11a_3_0029	Q3ZWJ9	Cobyrinic acid A,C-diamide synthase n=5 Tax=Dehalococcoides mccartyi RepID=COBB_DEHSC	100	35932	37323	957
Deha11a_3_0028	Q3ZWK0	Sensor histidine kinase n=4 Tax=Dehalococcoides mccartyi RepID=Q3ZWK0_DEHSC	99.81	32665	35853	2187
Deha11a_3_0027	A5FSJ1	Anthranilate phosphoribosyltransferase n=5 Tax=Dehalococcoides mccartyi RepID=A5FSJ1_DEHSB	99.47	31435	32577	754
Deha11a_3_0026	A5FSJ2	Alcohol dehydrogenase GroES domain protein n=5 Tax=Dehalococcoides mccartyi RepID=A5FSJ2_DEHSB	98.54	30407	31438	678
Deha11a_3_0025	D2BG54	Pyridine nucleotide-disulphide oxidoreductase protein n=6 Tax=Dehalococcoides mccartyi RepID=D2BG54_DEHSV	93.14	28063	29865	1157
Deha11a_3_0024	D2BG53	Acetyl-CoA carboxylase, biotin carboxylase n=5 Tax=Dehalococcoides mccartyi RepID=D2BG53_DEHSV	92.63	27646	27933	184
Deha11a_3_0023	A5FSI2	Pyruvate carboxylase subunit A n=6 Tax=Dehalococcoides mccartyi RepID=A5FSI2_DEHSB	99.8	26153	27649	1013
Deha11a_3_0022	D2BG51	Oxaloacetate decarboxylase, alpha subunit n=7 Tax=Dehalococcoides mccartyi RepID=D2BG51_DEHSV	92.83	24412	26160	1123
Deha11a_3_0021	A5FSI4	DJ-1 family protein n=5 Tax=Dehalococcoides mccartyi RepID=A5FSI4_DEHSB	99.44	23576	24118	365
Deha11a_3_0020	Q3ZWK9	Transcriptional regulator, TetR family n=5 Tax=Dehalococcoides mccartyi RepID=Q3ZWK9_DEHSC	99.09	22758	23417	446
Deha11a_3_0019	A5FSI6	ABC transporter related protein n=4 Tax=Dehalococcoides mccartyi RepID=A5FSI6_DEHSB	100	21880	22746	590
Deha11a_3_0018	A5FSI7	ABC-2 type transporter n=6 Tax=Dehalococcoides mccartyi RepID=A5FSI7_DEHSB	99.43	20825	21883	693
Deha11a_3_0017	A5FSI8	ABC-2 type transporter n=6 Tax=Dehalococcoides mccartyi RepID=A5FSI8_DEHSB	99.72	19755	20828	704
Deha11a_3_0016	A5FSH7	Formate dehydrogenase beta subunit n=5 Tax=Dehalococcoides mccartyi RepID=A5FSH7_DEHSB	100	18274	19077	563
Deha11a_3_0015	A5FSH8	Hydrogenase (NiFe) small subunit HydA n=5 Tax=Dehalococcoides mccartyi RepID=A5FSH8_DEHSB	100	17157	18221	722
Deha11a_3_0014	A5FSH9	Nickel-dependent hydrogenase, large subunit n=11 Tax=Bacteria RepID=A5FSH9_DEHSB	99.43	15546	17138	1089
Deha11a_3_0013	A5FSI0	Hydrogenase maturation protease n=5 Tax=Dehalococcoides mccartyi RepID=A5FSI0_DEHSB	99.38	15061	15543	322
Deha11a_3_0012	A5FSI1	Endonuclease/exonuclease/phosphatase n=5 Tax=Dehalococcoides mccartyi RepID=A5FSI1_DEHSB	98.28	13066	14994	1242
Deha11a_3_0011	A5FSH0	LemA family protein n=4 Tax=Dehalococcoides mccartyi RepID=A5FSH0_DEHSB	98.39	11693	13012	881
Deha11a_3_0010	A5FSH1	DegV family protein n=5 Tax=Dehalococcoides mccartyi RepID=A5FSH1_DEHSB	100	10670	11509	571
Deha11a_3_0009	A5FSH2	Putative uncharacterized protein n=4 Tax=Dehalococcoides mccartyi RepID=A5FSH2_DEHSB	99.17	10159	10524	238
Deha11a_3_0008	A5FSH3	ATPase involved in chromosome partitioning-like protein n=4 Tax=Dehalococcoides mccartyi RepID=A5FSH3_DEHSB	98.17	9055	10041	650
Deha11a_3_0007	A5FSH4	Phenylacetyl-CoA:acceptor oxidoreductase PadC subunit n=6 Tax=Dehalococcoides mccartyi RepID=A5FSH4_DEHSB	99.36	7636	8574	650
Deha11a_3_0006	A5FSH5	Polysulphide reductase, NrfD n=6 Tax=Dehalococcoides mccartyi RepID=A5FSH5_DEHSB	99.49	6434	7615	764
Deha11a_3_0005	A5FSH6	Molybdopterin oxidoreductase Fe4S4 region n=7 Tax=Dehalococcoides mccartyi RepID=A5FSH6_DEHSB	99.25	3229	6462	2205
Deha11a_3_0004	A5FSG3	Putative uncharacterized protein n=5 Tax=Dehalococcoides mccartyi RepID=A5FSG3_DEHSB	98.25	2517	3296	444
Deha11a_3_0003	A5FSG4	Molybdenum cofactor guanylyltransferase n=4 Tax=Dehalococcoides mccartyi RepID=A5FSG4_DEHSB	98.16	1371	2516	773
Deha11a_3_0002	A5FSG5	Putative uncharacterized protein n=5 Tax=Dehalococcoides mccartyi RepID=A5FSG5_DEHSB	100	874	1182	204
Blue unique genes to 11a	Red texts are reductive dehalogenases				Total size=	80313
Red orthologous genes to BAV1	White texts are transposases
	Green texts are integrases
HPR-2 of strain 11a
CDS ID	UniRef90 ID	UniRef90 Description	Nucleotide similarity (%)	genome start	genome stop	size (bp)
Deha11a_4_0500	A5FPM0	Anthranilate synthase, component I n=6 Tax=Dehalococcoides mccartyi RepID=A5FPM0_DEHSB	99.79	456839	458296	1457
Deha11a_4_0501	A5FPM1	Anthranilate synthase, component II n=4 Tax=Dehalococcoides mccartyi RepID=A5FPM1_DEHSB	99.49	458280	458870	590
Deha11a_4_0502	Q3Z6G6	Anthranilate phosphoribosyltransferase n=5 Tax=Dehalococcoides mccartyi RepID=TRPD_DEHE1	99.71	458875	459900	1025
Deha11a_4_0503	Q3ZZ14	Indole-3-glycerol phosphate synthase n=5 Tax=Dehalococcoides mccartyi RepID=TRPC_DEHSC	99.23	459905	460684	779
Deha11a_4_0504	Q3ZZ13	N-(5'-phosphoribosyl)anthranilate isomerase n=5 Tax=Dehalococcoides mccartyi RepID=TRPF_DEHSC	99.09	460681	461340	659
Deha11a_4_0505	A5FPM5	3-deoxy-D-arabinoheptulosonate-7-phosphate synthase n=7 Tax=Dehalococcoides mccartyi RepID=A5FPM5_DEHSB	97.94	461334	462356	1022
Deha11a_4_0506	A5FPM6	Tryptophan synthase beta chain n=7 Tax=Dehalococcoides mccartyi RepID=A5FPM6_DEHSB	99.5	462344	463543	1199
Deha11a_4_0507	Q3Z6G1	Tryptophan synthase alpha chain n=5 Tax=Dehalococcoides mccartyi RepID=TRPA_DEHE1	100	463375	464307	932
Deha11a_4_0508	A5FPL4	Thymidylate synthase ThyX n=5 Tax=Dehalococcoides mccartyi RepID=A5FPL4_DEHSB	99.49	464497	465177	680
Deha11a_4_0509	A5FPL5	Oligopeptide/dipeptide ABC transporter, ATPase subunit n=5 Tax=Dehalococcoides mccartyi RepID=A5FPL5_DEHSB	98.71	465211	466179	968
Deha11a_4_0510	A5FPL6	ABC transporter related protein n=4 Tax=Dehalococcoides mccartyi RepID=A5FPL6_DEHSB	98.76	466140	467108	968
Deha11a_4_0511	A5FPL7	Binding-protein-dependent transport systems inner membrane component n=5 Tax=Dehalococcoides mccartyi RepID=A5FPL7_DEHSB	100	467105	467965	860
Deha11a_4_0512	A5FPL8	Binding-protein-dependent transport systems inner membrane component n=5 Tax=Dehalococcoides mccartyi RepID=A5FPL8_DEHSB	100	467946	468920	974
Deha11a_4_0513	A5FPK6	Extracellular solute-binding protein, family 5 n=7 Tax=Dehalococcoides mccartyi RepID=A5FPK6_DEHSB	99.26	468980	470650	1670
Deha11a_4_0514	A5FPK7	Methyltransferase type 12 n=5 Tax=Dehalococcoides mccartyi RepID=A5FPK7_DEHSB	99.63	470616	471437	821
Deha11a_4_0515	A5FPK8	Transcriptional regulator, MarR family n=5 Tax=Dehalococcoides mccartyi RepID=A5FPK8_DEHSB	98.68	471717	472172	455
Deha11a_4_0516	Q3Z6F1	Protein CrcB homolog n=4 Tax=Dehalococcoides mccartyi RepID=CRCB_DEHE1	100	472421	472813	392
Deha11a_4_0517	A5FPL1	Helix-turn-helix, type 11 domain protein n=6 Tax=Dehalococcoides mccartyi RepID=A5FPL1_DEHSB	100	472863	473780	917
Deha11a_4_0518	A5FPL2	Putative uncharacterized protein n=5 Tax=Dehalococcoides mccartyi RepID=A5FPL2_DEHSB	97.67	473755	474279	524
Deha11a_4_0519	A5FPK0	Flavodoxin/nitric oxide synthase n=4 Tax=Dehalococcoides mccartyi RepID=A5FPK0_DEHSB	98.61	474305	474739	434
Deha11a_4_0520	A5FPK1	Major facilitator superfamily MFS_1 n=6 Tax=Dehalococcoides mccartyi RepID=A5FPK1_DEHSB	99.57	474849	476246	1397
Deha11a_4_0521	A5FPK2	Small GTP-binding protein n=6 Tax=Dehalococcoides mccartyi RepID=A5FPK2_DEHSB	100	476298	478028	1730
Deha11a_4_0522	A5FPK3	FeoA family protein n=5 Tax=Dehalococcoides mccartyi RepID=A5FPK3_DEHSB	98.77	478025	478270	245
Deha11a_4_0523	A5FPK4	Ferric uptake regulator, Fur family n=5 Tax=Dehalococcoides mccartyi RepID=A5FPK4_DEHSB	100	478310	478735	425
Deha11a_4_0524	A5FPK5	SsrA-binding protein OS=Dehalococcoides sp. (strain BAV1) GN=smpB PE=3 SV=2	99.42	478780	479328	548
Deha11a_2_0134	A5FPJ7	Putative uncharacterized protein n=1 Tax=Dehalococcoides sp. (strain BAV1) RepID=A5FPJ7_DEHSB	97.75	126259	126540	281
Deha11a_2_0133	A5FPJ8	Prephenate dehydratase n=5 Tax=Dehalococcoides mccartyi RepID=A5FPJ8_DEHSB	100	125117	125947	830
Deha11a_2_0132	D3SKK3	Putative uncharacterized protein n=3 Tax=Dehalococcoides mccartyi RepID=D3SKK3_DEHSG	99.29	123822	124670	848
Deha11a_2_0131	A5FPJ9	Preprotein translocase, SecG subunit n=5 Tax=Dehalococcoides mccartyi RepID=A5FPJ9_DEHSB	100	123591	123809	218
Deha11a_2_0130	Q3ZW41	Aspartyl/glutamyl-tRNA(Asn/Gln) amidotransferase subunit B n=7 Tax=Dehalococcoides mccartyi RepID=GATB_DEHSC	99.8	122098	123588	1490
Deha11a_2_0129	D3SKK6	Putative uncharacterized protein n=2 Tax=Dehalococcoides mccartyi RepID=D3SKK6_DEHSG	95.54	121273	121806	533
Deha11a_2_0128	A5FPJ0	Transcriptional regulator, MerR family n=4 Tax=Dehalococcoides mccartyi RepID=A5FPJ0_DEHSB	97.53	119735	120466	731
Deha11a_2_0127	D3SKL0	Nitrogenase subunit NifH (ATPase)-like protein n=4 Tax=Dehalococcoides mccartyi RepID=D3SKL0_DEHSG	99.71	118619	119662	1043
Deha11a_2_0126	A5FPI0	Putative uncharacterized protein n=3 Tax=Dehalococcoides mccartyi RepID=A5FPI0_DEHSB	98.99	118109	118408	299
Deha11a_2_0125	A5FPI1	Putative uncharacterized protein n=4 Tax=Dehalococcoides mccartyi RepID=A5FPI1_DEHSB	98.46	117717	118109	392
Deha11a_2_0124	D3SKL3	NADH ubiquinone oxidoreductase 20 kDa subunit n=4 Tax=Dehalococcoides mccartyi RepID=D3SKL3_DEHSG	100	116931	117476	545
Deha11a_2_0123	A5FPI4	NADH-ubiquinone oxidoreductase, chain 49kDa n=4 Tax=Dehalococcoides mccartyi RepID=A5FPI4_DEHSB	99.62	115370	116950	1580
Deha11a_2_0122	D2BJP8	Hydrogenase subunit, NADH dehydrogenase subunit N-like protein n=6 Tax=Dehalococcoides mccartyi RepID=D2BJP8_DEHSV	90.58	113867	115366	1499
Deha11a_2_0121	A5FPH2	Hydrogenase 4 membrane component (E)-like protein n=5 Tax=Dehalococcoides mccartyi RepID=A5FPH2_DEHSB	100	113205	113885	680
Deha11a_2_0120	D2BJQ0	Hydrogenase, HycD subunit n=6 Tax=Dehalococcoides mccartyi RepID=D2BJQ0_DEHSV	96.52	112251	113201	950
Deha11a_2_0119	A5FPH4	NADH dehydrogenase (Quinone) n=7 Tax=Dehalococcoides mccartyi RepID=A5FPH4_DEHSB	99.84	110317	112263	1946
Deha11a_2_0118	A5FPH5	Methylglyoxal synthase n=4 Tax=Dehalococcoides mccartyi RepID=A5FPH5_DEHSB	98.6	109620	110051	431
Deha11a_2_0117	D3SKM0	Regulatory protein, FmdB family n=5 Tax=Dehalococcoides mccartyi RepID=D3SKM0_DEHSG	98.55	109190	109432	242
Deha11a_2_0116	A5FPH7	MscS Mechanosensitive ion channel n=6 Tax=Dehalococcoides mccartyi RepID=A5FPH7_DEHSB	99.13	107738	109114	1376
Deha11a_2_0115	D3SKM2	Transcriptional regulator, TetR family n=5 Tax=Dehalococcoides mccartyi RepID=D3SKM2_DEHSG	100	107403	107675	272
Deha11a_2_0114	A5FPG7	NAD-dependent epimerase/dehydratase n=5 Tax=Dehalococcoides mccartyi RepID=A5FPG7_DEHSB	100	107188	107379	191
Deha11a_2_0113	A5FPG8	NAD-dependent epimerase/dehydratase n=5 Tax=Dehalococcoides mccartyi RepID=A5FPG8_DEHSB	98.78	106198	107184	986
Deha11a_2_0112	A5FPG9	Probable peroxiredoxin n=6 Tax=Dehalococcoides mccartyi RepID=A5FPG9_DEHSB	98.59	105107	105748	641
Deha11a_2_0111	Q3ZW66	Conserved domain protein n=3 Tax=Dehalococcoides mccartyi RepID=Q3ZW66_DEHSC	100	104876	105097	221
Blue unique genes to 11a	Purple are MarR transcriptional regulator				Total size=	39896
Red orthologous genes to BAV1
