# Supplementary material for: A comparative genomics and reductive dehalogenase gene transcription study of two chloroethene-respiring bacteria, Dehalococcoides mccartyi strains MB and 11a
Source: Sci Rep. 2015 Nov 6;5:15204. doi: 10.1038/srep15204 (PMC4635342; doi:10.1038/srep15204)
Supplement: Supplementary Data 6 [file srep15204-s7.xls]

## Sheet: Supplementary Data 6
Supplementary Data 6. Annotations of rdhA genes using UniRef90 and NCBI
11a
rdhA ID	UniRef90 ID	UniRef90 Description	NCBI closest match	NCBI nucleotide accession numbers	NCBI protein accession numbers	Amino acid similarity (%)	Nucelotide (% similarity)	Total size (bp)	alignment length	query start	query end	sequence start	sequence end	genome start	genome end	e-value	Bit score
Deha11a_2_0134^	A5FPJ7	Putative uncharacterized protein n=1 Tax=Dehalococcoides sp. (sp. BAV1) RepID=A5FPJ7_DEHSB	Dehalococcoides sp. BAV1	YP_001214759.1	ABQ17881.1	98	97.75	281	0	4	92	1	89	126259	126540	6e-35	150
Deha11a_2_0135	D2BJN5	Reductive dehalogenase n=17 Tax=Bacteria RepID=D2BJN5_DEHSV	Dehalococcoides sp. BTF08	YP_007485904	AGG08562.1	100	97.68	1295	0	1	431	93	523	126549	127844	0	862
Deha11a_2_0141	D2BJM9	Reductive dehalogenase n=14 Tax=Bacteria RepID=D2BJM9_DEHSV	Dehalococcoides sp. BTF08	YP_007485898.1	AGG08556.1	100	97.56	1478	0	1	492	1	492	131961	133439	0	977
Deha11a_2_0144	D2BJ62	Reductive dehalogenase n=21 Tax=Bacteria RepID=D2BJ62_DEHSV	Dehalococcoides sp. CBDB1 , DCMB5	YP_308560.1, YP_007484271.1	AAR24312.1, AGG06929.1	96	92.74	1487	1	1	495	14	509	134540	136027	0	967
Deha11a_2_0150	D2BJM0	Reductive dehalogenase n=15 Tax=Bacteria RepID=D2BJM0_DEHSV	Dehalococcoides sp. 11a, BTF08	HM138514.1, YP_007485888.1	AEA72285.1,AGG08546.1	100	94.95	1427	0	1	475	1	475	141820	143247	0	943
Deha11a_3_0062	A5FPA6	Reductive dehalogenase n=6 Tax=Dehalococcoides RepID=A5FPA6_DEHSB	Dehalococcoides sp. BAV1, Dehalococcoides sp. GT, Dehalococcoides sp. DCMB5, Dehalococcoides sp. BTF08	YP_001213642.1, YP_003462064.1, YP_007483157.1, YP_007484572.1	ABQ16764.1, ADC73608.1, AGG05815.1, AGG07230.1	100	100	1367	0	1	455	1	455	63169	64536	0	952
Deha11a_4_0203	A5FQG2	4Fe-4S ferredoxin, iron-sulfur binding domain protein n=5 Tax=Dehalococcoides sp. RepID=A5FQG2_DEHSB	Dehalococcoides sp. 11a, BTF08, GT, ANAS2	HM138518, YP_007485814.1, CP004080.1, HM241732	AEA72288.1,AGG08472.1, ADC74596.1, ADV18464.2	99	99.81	1610	0	5	536	1	532	190388	191998	0	1108
Deha11a_4_0536	A2A1A4	Vinyl chloride reductive dehalogenase n=24 Tax=Bacteria RepID=A2A1A4_9BACT	Dehalococcoides sp. 11a, BTF08	HM138519, YP_007485816.1	AEA72289.1, AGG08474.1	100	96.72	1559	0	1	519	1	519	489149	490708	0	1030
Deha11a_4_0538	D2BJG3	Reductive dehalogenase n=3 Tax=Dehalococcoides RepID=D2BJG3_DEHSV	Dehalococcoides sp. BTF08	YP_007485827.1	AGG08485.1	99	98.07	1556	0	1	518	1	518	491522	493078	0	1073
Deha11a_6_0005	Q673E0	Putative reductive dehalogenase (Fragment) n=3 Tax=Dehalococcoides RepID=Q673E0_DEHSB	Dehalococcoides sp. BTF08	YP_007485843.1	AGG08501.1	100	99.16	1535	0	34	511	1	478	4923	6458	0	985
Deha11a_6_0020^	Q3ZVS9	Putative reductive dehalogenase n=4 Tax=Bacteria RepID=Q3ZVS9_DEHSC	Dehalococcoides sp. DCMB5, BTF08	YP_007483984.1, YP_007485476.1	AGG06642.1, AGG08134.1	100	100	542	0	1	180	326	505	18244	18786	1e-105	385
^ Truncated sequences
MB
rdhA ID	UniRef90 ID	UniRef90 Description	NCBI closest match	NCBI nucleotide accession numbers or Gene ID	NCBI protein accession numbers	Amino acid similarity (%)	Nucelotide (% similarity)	Total size (bp)	alignment length	query start	query end	sequence start	sequence end	genome start	genome end	e-value	Bit score
DehaMB_1_0001^	D2BJ62	Reductive dehalogenase n=17 Tax=Bacteria RepID=D2BJ62_DEHSV	Dehalococcoides sp. VS	8658187	YP_003330690.1	98	97.92	720	100	1	240	270	509	40	762	3.79901e-140	501.13
DehaMB_1_0007	D2BJM0	Reductive dehalogenase n=12 Tax=Bacteria RepID=D2BJM0_DEHSV	Dehalococcoides sp. VS	YP_003330848.1	ACZ62520.1	93.47	93.47	1427	100	1	475	1	475	6531	7958	0	937.947
DehaMB_1_0024	D2BJB5	Reductive dehalogenase DET1535	Dehalococcoides sp. 195	YP_182233.1	AAW39240.1	98.4	92.91	1484	100	1	494	1	494	29840	31324	0	958.362
DehaMB_1_0029	Q3Z6C3	Reductive dehalogenase DET1528	Dehalococcoides sp. 195	YP_182226.1	AAW39256.1	100	100	1409	100	1	469	1	469	34554	35963	0	985.326
DehaMB_1_0035	D2BJH7	Reductive dehalogenase n=3 Tax=Dehalococcoides RepID=D2BJH7_DEHSV	Dehalococcoides sp. CBDB1, GT	YP_308490.1, YP_003463088.1	CAI83574.1, ADC74632.1	95.08	95.47	1526	100	1	508	1	508	39722	41248	0	994.956
DehaMB_1_0038	Q3Z6D2	Reductive dehalogenase DET1519	Dehalococcoides sp. 195	YP_182217.1	AAW39273.1	97.4	97.43	1517	100	1	505	1	505	42493	44010	0	1039.64
DehaMB_1_0040	A9YPF4	Putative reductive dehalogenase (Fragment) n=1 Tax=Dehalococcoides sp. enrichment culture clone RC71(RCRdA15) RepID=A9YPF4_9CHLR	Dehalogenimonas lykanthroporepellens BL-DC-9	YP_003757927.1	ADJ25606.1	68.41	94.49	1445	98.13	10	481	1	472	44538	45983	0	944.495
DehaMB_1_0044	C3RWI9	Putative reductive dehalogenase dceA2	Dehalococcoides sp. BTF08	CP004080.1	AGG08485.1	48	49	1544	64.4	182	512	1	331	48620	50164	0	701.049
DehaMB_1_0048	A9YPC7	Putative reductive dehalogenase (Fragment) n=4 Tax=Bacteria RepID=A9YPC7_9CHLR	Dehalococcoides sp. DCMB5	YP_007484365.1	AGG07023.1	89.21	88.96	1448	97.72	12	482	3	473	53156	54604	0	904.049
DehaMB_1_0051	A5FP55	Reductive dehalogenase n=4 Tax=Dehalococcoides RepID=A5FP55_DEHSB	Dehalococcoides sp. DCMB5	YP_007484361.1	AGG07019.1	88.84	37.12	1460	79.84	7	394	3	405	55627	57087	2.35602e-51	207.608
DehaMB_1_0053	A5FPA6	Reductive dehalogenase n=5 Tax=Dehalococcoides RepID=A5FPA6_DEHSB	Dehalococcoides sp. DCMB5	YP_007484359.1	AGG07017.1	97.58	49.78	1409	94.88	24	468	6	455	58214	59623	8.18607e-128	461.455
DehaMB_1_0055	D8K3G7	Reductive dehalogenase n=1 Tax=Dehalogenimonas lykanthroporepellens BL-DC-9 RepID=D8K3G7_DEHLB	Dehalococcoides sp. DCMB5	YP_007484367.1	AGG07025.1	96.76	40	1391	99.35	1	460	1	462	60480	61871	1.37486e-88	331.257
DehaMB_1_0059	D8K2N3	Reductive dehalogenase n=1 Tax=Dehalogenimonas lykanthroporepellens BL-DC-9 RepID=D8K2N3_DEHLB	Dehalogenimonas lykanthroporepellens BL-DC-9	YP_003759182.1	ADJ26861.1	45.1	45.1	1415	97.24	14	471	1	452	65511	66926	3.08502e-119	432.95
DehaMB_1_0118	A9YPC7	Putative reductive dehalogenase (Fragment) n=4 Tax=Bacteria RepID=A9YPC7_9CHLR	Dehalococcoides sp. DCMB5	YP_007484365.1	AGG07023.1	50.53	49.78	1481	92.09	35	488	3	465	127663	129144	3.16778e-137	493.041
DehaMB_1_0119	D8K1G6	Reductive dehalogenase n=1 Tax=Dehalogenimonas lykanthroporepellens BL-DC-9 RepID=D8K1G6_DEHLB	Dehalogenimonas lykanthroporepellens BL-DC-9	YP_003758765.1	ADJ26444.1	36.74	36.74	1397	99.14	1	461	1	459	129485	130882	7.48482e-78	295.434
DehaMB_1_0124	D2BJC3	Reductive dehalogenase n=1 Tax=Dehalococcoides sp. VS RepID=D2BJC3_DEHSV	Dehalococcoides sp. VS	YP_003330751.1	ACZ62423.1	96.55	96.55	1487	99.6	3	495	1	493	133928	135415	0	1001.89
DehaMB_1_0129	D8K2H9	Reductive dehalogenase n=1 Tax=Dehalogenimonas lykanthroporepellens BL-DC-9 RepID=D8K2H9_DEHLB	Dehalogenimonas lykanthroporepellens BL-DC-9	YP_003759128.1	ADJ26807.1	51.33	51.33	1472	98.16	3	483	2	479	140941	142413	4.77906e-128	462.611
DehaMB_1_0139	D2BJI6	Reductive dehalogenase n=3 Tax=Dehalococcoides RepID=D2BJI6_DEHSV	Dehalococcoides sp. VS	YP_003330814.1	ACZ62486.1	96.13	96.13	1475	100	1	491	1	491	150663	152138	0	959.518
DehaMB_1_0144	D2BJI2	Reductive dehalogenase n=9 Tax=Bacteria RepID=D2BJI2_DEHSV	Dehalococcoides sp. VS	YP_003330810.1	ACZ62482.1	96.24	96.24	1517	100	1	505	1	505	154081	155598	0	997.268
DehaMB_1_0159	D3SK43	Reductive dehalogenase dceA5	Dehalococcoides sp. GT	8809641	YP_003463006.1	87	90.95	1493	100	1	497	1	497	166941	168434	0	951.814
DehaMB_1_0161^	D2BJ62	Reductive dehalogenase DET0088	Dehalococcoides sp. CBDB1, GT	YP_308396.1, YP_003463004.1	CAI83480.1, ADC74548.1	92.92	90.83	725	99.59	1	240	14	253	169097	169822	1.47487e-126	455.677
DehaMB_1_0162	D2BJ62	Reductive dehalogenase n=17 Tax=Bacteria RepID=D2BJ62_DEHSV	Dehalococcoides sp. VS	n/a	ACF24863.1	91	94.5	1148	100	1	382	128	509	170163	171311	0	766.533
DehaMB_2_0503	Q3ZWG0	Putative reductive dehalogenase mbrA	Dehalococcoides sp. DCMB5	YP_007483056.1	AGG05714.1	98.59	98.19	1532	97.25	15	510	1	496	483454	484986	0	1022.31
DehaMB_2_0507	A5FSV6	Reductive dehalogenase n=3 Tax=Dehalococcoides RepID=A5FSV6_DEHSB	Dehalococcoides sp. CBDB1, Dehalococcoides sp. BAV1, Dehalococcoides sp. DCMB5	YP_307266.1, YP_001213573.1, YP_007483066.1	CAI82350.1, ABQ16695.1, AGG05724.1	100	100	1547	100	1	515	1	515	488779	490326	0	1080.09
DehaMB_2_0523	A5FP55	Reductive dehalogenase DET0302	Dehalococcoides sp. 195	YP_181050.1	AAW40373.1	99.6	95.14	1544	100	1	514	1	514	507266	508810	0	1009.21
DehaMB_2_0544	Q3ZWS1	Putative reductive DET0235	Dehalococcoides sp. CBDB1	YP_307395.1	CAI82479.1	91.85	91.85	1529	96.46	19	509	1	491	525695	527224	0	959.903
DehaMB_2_0594	A5FPA6	Reductive dehalogenase DET0180	Dehalococcoides sp. 195	YP_180928.1	AAW40575.1	100	95.6	1367	100	1	455	1	455	577970	579337	0	920.998
DehaMB_2_0599	Q3ZA28	Reductive dehalogenase DET0173	Dehalococcoides sp. 195	YP_180921.1	AAW40589.1	99.8	99.8	1532	100	1	510	1	510	583329	584861	0	1066.6
DehaMB_4_0168	D2BJI2	Reductive dehalogenase n=9 Tax=Bacteria RepID=D2BJI2_DEHSV	Dehalococcoides sp. VS	YP_003330810.1	ACZ62482.1	75	59	1715	88.97	64	571	1	505	145759	147474	0	648.662
DehaMB_5_0001	D2BJ62	Reductive dehalogenase dceA1	Dehalococcoides sp. VS	n/a	ACF24863.1	97	96.77	1490	100	1	496	14	509	289	1779	0	1003.82
DehaMB_5_0004	Q3Z6B3	Reductive dehalogenase DET1538 ordceA4	Dehalococcoides sp. 195	YP_182236.1	AAW39229.1	99.59	99.59	1478	100	1	492	1	492	2862	4340	0	1028.47
DehaMB_5_0010	D2BJN5	Reductive dehalogenase DET1545 or dceA3	Dehalococcoides sp. 195	YP_182243.1	AAW39214.1	99.4	95.2	1502	100	1	500	24	523	8425	9927	0	949.118
DehaMB_5_0157	Q673D8	Putative reductive dehalogenase (Fragment) n=1 Tax=Dehalococcoides sp. BAV1 RepID=Q673D8_DEHSB	Dehalococcoides sp. BAV1	n/a	AAT48554.1	90.69	90.69	1535	90.41	50	511	11	472	141082	142617	0	900.197
DehaMB_5_0160	D0FZ74	Putative reductive dehalogenase (Fragment) n=1 Tax=uncultured bacterium RepID=D0FZ74_9BACT	Dehalococcoides sp. CBDB1	YP_307256.1	CAI82340.1	41	37.13	1523	92.5	30	498	14	431	143975	145498	5.52505e-80	302.753
DehaMB_8_0005	Q673D8	Putative reductive dehalogenase (Fragment) n=1 Tax=Dehalococcoides sp. BAV1 RepID=Q673D8_DEHSB	Dehalococcoides sp. BAV1	n/a	AAT48554.1	90.69	90.69	1535	90.41	50	511	11	472	3324	4859	0	900.197
DehaMB_8_0008	D0FZ74	Putative reductive dehalogenase (Fragment) n=1 Tax=uncultured bacterium RepID=D0FZ74_9BACT	Dehalococcoides sp. CBDB1	YP_307256.1	CAI82340.1	41	37.13	1523	92.5	30	498	14	431	6217	7740	5.52505e-80	302.753
DehaMB_8_0011	D0FZ74	Putative reductive dehalogenase (Fragment) n=1 Tax=uncultured bacterium RepID=D0FZ74_9BACT	Dehalococcoides sp. CBDB1	AJ965256.1	CAI82340.1	54	37.18	1520	91.5	30	492	14	426	9416	10936	1.54962e-81	308.145
DehaMB_8_0246	D2BJ62	Reductive dehalogenase (Fragment) n=17 Tax=Bacteria RepID=D2BJ62_DEHSV	Dehalococcoides sp. VS	n/a	ACF24863.1	98	97.92	146	100	1	48	462	509	225381	225527	2.53335e-20	101.679
same colour texts besides black font indicate identical sequences
^ Truncated sequence
dashes (-) show not applicable columns
incomplete sequencing
n/a not available
unique genes
