# Supplementary material for: A comparative genomics and reductive dehalogenase gene transcription study of two chloroethene-respiring bacteria, Dehalococcoides mccartyi strains MB and 11a
Source: Sci Rep. 2015 Nov 6;5:15204. doi: 10.1038/srep15204 (PMC4635342; doi:10.1038/srep15204)
Supplement: Supplementary Data 7 [file srep15204-s8.xls]

## Sheet: Supplementary Data 7
Supplementary Data 7. Annotations of rdhB genes using UniRef90 and NCBI
11a
ID of rdhB genes	Uniprot90 ID	UniRef90 Description	NCBI closest match	NCBI protein accession numbers	Amino acid similarity (%)	Nucleotide (% identity)	Total size (bp)	alignment length	query start	query end	sequence start	sequence end	genome start	genome end	e-value	Bit score
Deha11a_2_0136	D3SKK0	Reductive dehalogenase anchoring protein, putative n=4 Tax=Dehalococcoides sp. RepID=D3SKK0_DEHSG	Dehalococcoides sp. BTF08	AGG08561.1	100	98.89	272	0	1	90	1	90	127864	128136	7e-41	169
Deha11a_2_0142	D3SKJ4	Reductive dehalogenase anchoring protein, putative n=3 Tax=Dehalococcoides sp. RepID=D3SKJ4_DEHSG	Dehalococcoides sp. CBDB1, GT , DCMB5	CAI83646.1, ADC74701.1, AGG07026.1	100	100	272	0	1	90	1	90	133458	133730	2e-41	171
Deha11a_2_0145	D3SK40	Reductive dehalogenase anchoring protein, putative OS=Dehalococcoides sp. (sp. GT) GN=DehalGT_1188 PE=4 SV=1	Dehalococcoides sp. CBDB1	CAI83479.1|	98.9	100	284	0	6	94	1	89	136040	136324	2e-42	175
Deha11a_2_0151	D3SKI5	Reductive dehalogenase anchoring protein, putative n=2 Tax=Dehalococcoides sp. RepID=D3SKI5_DEHSG	Dehalococcoides sp. CBDB1, GT , DCMB5	CAI83637.1, ADC74692.1, AGG08545.1	100	100	272	0	1	90	1	90	143266	143538	2e-40	168
Deha11a_3_0063	D3SHF2	Reductive dehalogenase anchoring protein, putative n=3 Tax=Dehalococcoides sp. RepID=D3SHF2_DEHSG	Dehalococcoides sp. GT, DCMB5 , BTF08	ADC73609.1, AGG05816.1,	100	100	287	0	1	95	1	95	64585	64872	9e-45	182
Deha11a_4_0537	D2BJG2	Reductive dehalogenase anchoring protein n=2 Tax=Dehalococcoides sp. (sp. VS) RepID=D2BJG2_DEHSV	Dehalococcoides sp. DCMB5	AGG06643.1	100	85.26	287	0	1	95	1	95	491213	491500	1e-37	159
Deha11a_4_0534	F8V4A7	VcrB n=8 Tax=Dehalococcoides RepID=F8V4A7_9CHLR	Dehalococcoides sp. BTF08 , VS	AGG08473.1, ACZ62469.1	100	98.92	281	0	1	93	1	93	488827	489108	6e-45	183
Deha11a_6_0004	D2BJ63	Reductive dehalogenase anchoring protein n=1 Tax=Dehalococcoides sp. (sp. VS) RepID=D2BJ63_DEHSV	Dehalococcoides sp. BTF08	AGG08484.1	100	56.67	272	0	1	90	1	90	4621	4893	1e-21	105
Deha11a_6_0019	Q3ZVT0	Putative reductive dehalogenase anchoring protein n=2 Tax=Dehalococcoides sp. RepID=Q3ZVT0_DEHSC	Dehalococcoides sp. BTF08	AGG08500.1	100	98.95	287	0	1	95	1	95	17936	18223	3e-45	184
MB
ID of rdhB genes	Uniprot90 ID	UniRef90 Description	NCBI closest match	NCBI protein accession numbers	Amino acid similarity (%)	% identity	Total size (bp)	alignment length	query start	query end	sequence start	sequence end	genome start	genome end	e-value	Bit score
DehaMB_1_0002	D3SK40	Reductive dehalogenase anchoring protein, putative n=9 Tax=Dehalococcoides RepID=D3SK40_DEHSG	Dehalococcoides sp. CBDB1	CAI83643.1	87.2	87.64	287	93.68	6	94	1	89	775	1062	6.54174e-39	163.31
DehaMB_1_0008	D2BJL9	Reductive dehalogenase anchoring protein n=1 Tax=Dehalococcoides sp. VS RepID=D2BJL9_DEHSV	Dehalococcoides sp. CBDB1, GT, BTF08	CAI83637.1, ADC74692.1, AGG08545.1	87.8	86.67	272	100	1	90	1	90	7980	8252	2.86688e-29	131.339
DehaMB_1_0025	Q3Z6B7	Reductive dehalogenase anchoring protein, putative n=1 Tax=Dehalococcoides sp. 195 RepID=Q3Z6B7_DEHE1	Dehalococcoides sp. 195	AAW39241.1	98.9	98.88	269	100	1	89	1	89	31351	31620	4.42447e-41	170.629
DehaMB_1_0030	Q3Z6C4	Reductive dehalogenase anchoring protein, putative n=1 Tax=Dehalococcoides sp. 195 RepID=Q3Z6C4_DEHE1	Dehalococcoides sp. 195	AAW39257.1	100	100	287	100	1	95	1	95	35984	36271	1.29405e-45	185.652
DehaMB_1_0036	D2BJH6	Reductive dehalogenase anchoring protein n=4 Tax=Dehalococcoides RepID=D2BJH6_DEHSV	Dehalococcoides sp. 195	AAW39263.1	100	92.13	269	100	1	89	1	89	41269	41538	1.82813e-39	165.236
DehaMB_1_0039	D2BJH3	Reductive dehalogenase anchoring protein n=1 Tax=Dehalococcoides sp. VS RepID=D2BJH3_DEHSV	Dehalococcoides sp. VS	ACZ62473.1	90.5	90.53	287	100	1	95	1	95	44037	44324	2.06778e-40	168.318
DehaMB_1_0041	Q3Z6B4	Reductive dehalogenase anchoring protein, putative n=1 Tax=Dehalococcoides sp. 195 RepID=Q3Z6B4_DEHE1	Dehalococcoides sp. DCMB5	AGG05751.1	77.8	73.33	272	100	1	90	1	90	46007	46279	2.77117e-31	137.887
DehaMB_1_0049	Q3Z6B4	Reductive dehalogenase anchoring protein, putative n=1 Tax=Dehalococcoides sp. 195 RepID=Q3Z6B4_DEHE1	Dehalococcoides sp. DCMB5	AGG07022.1	91.1	70	272	100	1	90	1	90	54641	54913	8.26962e-30	132.88
DehaMB_1_0056	Q3Z6C4	Reductive dehalogenase anchoring protein, putative n=1 Tax=Dehalococcoides sp. 195 RepID=Q3Z6C4_DEHE1	Dehalococcoides sp. DCMB5	AGG07016.1	89	49.41	278	92.39	7	91	11	95	61885	62163	4.23057e-15	84.3445
DehaMB_1_0098^	D2BJG2	Reductive dehalogenase anchoring protein n=2 Tax=Dehalococcoides sp. VS RepID=D2BJG2_DEHSV	Dehalococcoides sp. VS	ACZ62462.1, ACZ62469.1	85.4, 84.8	85.42	146	100	1	48	48	95	103814	103960	4.74349e-15	133.265
DehaMB_1_0117	Q3Z6B4	Reductive dehalogenase anchoring protein, putative n=1 Tax=Dehalococcoides sp. 195 RepID=Q3Z6B4_DEHE1	Dehalococcoides sp. DCMB5	AGG07022.1	79.5	76.14	272	97.78	1	88	1	88	127330	127602	6.27922e-30	164.851
DehaMB_1_0125	D2BJC2	Reductive dehalogenase anchoring protein n=1 Tax=Dehalococcoides sp. VS RepID=D2BJC2_DEHSV	Dehalococcoides sp. VS	ACZ62422.1	94.4	94.44	272	100	1	90	1	90	135437	135709	2.50133e-39	156.762
DehaMB_1_0140	D2BJI5	Reductive dehalogenase anchoring protein n=1 Tax=Dehalococcoides sp. VS RepID=D2BJI5_DEHSV	Dehalococcoides sp. VS	ACZ62485.1	91	91.01	269	100	1	89	1	89	152164	152433	5.73717e-37	143.28
DehaMB_1_0145	D2BJG2	Reductive dehalogenase anchoring protein n=2 Tax=Dehalococcoides sp. VS RepID=D2BJG2_DEHSV	Dehalococcoides sp. CBDB1, GT	CAI83601.1, ADC74657.1	86.3	72.63	287	100	1	95	1	95	155621	155908	7.8081e-33	155.606
DehaMB_1_0160	D2BJ63	Reductive dehalogenase anchoring protein n=1 Tax=Dehalococcoides sp. VS RepID=D2BJ63_DEHSV	Dehalococcoides sp. VS	ACZ62363.1	88.9	88.89	272	100	1	90	1	90	168463	168735	1.36152e-36	167.548
DehaMB_2_0502_1*	-	-	Dehalococcoides sp. DCMB5	AGG05715.1	100	100	300	-	-	-	-	-	-	-	-	-
DehaMB_2_0506_1*	-	-	Dehalococcoides sp. CBDB1		100	100	296	-	-	-	-	-	-	-	-	-
DehaMB_2_0522	Q3Z9P8	Reductive dehalogenase anchoring protein, putative n=1 Tax=Dehalococcoides sp. 195 RepID=Q3Z9P8_DEHE1	Dehalococcoides sp. 195	AAW40372.1	98.9	98.86	266	100	1	88	1	88	506976	507242	3.34435e-40	180.259
DehaMB_2_0543	Q3Z9W5	Reductive dehalogenase anchoring protein, putative n=1 Tax=Dehalococcoides sp. 195 RepID=Q3Z9W5_DEHE1	Dehalococcoides sp. 195	AAW40467.1	100	100	278	100	1	92	1	92	525379	525657	4.71497e-44	182.57
DehaMB_2_0593	Q3ZA20	Reductive dehalogenase anchoring protein, putative n=2 Tax=Dehalococcoides RepID=Q3ZA20_DEHE1	Dehalococcoides sp. VS, 195	ACZ61342.1, AAW40574.1	98.9	98.95	287	100	1	95	1	95	577633	577920	9.91107e-45	171.4
DehaMB_2_0598	Q3ZA26	Reductive dehalogenase anchoring protein, putative n=1 Tax=Dehalococcoides sp. 195 RepID=Q3ZA26_DEHE1	Dehalococcoides sp. 195	AAW40587.1	100	100	272	100	1	90	1	90	582782	583054	2.52083e-41	141.354
DehaMB_4_0167	D3SKE7	Reductive dehalogenase anchoring protein, putative n=5 Tax=Dehalococcoides RepID=D3SKE7_DEHSG	Dehalococcoides sp. VS	ACZ62473.1	70.5	68.42	287	100	1	95	1	95	145444	145731	2.96708e-32	172.94
DehaMB_5_0003	Q3Z6B4	Reductive dehalogenase anchoring protein, putative n=1 Tax=Dehalococcoides sp. 195 RepID=Q3Z6B4_DEHE1	Dehalococcoides sp. 195	AAW39230.1	98.9	98.89	272	100	1	90	1	90	2571	2843	7.21102e-42	174.481
DehaMB_5_0009	Q3Z6A7	Reductive dehalogenase anchoring protein, putative n=1 Tax=Dehalococcoides sp. 195 RepID=Q3Z6A7_DEHE1	Dehalococcoides sp. 195	AAW39223.1	100	100	272	100	1	90	1	90	8133	8405	2.49916e-42	-
DehaMB_5_0156_1*^	-	Dehalococcoides sp. BTF08	Dehalococcoides sp. BTF08	AGG08504.1	75	71	162	-	-	-	-	-	-	-	-	95.5153
DehaMB_5_0159	Q3ZVT4	Putative reductive dehalogenase anchoring protein n=2 Tax=Dehalococcoides sp. CBDB1 RepID=Q3ZVT4_DEHSC	Dehalococcoides sp. CBDB1	CAI83565.1	58.9	58.97	272	86.67	13	90	13	90	143677	143949	1.59043e-18	125.561
DehaMB_8_0004	D2BJG2	Reductive dehalogenase anchoring protein n=2 Tax=Dehalococcoides sp. VS RepID=D2BJG2_DEHSV	Dehalococcoides sp. BTF08	AGG08473.1	59.6	58.51	287	98.95	1	94	1	94	3018	3305	1.44986e-27	95.5153
DehaMB_8_0007	Q3ZVT4	Putative reductive dehalogenase anchoring protein n=2 Tax=Dehalococcoides sp. CBDB1 RepID=Q3ZVT4_DEHSC	Dehalococcoides sp. CBDB1	CAI83565.1	58.9	58.97	272	86.67	13	90	13	90	5919	6191	1.59043e-18	101.293
DehaMB_8_0010	Q3Z6A7	Reductive dehalogenase anchoring protein, putative n=1 Tax=Dehalococcoides sp. 195 RepID=Q3Z6A7_DEHE1	Dehalococcoides sp. 195	AAW39223.1	81.4	58.14	275	94.51	1	86	1	86	9028	9303	2.7017e-20	163.696
DehaMB_8_0245	D3SK40	Reductive dehalogenase anchoring protein, putative n=9 Tax=Dehalococcoides RepID=D3SK40_DEHSG	Dehalococcoides sp. VS	ACZ62361.1, ACZ62525.1	95.5	87.64	284	94.68	6	94	1	89	225084	225368	5.44788e-39	-
^ Truncated sequence
* Manually searched sequences
dashes (-) show not applicable columns
