# Supplementary material for: A comparative genomics and reductive dehalogenase gene transcription study of two chloroethene-respiring bacteria, Dehalococcoides mccartyi strains MB and 11a
Source: Sci Rep. 2015 Nov 6;5:15204. doi: 10.1038/srep15204 (PMC4635342; doi:10.1038/srep15204)
Supplement: Supplementary Data 8 [file srep15204-s9.xls]

## Sheet: Supplementary Data 8
Supplementary Data 8. Protein coding sequence (CDS) of strain MB annotated using UniRef90
CDS name	UniRef90 ID	DESCRIPTION	% identity	alignment length	query start	query end	sequence start	sequence end	genome start	genome stop	e-value	Bit score	size
DehaMB_1_0001	D2BJ62	Reductive dehalogenase n=17 Tax=Bacteria RepID=D2BJ62_DEHSV	97.92	100	1	240	270	509	40	762	3.79901e-140	501.13	722
DehaMB_1_0002	D3SK40	Reductive dehalogenase anchoring protein, putative n=9 Tax=Dehalococcoides RepID=D3SK40_DEHSG	87.64	93.68	6	94	1	89	775	1062	6.54174e-39	163.31	287
DehaMB_1_0003	D2BJM4	Transcriptional regulator, MarR family n=1 Tax=Dehalococcoides sp. VS RepID=D2BJM4_DEHSV	82.64	100	1	144	1	144	1273	1707	1.7734e-61	238.424	434
DehaMB_1_0004	D3SKI9	Drug resistance transporter, EmrB/QacA subfamily n=3 Tax=Dehalococcoides RepID=D3SKI9_DEHSG	92.22	100	1	553	1	553	1723	3384	0	1022.31	1661
DehaMB_1_0005	D2BJM2	Radical SAM/B12 binding domain protein n=1 Tax=Dehalococcoides sp. VS RepID=D2BJM2_DEHSV	81.41	100	1	710	1	710	3515	5647	0	1209.51	2132
DehaMB_1_0006	D3SKI7	Transcriptional regulator, MarR family n=2 Tax=Dehalococcoides RepID=D3SKI7_DEHSG	79.89	87.44	26	199	1	174	5688	6287	8.00621e-76	286.574	599
DehaMB_1_0007	D2BJM0	Reductive dehalogenase n=12 Tax=Bacteria RepID=D2BJM0_DEHSV	93.47	100	1	475	1	475	6531	7958	0	937.947	1427
DehaMB_1_0008	D2BJL9	Reductive dehalogenase anchoring protein n=1 Tax=Dehalococcoides sp. VS RepID=D2BJL9_DEHSV	86.67	100	1	90	1	90	7980	8252	2.86688e-29	131.339	272
DehaMB_1_0009	D2BJL8	Transcriptional regulator, MarR family n=1 Tax=Dehalococcoides sp. VS RepID=D2BJL8_DEHSV	83.89	100	1	149	1	149	8432	8881	3.57475e-67	257.299	449
DehaMB_1_0010	D2BJL7	Integral membrane efflux protein n=3 Tax=Dehalococcoides RepID=D2BJL7_DEHSV	90.54	100	1	1004	1	1004	8904	11918	0	1773.06	3014
DehaMB_1_0011	D2BJL6	Fe-S oxidoreductase, radical SAM domain protein n=1 Tax=Dehalococcoides sp. VS RepID=D2BJL6_DEHSV	96.05	100	1	583	1	583	12019	13770	0	1175.61	1751
DehaMB_1_0012	D3SKI1	ABC transporter related protein n=3 Tax=Dehalococcoides RepID=D3SKI1_DEHSG	92.9	100	1	648	3	650	13925	15871	0	1181.01	1946
DehaMB_1_0013	D2BJL4	Transcriptional regulator, MerR family n=1 Tax=Dehalococcoides sp. VS RepID=D2BJL4_DEHSV	99.3	100	1	143	1	143	15995	16426	1.39213e-76	288.5	431
DehaMB_1_0014	D2BJL3	Putative uncharacterized protein n=1 Tax=Dehalococcoides sp. VS RepID=D2BJL3_DEHSV	99.31	100	1	145	1	145	16447	16884	5.74937e-76	286.189	437
DehaMB_1_0015	D2BJL2	Putative uncharacterized protein n=1 Tax=Dehalococcoides sp. VS RepID=D2BJL2_DEHSV	95.75	99.07	3	214	3	214	16981	17625	1.46236e-114	415.616	644
DehaMB_1_0016	Q3ZW20	Sensor histidine kinase/response regulator n=2 Tax=Dehalococcoides RepID=Q3ZW20_DEHSC	79.1	99.2	6	626	231	852	17740	19620	0	1045.8	1880
DehaMB_1_0017	Q3ZW20	Sensor histidine kinase/response regulator n=2 Tax=Dehalococcoides RepID=Q3ZW20_DEHSC	81.74	99.18	1	241	1	241	19598	20329	8.35425e-117	423.32	731
DehaMB_1_0018	D2BJK7	Putative uncharacterized protein n=1 Tax=Dehalococcoides sp. VS RepID=D2BJK7_DEHSV	71.11	100	1	179	1	180	20696	21235	3.02666e-61	238.039	539
DehaMB_1_0019	D2BJK6	Putative uncharacterized protein n=3 Tax=Dehalococcoides RepID=D2BJK6_DEHSV	94.74	100	1	133	1	133	21255	21656	2.23312e-61	238.039	401
DehaMB_1_0020	D3SKH2	Response regulator receiver modulated metal dependent phosphohydrolase n=2 Tax=Dehalococcoides RepID=D3SKH2_DEHSG	85.1	99.43	1	349	1	349	21726	22781	3.47552e-177	625.165	1055
DehaMB_1_0021	D2BJK4	Sensor histidine kinase/response regulator n=1 Tax=Dehalococcoides sp. VS RepID=D2BJK4_DEHSV	78.63	89.67	159	1529	9	1379	22781	27370	0	2300.01	4589
DehaMB_1_0022	D3SKH0	Putative uncharacterized protein n=2 Tax=Dehalococcoides RepID=D3SKH0_DEHSG	83.41	99.06	3	213	1	211	27815	28456	3.20347e-102	374.785	641
DehaMB_1_0023	D2BJJ9	Transcriptional regulator, MarR family n=3 Tax=Dehalococcoides RepID=D2BJJ9_DEHSV	80.7	99.42	1	171	1	170	28736	29254	4.99325e-77	290.041	518
DehaMB_1_0024	D2BJB5	Reductive dehalogenase n=12 Tax=Bacteria RepID=D2BJB5_DEHSV	92.91	100	1	494	1	494	29840	31324	0	958.362	1484
DehaMB_1_0025	Q3Z6B7	Reductive dehalogenase anchoring protein, putative n=1 Tax=Dehalococcoides ethenogenes 195 RepID=Q3Z6B7_DEHE1	98.88	100	1	89	1	89	31351	31620	4.42447e-41	170.629	269
DehaMB_1_0026	Q3Z6B9	Dinitrogenase iron-molybdenum cofactor family protein n=1 Tax=Dehalococcoides ethenogenes 195 RepID=Q3Z6B9_DEHE1	99.23	100	1	130	1	130	31785	32177	3.22877e-70	267.314	392
DehaMB_1_0027	Q3Z6C0	DNA-binding response regulator, LuxR family n=1 Tax=Dehalococcoides ethenogenes 195 RepID=Q3Z6C0_DEHE1	100	100	1	219	1	219	32398	33057	6.49782e-124	446.817	659
DehaMB_1_0028	Q3Z6C1	Sensor histidine kinase n=1 Tax=Dehalococcoides ethenogenes 195 RepID=Q3Z6C1_DEHE1	98.43	53.65	166	356	1	191	33062	34132	4.588e-105	385.571	1070
DehaMB_1_0029	Q3Z6C3	Reductive dehalogenase, putative n=2 Tax=Dehalococcoides RepID=Q3Z6C3_DEHE1	100	100	1	469	1	469	34554	35963	0	985.326	1409
DehaMB_1_0030	Q3Z6C4	Reductive dehalogenase anchoring protein, putative n=1 Tax=Dehalococcoides ethenogenes 195 RepID=Q3Z6C4_DEHE1	100	100	1	95	1	95	35984	36271	1.29405e-45	185.652	287
DehaMB_1_0031	Q3Z6C5	Lipoprotein, putative n=1 Tax=Dehalococcoides ethenogenes 195 RepID=Q3Z6C5_DEHE1	97.33	89.29	19	168	1	150	36284	36790	4.01188e-79	296.975	506
DehaMB_1_0032	Q3Z6C6	Transcriptional regulator, putative n=1 Tax=Dehalococcoides ethenogenes 195 RepID=Q3Z6C6_DEHE1	100	99.42	2	171	1	170	36978	37493	1.24653e-95	352.058	515
DehaMB_1_0033	Q3Z6C7	DNA binding response regulator n=1 Tax=Dehalococcoides ethenogenes 195 RepID=Q3Z6C7_DEHE1	99.57	100	1	230	1	230	38024	38716	3.42725e-128	461.07	692
DehaMB_1_0034	Q3Z6C8	Response regulator n=1 Tax=Dehalococcoides ethenogenes 195 RepID=Q3Z6C8_DEHE1	97.12	98.58	3	210	1	208	38889	39524	3.74311e-113	410.994	635
DehaMB_1_0035	D2BJH7	Reductive dehalogenase n=3 Tax=Dehalococcoides RepID=D2BJH7_DEHSV	95.47	100	1	508	1	508	39722	41248	0	994.956	1526
DehaMB_1_0036	D2BJH6	Reductive dehalogenase anchoring protein n=4 Tax=Dehalococcoides RepID=D2BJH6_DEHSV	92.13	100	1	89	1	89	41269	41538	1.82813e-39	165.236	269
DehaMB_1_0037	Q3Z6D1	Transcriptional regulator, MarR family n=1 Tax=Dehalococcoides ethenogenes 195 RepID=Q3Z6D1_DEHE1	100	100	1	158	1	158	41784	42260	5.86335e-86	319.701	476
DehaMB_1_0038	Q3Z6D2	Reductive dehalogenase, putative n=11 Tax=Bacteria RepID=Q3Z6D2_DEHE1	97.43	100	1	505	1	505	42493	44010	0	1039.64	1517
DehaMB_1_0039	D2BJH3	Reductive dehalogenase anchoring protein n=1 Tax=Dehalococcoides sp. VS RepID=D2BJH3_DEHSV	90.53	100	1	95	1	95	44037	44324	2.06778e-40	168.318	287
DehaMB_1_0040	A9YPF4	Putative reductive dehalogenase (Fragment) n=1 Tax=Dehalococcoides sp. enrichment culture clone RC71(RCRdA15) RepID=A9YPF4_9CHLR	94.49	98.13	10	481	1	472	44538	45983	0	944.495	1445
DehaMB_1_0041	Q3Z6B4	Reductive dehalogenase anchoring protein, putative n=1 Tax=Dehalococcoides ethenogenes 195 RepID=Q3Z6B4_DEHE1	73.33	100	1	90	1	90	46007	46279	2.77117e-31	137.887	272
DehaMB_1_0042	Q3ZZ58	Sensor histidine kinase n=1 Tax=Dehalococcoides sp. CBDB1 RepID=Q3ZZ58_DEHSC	36.21	92.51	22	379	71	429	46378	47541	8.84001e-55	218.394	1163
DehaMB_1_0043	A5FP67	Two component transcriptional regulator, winged helix family n=4 Tax=Dehalococcoides RepID=A5FP67_DEHSB	42.04	99.12	1	225	1	224	47561	48244	5.24266e-50	201.445	683
DehaMB_1_0044	C3RWI9	Putative reductive dehalogenase (Fragment) n=1 Tax=Dehalococcoides sp. MB RepID=C3RWI9_9CHLR	100	64.4	182	512	1	331	48620	50164	0	701.049	1544
DehaMB_1_0045	Q3ZWE9	Putative uncharacterized protein rdhH n=2 Tax=Dehalococcoides RepID=Q3ZWE9_DEHSC	52.19	97.42	3	229	60	287	50562	51263	3.53574e-68	261.922	701
DehaMB_1_0046	D2BJF5	CbiZ domain protein n=3 Tax=Dehalococcoides RepID=D2BJF5_DEHSV	93.33	98.08	6	260	1	255	51457	52239	6.21802e-139	497.278	782
DehaMB_1_0047	D2BJF0	Transcriptional regulator MerR family CueR domain protein n=1 Tax=Dehalococcoides sp. VS RepID=D2BJF0_DEHSV	42.96	90.6	13	147	7	141	52352	52801	3.21867e-26	121.324	449
DehaMB_1_0048	A9YPC7	Putative reductive dehalogenase (Fragment) n=4 Tax=Bacteria RepID=A9YPC7_9CHLR	88.96	97.72	12	482	3	473	53156	54604	0	904.049	1448
DehaMB_1_0049	Q3Z6B4	Reductive dehalogenase anchoring protein, putative n=1 Tax=Dehalococcoides ethenogenes 195 RepID=Q3Z6B4_DEHE1	70	100	1	90	1	90	54641	54913	8.26962e-30	132.88	272
DehaMB_1_0050	D2BJF0	Transcriptional regulator MerR family CueR domain protein n=1 Tax=Dehalococcoides sp. VS RepID=D2BJF0_DEHSV	50.36	95.21	7	145	3	141	55062	55502	2.94631e-36	154.451	440
DehaMB_1_0051	A5FP55	Reductive dehalogenase n=4 Tax=Dehalococcoides RepID=A5FP55_DEHSB	37.12	79.84	7	394	3	405	55627	57087	2.35602e-51	207.608	1460
DehaMB_1_0052	F4BX84	Sodium bile acid symporter family n=1 Tax=Methanosaeta concilii GP6 RepID=F4BX84_METCG	26.52	88.78	14	290	10	278	57036	57974	1.88481e-15	87.4261	938
DehaMB_1_0053	A5FPA6	Reductive dehalogenase n=5 Tax=Dehalococcoides RepID=A5FPA6_DEHSB	49.78	94.88	24	468	6	455	58214	59623	8.18607e-128	461.455	1409
DehaMB_1_0055	D8K3G7	Reductive dehalogenase n=1 Tax=Dehalogenimonas lykanthroporepellens BL-DC-9 RepID=D8K3G7_DEHLB	40	99.35	1	460	1	462	60480	61871	1.37486e-88	331.257	1391
DehaMB_1_0056	Q3Z6C4	Reductive dehalogenase anchoring protein, putative n=1 Tax=Dehalococcoides ethenogenes 195 RepID=Q3Z6C4_DEHE1	49.41	92.39	7	91	11	95	61885	62163	4.23057e-15	84.3445	278
DehaMB_1_0057	Q3ZZ63	DNA-binding response regulator n=1 Tax=Dehalococcoides sp. CBDB1 RepID=Q3ZZ63_DEHSC	75	80.29	30	253	4	226	62500	63339	1.363e-91	340.117	839
DehaMB_1_0058	Q3ZZ64	Sensor histidine kinase n=1 Tax=Dehalococcoides sp. CBDB1 RepID=Q3ZZ64_DEHSC	49.64	90.91	29	438	16	425	63254	64609	1.41007e-100	370.933	1355
DehaMB_1_0059	D8K2N3	Reductive dehalogenase n=1 Tax=Dehalogenimonas lykanthroporepellens BL-DC-9 RepID=D8K2N3_DEHLB	45.1	97.24	14	471	1	452	65511	66926	3.08502e-119	432.95	1415
DehaMB_1_0060	D3SKF2	ATP binding protein n=6 Tax=Dehalococcoides RepID=D3SKF2_DEHSG	68.2	85.97	35	273	1	239	66982	67818	2.50677e-95	352.443	836
DehaMB_1_0061	Q3Z6C5	Lipoprotein, putative n=1 Tax=Dehalococcoides ethenogenes 195 RepID=Q3Z6C5_DEHE1	35.57	90.68	15	160	2	149	67820	68305	2.31061e-18	95.1301	485
DehaMB_1_0063	A0B802	Periplasmic binding protein n=1 Tax=Methanosaeta thermophila PT RepID=A0B802_METTP	32.61	98.65	4	368	2	354	68795	69907	3.19267e-42	176.792	1112
DehaMB_1_0064	D1JCT6	ABC transporter, permease protein n=1 Tax=uncultured archaeon RepID=D1JCT6_9ARCH	56.53	99.44	2	353	4	355	69944	71008	7.48008e-114	414.461	1064
DehaMB_1_0065	D1JCT7	Probable ABC transporter, ATP-binding protein n=1 Tax=uncultured archaeon RepID=D1JCT7_9ARCH	59.38	95.52	1	256	1	256	71005	71811	3.49101e-84	315.464	806
DehaMB_1_0066	F4BXH3	Cobaltochelatase, CobN subunit n=1 Tax=Methanosaeta concilii GP6 RepID=F4BXH3_METCG	61.76	99.29	4	1258	15	1272	71819	75613	0	1652.88	3794
DehaMB_1_0067	F4BXG9	Periplasmic binding protein n=1 Tax=Methanosaeta concilii GP6 RepID=F4BXG9_METCG	39.3	84.51	55	365	28	336	75740	76846	4.08034e-58	229.565	1106
DehaMB_1_0068	G7WP85	ABC transporter, iron chelate uptake transporter (FeCT) family, permease protein n=1 Tax=Methanosaeta harundinacea 6Ac RepID=G7WP85_METH6	50.14	95.07	18	364	14	357	76855	77952	1.45161e-95	353.984	1097
DehaMB_1_0069	D1JHK8	ABC transporter, ATP-binding protein n=1 Tax=uncultured archaeon RepID=D1JHK8_9ARCH	49.21	92.7	1	254	2	255	77949	78773	1.00569e-68	264.233	824
DehaMB_1_0070	Q1Q3S4	Putative uncharacterized protein n=1 Tax=Candidatus Kuenenia stuttgartiensis RepID=Q1Q3S4_9BACT	33.72	95.48	11	348	3	335	78754	79818	4.5061e-49	199.519	1064
DehaMB_1_0071	F4BXQ0	ABC transporter, ATP-binding protein n=1 Tax=Methanosaeta concilii GP6 RepID=F4BXQ0_METCG	59.01	97.58	1	282	1	282	79806	80675	3.52238e-88	328.946	869
DehaMB_1_0072	B1HRF2	Putative cobalt-precorrin-6A synthase [deacetylating] n=3 Tax=Bacillaceae RepID=B1HRF2_LYSSC	39.72	99.17	2	359	5	364	80681	81766	2.53427e-72	276.559	1085
DehaMB_1_0073	UPI000248C55C	CbiET protein n=1 Tax=Paenibacillus elgii B69 RepID=UPI000248C55C	40.1	98.77	6	408	3	407	81750	82976	1.37337e-80	304.294	1226
DehaMB_1_0074	A1AUS4	Precorrin-2 C20-methyltransferase / cobalt-factor II C20-methyltransferase n=1 Tax=Pelobacter propionicus DSM 2379 RepID=A1AUS4_PELPD	41.05	94.63	9	237	4	232	82978	83706	5.65747e-39	164.851	728
DehaMB_1_0075	A1HPX4	Precorrin-4 C11-methyltransferase n=1 Tax=Thermosinus carboxydivorans Nor1 RepID=A1HPX4_9FIRM	58.63	99.2	3	251	2	248	83699	84454	3.14504e-76	288.886	755
DehaMB_1_0076	A5UQU1	Precorrin-3 methyltransferase / precorrin-2 dehydrogenase n=1 Tax=Roseiflexus sp. RS-1 RepID=A5UQU1_ROSS1	37.36	95.89	27	632	3	629	84372	86270	6.30763e-101	372.859	1898
DehaMB_1_0077	F4BXI0	ABC-2 type transporter n=1 Tax=Methanosaeta concilii GP6 RepID=F4BXI0_METCG	55.74	90.37	27	270	1	244	86362	87174	1.15313e-71	273.863	812
DehaMB_1_0078	G7W7Z3	ABC-type Fe3+-hydroxamate transport system, periplasmic component n=1 Tax=Desulfosporosinus orientis DSM 765 RepID=G7W7Z3_DESOD	37.83	87.83	15	281	3	267	87122	88036	5.02573e-48	195.667	914
DehaMB_1_0079	D8K0Q6	Nitrilase/cyanide hydratase and apolipoprotein N-acyltransferase n=1 Tax=Dehalogenimonas lykanthroporepellens BL-DC-9 RepID=D8K0Q6_DEHLB	52.59	99.57	1	232	1	232	88057	88758	5.45645e-68	261.151	701
DehaMB_1_0080	F6CR83	Iron-chelate-transporting ATPase n=1 Tax=Desulfotomaculum kuznetsovii DSM 6115 RepID=F6CR83_DESK7	51.01	98.03	2	399	3	399	88768	89988	1.93172e-115	420.239	1220
DehaMB_1_0081	H6LCN2	Vitamin B12 import system permease protein BtuC n=1 Tax=Acetobacterium woodii DSM 1030 RepID=H6LCN2_ACEWD	49.85	95.17	14	348	4	338	89985	91043	8.38238e-92	341.273	1058
DehaMB_1_0082	F6CH65	ABC-type transporter, periplasmic subunit n=1 Tax=Desulfotomaculum kuznetsovii DSM 6115 RepID=F6CH65_DESK7	43.53	86.71	51	409	22	372	91056	92300	9.40194e-83	311.612	1244
DehaMB_1_0083	Q8PVG2	Magnesium-chelatase subunit n=1 Tax=Methanosarcina mazei Go1 RepID=Q8PVG2_METMA	47.54	98	7	692	8	678	92348	94450	0	650.973	2102
DehaMB_1_0084	A0B6A1	Radical SAM domain protein n=1 Tax=Methanosaeta thermophila PT RepID=A0B6A1_METTP	40.34	90.53	25	368	26	365	94419	95561	2.66734e-60	236.884	1142
DehaMB_1_0085	A6TJE4	Precorrin-8X methylmutase CbiC/CobH n=1 Tax=Alkaliphilus metalliredigens QYMF RepID=A6TJE4_ALKMQ	29.14	81.02	31	205	28	202	95515	96165	9.342e-17	90.8929	650
DehaMB_1_0086	D8K123	Nitrilase/cyanide hydratase and apolipoprotein N-acyltransferase n=1 Tax=Dehalogenimonas lykanthroporepellens BL-DC-9 RepID=D8K123_DEHLB	41.37	90.15	23	269	5	252	96221	97045	9.76916e-54	214.157	824
DehaMB_1_0088	F6D598	ABC-type metal ion transporter, periplasmic subunit n=1 Tax=Methanobacterium sp. SWAN-1 RepID=F6D598_METSW	50	88.51	30	291	28	293	97223	98113	4.66914e-76	288.5	890
DehaMB_1_0089	H5XSW2	Putative uncharacterized protein n=2 Tax=Desulfosporosinus RepID=H5XSW2_9FIRM	60	91.35	2	96	1	95	98178	98492	1.83188e-28	128.642	314
DehaMB_1_0090	C2M017	Cobalamin synthesis protein/P47K family protein n=3 Tax=Staphylococcus hominis RepID=C2M017_STAHO	34.52	89.32	12	287	13	288	98542	99471	6.87898e-37	158.688	929
DehaMB_1_0091	H7GGW2	Metal uptake regulation protein n=5 Tax=Thermus RepID=H7GGW2_9DEIN	47.54	97.6	2	123	1	122	99740	100117	1.58685e-28	128.642	377
DehaMB_1_0093	E4N816	Putative two-component system sensor kinase n=1 Tax=Kitasatospora setae KM-6054 RepID=E4N816_KITSK	51.72	74.36	20	77	301	354	100417	100653	8.64188e-08	60.077	236
DehaMB_1_0094	Q3ZWF3	Putative uncharacterized protein n=1 Tax=Dehalococcoides sp. CBDB1 RepID=Q3ZWF3_DEHSC	56.18	99.65	1	283	1	283	100964	101818	2.19208e-84	316.235	854
DehaMB_1_0095	D8K3I4	Putative uncharacterized protein n=1 Tax=Dehalogenimonas lykanthroporepellens BL-DC-9 RepID=D8K3I4_DEHLB	42.64	92.14	11	139	12	139	102056	102478	2.52569e-22	108.227	422
DehaMB_1_0096	B8CWI3	Ferric uptake regulator, Fur family n=1 Tax=Halothermothrix orenii H 168 RepID=B8CWI3_HALOH	54.1	97.6	4	125	10	131	102681	103058	7.47572e-35	149.828	377
DehaMB_1_0097	D8K1K9	Rubrerythrin n=1 Tax=Dehalogenimonas lykanthroporepellens BL-DC-9 RepID=D8K1K9_DEHLB	72.92	100	1	192	1	192	103085	103663	1.18649e-76	289.271	578
DehaMB_1_0098	D2BJG2	Reductive dehalogenase anchoring protein n=2 Tax=Dehalococcoides sp. VS RepID=D2BJG2_DEHSV	85.42	100	1	48	48	95	103814	103960	4.74349e-15	83.9593	146
DehaMB_1_0099	C1I4V2	Putative uncharacterized protein n=1 Tax=Clostridium sp. 7_2_43FAA RepID=C1I4V2_9CLOT	51.1	93.29	23	606	4	587	104181	106061	3.17821e-149	533.102	1880
DehaMB_1_0100	G2HCQ6	VTC domain protein n=2 Tax=Desulfovibrio RepID=G2HCQ6_9DELT	30.89	86.94	30	262	4	237	106095	106901	1.85401e-22	110.153	806
DehaMB_1_0101	UPI0001745292	hypothetical protein VspiD_03825 n=1 Tax=Verrucomicrobium spinosum DSM 4136 RepID=UPI0001745292	32.97	88.04	14	197	37	221	106920	107549	6.19612e-14	81.2629	629
DehaMB_1_0102	F7NK39	DNA-binding response regulator n=1 Tax=Acetonema longum DSM 6540 RepID=F7NK39_9FIRM	50	97.38	1	223	1	224	107945	108634	8.168e-61	237.269	689
DehaMB_1_0103	D6TK35	Integral membrane sensor signal transduction histidine kinase n=1 Tax=Ktedonobacter racemifer DSM 44963 RepID=D6TK35_9CHLR	37.08	99.56	2	457	3	457	108631	110007	1.09303e-77	295.049	1376
DehaMB_1_0104	D3SKB1	Putative uncharacterized protein n=2 Tax=Dehalococcoides RepID=D3SKB1_DEHSG	67.82	97.52	1	197	1	202	111149	111757	3.90537e-73	277.715	608
DehaMB_1_0105	Q3Z6E1	Putative uncharacterized protein n=3 Tax=Dehalococcoides RepID=Q3Z6E1_DEHE1	69.4	99.39	1	487	3	489	111807	113279	0	718.383	1472
DehaMB_1_0106	D3SKB4	AAA ATPase central domain protein n=3 Tax=Dehalococcoides RepID=D3SKB4_DEHSG	62.56	98.62	1	430	1	430	113906	115216	1.18416e-157	560.451	1310
DehaMB_1_0108	D3SKB5	Putative uncharacterized protein n=3 Tax=Dehalococcoides RepID=D3SKB5_DEHSG	63.44	97.89	1	93	62	154	115544	115831	1.40186e-28	129.028	287
DehaMB_1_0109	D3SKB6	Helix-turn-helix type 11 domain protein n=3 Tax=Dehalococcoides RepID=D3SKB6_DEHSG	76.85	92.84	20	343	1	324	115872	116921	1.01106e-144	517.309	1049
DehaMB_1_0110	B9M5K0	CRISPR-associated helicase Cas3 n=1 Tax=Geobacter sp. FRC-32 RepID=B9M5K0_GEOSF	41.6	99.12	2	794	5	806	117039	119441	5.48595e-176	622.468	2402
DehaMB_1_0111	Q1NKD4	CRISPR-associated protein, CT1134 n=1 Tax=delta proteobacterium MLMS-1 RepID=Q1NKD4_9DELT	60.09	90.08	2	228	1	227	119452	120210	1.21437e-78	296.975	758
DehaMB_1_0112	B9M5J8	CRISPR-associated protein, Csd1 family n=1 Tax=Geobacter sp. FRC-32 RepID=B9M5J8_GEOSF	46.72	94.85	14	639	1	613	120168	122150	1.2573e-158	564.688	1982
DehaMB_1_0113	F0T1Y5	CRISPR-associated protein, Csd2 family n=1 Tax=Syntrophobotulus glycolicus DSM 8271 RepID=F0T1Y5_SYNGF	62.59	99.28	2	275	3	287	122165	122995	2.217e-96	355.91	830
DehaMB_1_0114	D7CNM1	CRISPR-associated protein Cas1 n=1 Tax=Syntrophothermus lipocalidus DSM 12680 RepID=D7CNM1_SYNLT	53.06	100	1	339	1	343	123665	124684	1.16165e-102	377.481	1019
DehaMB_1_0115	F0T1Y8	CRISPR-associated protein, Cas2 family n=1 Tax=Syntrophobotulus glycolicus DSM 8271 RepID=F0T1Y8_SYNGF	61.05	84.82	17	111	1	95	124692	125030	2.46583e-29	131.339	338
DehaMB_1_0116	D3SK62	Resolvase domain protein n=1 Tax=Dehalococcoides sp. GT RepID=D3SK62_DEHSG	96.41	97.99	1	195	323	517	126646	127245	1.12875e-99	365.925	599
DehaMB_1_0117	Q3Z6B4	Reductive dehalogenase anchoring protein, putative n=1 Tax=Dehalococcoides ethenogenes 195 RepID=Q3Z6B4_DEHE1	76.14	97.78	1	88	1	88	127330	127602	6.27922e-30	133.265	272
DehaMB_1_0118	A9YPC7	Putative reductive dehalogenase (Fragment) n=4 Tax=Bacteria RepID=A9YPC7_9CHLR	49.78	92.09	35	488	3	465	127663	129144	3.16778e-137	493.041	1481
DehaMB_1_0119	D8K1G6	Reductive dehalogenase n=1 Tax=Dehalogenimonas lykanthroporepellens BL-DC-9 RepID=D8K1G6_DEHLB	36.74	99.14	1	461	1	459	129485	130882	7.48482e-78	295.434	1397
DehaMB_1_0120	Q3ZVS8	Sensor histidine kinase n=1 Tax=Dehalococcoides sp. CBDB1 RepID=Q3ZVS8_DEHSC	54.93	94.41	16	370	29	383	131141	132271	3.00602e-108	395.971	1130
DehaMB_1_0121	Q3ZVS7	DNA-binding response regulator, LuxR family n=1 Tax=Dehalococcoides sp. CBDB1 RepID=Q3ZVS7_DEHSC	66.39	100	1	236	1	238	132299	133009	1.2466e-82	309.686	710
DehaMB_1_0123	D2BJC4	Transcriptional regulator, MarR family n=1 Tax=Dehalococcoides sp. VS RepID=D2BJC4_DEHSV	92.52	86.98	18	164	18	164	133174	133683	3.5113e-75	283.878	509
DehaMB_1_0124	D2BJC3	Reductive dehalogenase n=1 Tax=Dehalococcoides sp. VS RepID=D2BJC3_DEHSV	96.55	99.6	3	495	1	493	133928	135415	0	1001.89	1487
DehaMB_1_0125	D2BJC2	Reductive dehalogenase anchoring protein n=1 Tax=Dehalococcoides sp. VS RepID=D2BJC2_DEHSV	94.44	100	1	90	1	90	135437	135709	2.50133e-39	164.851	272
DehaMB_1_0127	Q01X79	Histidine kinase n=1 Tax=Candidatus Solibacter usitatus Ellin6076 RepID=Q01X79_SOLUE	35.6	94.88	48	1085	64	1115	136627	139911	1.21109e-178	632.098	3284
DehaMB_1_0128	D2BG17	DNA-binding response regulator n=1 Tax=Dehalococcoides sp. VS RepID=D2BG17_DEHSV	52.23	98.68	1	224	1	223	139911	140594	1.22328e-62	243.432	683
DehaMB_1_0129	D8K2H9	Reductive dehalogenase n=1 Tax=Dehalogenimonas lykanthroporepellens BL-DC-9 RepID=D8K2H9_DEHLB	51.33	98.16	3	483	2	479	140941	142413	4.77906e-128	462.611	1472
DehaMB_1_0130	D3SK62	Resolvase domain protein n=1 Tax=Dehalococcoides sp. GT RepID=D3SK62_DEHSG	94.85	84.35	2	98	440	536	142945	143292	2.27121e-47	191.43	347
DehaMB_1_0131	D2BJA5	Putative uncharacterized protein n=1 Tax=Dehalococcoides sp. VS RepID=D2BJA5_DEHSV	74.72	75.28	88	352	2	265	143347	144405	3.49937e-112	409.068	1058
DehaMB_1_0132	D2BFY7	Transposase IS3/IS911-family n=3 Tax=Dehalococcoides RepID=D2BFY7_DEHSV	87.95	97.65	2	84	9	91	144438	144695	1.47022e-33	145.591	257
DehaMB_1_0134	Q64E63	Putative uncharacterized protein n=1 Tax=uncultured archaeon GZfos14B8 RepID=Q64E63_9ARCH	45.37	99.03	1	408	1	421	145623	146861	1.86756e-107	393.66	1238
DehaMB_1_0135	F7TWG3	Putative uncharacterized protein n=2 Tax=Brevibacillus laterosporus RepID=F7TWG3_BRELA	29.86	42.9	188	329	139	268	146947	147942	8.79131e-09	65.4698	995
DehaMB_1_0136	B8J6P8	Putative uncharacterized protein n=1 Tax=Anaeromyxobacter dehalogenans 2CP-1 RepID=B8J6P8_ANAD2	30.77	97.7	5	344	41	362	147962	149008	2.84953e-36	156.762	1046
DehaMB_1_0137	D3SK62	Resolvase domain protein n=1 Tax=Dehalococcoides sp. GT RepID=D3SK62_DEHSG	94.59	78.72	14	87	464	537	149191	149475	7.3082e-33	143.28	284
DehaMB_1_0138	D3SKF6	Transcriptional regulator, MarR family n=2 Tax=Dehalococcoides RepID=D3SKF6_DEHSG	81.4	100	1	172	1	172	149591	150109	5.7542e-77	290.041	518
DehaMB_1_0139	D2BJI6	Reductive dehalogenase n=3 Tax=Dehalococcoides RepID=D2BJI6_DEHSV	96.13	100	1	491	1	491	150663	152138	0	959.518	1475
DehaMB_1_0140	D2BJI5	Reductive dehalogenase anchoring protein n=1 Tax=Dehalococcoides sp. VS RepID=D2BJI5_DEHSV	91.01	100	1	89	1	89	152164	152433	5.73717e-37	156.762	269
DehaMB_1_0141	D2BJI4	Reductive dehalogenase associated protein n=1 Tax=Dehalococcoides sp. VS RepID=D2BJI4_DEHSV	97.79	100	1	181	1	181	152570	153115	5.95697e-103	376.326	545
DehaMB_1_0142	D2BJI3	PP-loop ATPase n=1 Tax=Dehalococcoides sp. VS RepID=D2BJI3_DEHSV	97.44	90.35	12	245	1	234	153118	153897	6.9471e-132	473.781	779
DehaMB_1_0144	D2BJI2	Reductive dehalogenase n=9 Tax=Bacteria RepID=D2BJI2_DEHSV	96.24	100	1	505	1	505	154081	155598	0	997.268	1517
DehaMB_1_0145	D2BJG2	Reductive dehalogenase anchoring protein n=2 Tax=Dehalococcoides sp. VS RepID=D2BJG2_DEHSV	72.63	100	1	95	1	95	155621	155908	7.8081e-33	143.28	287
DehaMB_1_0146	D2BJ81	SsrA-binding protein n=1 Tax=Dehalococcoides sp. VS RepID=D2BJ81_DEHSV	98.7	98.72	3	156	1	154	156438	156908	6.76488e-84	312.768	470
DehaMB_1_0147	A5FPK4	Ferric uptake regulator, Fur family n=5 Tax=Dehalococcoides RepID=A5FPK4_DEHSB	87.23	100	1	141	1	141	157030	157455	4.09433e-68	260.381	425
DehaMB_1_0148	A5FPK3	FeoA family protein n=5 Tax=Dehalococcoides RepID=A5FPK3_DEHSB	91.36	100	1	81	1	81	157496	157741	6.83179e-35	149.828	245
DehaMB_1_0149	A5FPK2	Small GTP-binding protein n=5 Tax=Dehalococcoides RepID=A5FPK2_DEHSB	94.97	100	1	576	1	576	157738	159468	0	1098.19	1730
DehaMB_1_0150	A5FPK1	Major facilitator superfamily MFS_1 n=5 Tax=Dehalococcoides RepID=A5FPK1_DEHSB	90.3	99.78	1	464	1	464	159528	160925	0	845.884	1397
DehaMB_1_0151	A5FPL2	Putative uncharacterized protein n=5 Tax=Dehalococcoides RepID=A5FPL2_DEHSB	91.23	99.42	1	171	1	171	160980	161498	2.49021e-88	327.791	518
DehaMB_1_0152	A5FPL1	Helix-turn-helix, type 11 domain protein n=5 Tax=Dehalococcoides RepID=A5FPL1_DEHSB	95.35	100	1	258	1	258	161621	162397	6.22049e-140	500.36	776
DehaMB_1_0153	F8E4Q3	Putative uncharacterized protein n=1 Tax=Flexistipes sinusarabici DSM 4947 RepID=F8E4Q3_FLESM	58.33	89.26	6	113	1	108	162481	162846	1.40882e-31	139.043	365
DehaMB_1_0154	E8WP94	Protein CrcB homolog n=1 Tax=Geobacter sp. M18 RepID=E8WP94_GEOS8	52.42	96.88	1	124	1	124	162833	163219	6.75252e-28	126.716	386
DehaMB_1_0155	A5FPK8	Transcriptional regulator, MarR family n=5 Tax=Dehalococcoides RepID=A5FPK8_DEHSB	93.38	100	1	151	1	151	163571	164026	9.29597e-79	295.819	455
DehaMB_1_0156	A5FPK7	Methyltransferase type 12 n=4 Tax=Dehalococcoides RepID=A5FPK7_DEHSB	82.22	98.9	1	270	1	270	164292	165113	4.36924e-128	461.455	821
DehaMB_1_0157	A5FPL4	Thymidylate synthase thyX n=5 Tax=Dehalococcoides RepID=A5FPL4_DEHSB	91.28	94.66	12	206	1	195	165371	165991	6.20864e-102	373.629	620
DehaMB_1_0158	Q3ZZ05	Transcriptional regulator, MarR family n=2 Tax=Dehalococcoides RepID=Q3ZZ05_DEHSC	82.25	99.41	1	169	27	195	166104	166616	3.71475e-77	290.426	512
DehaMB_1_0159	D3SK43	Reductive dehalogenase n=14 Tax=Bacteria RepID=D3SK43_DEHSG	90.95	100	1	497	1	497	166941	168434	0	951.814	1493
DehaMB_1_0160	D2BJ63	Reductive dehalogenase anchoring protein n=1 Tax=Dehalococcoides sp. VS RepID=D2BJ63_DEHSV	88.89	100	1	90	1	90	168463	168735	1.36152e-36	155.606	272
DehaMB_1_0161	D2BJ62	Reductive dehalogenase n=17 Tax=Bacteria RepID=D2BJ62_DEHSV	90.83	99.59	1	240	14	253	169097	169822	1.47487e-126	455.677	725
DehaMB_1_0162	D2BJ62	Reductive dehalogenase n=17 Tax=Bacteria RepID=D2BJ62_DEHSV	94.5	100	1	382	128	509	170163	171311	0	766.533	1148
DehaMB_2_0001	F3ZWZ8	Gp37Gp68 family protein n=1 Tax=Mahella australiensis 50-1 BON RepID=F3ZWZ8_MAHA5	30.72	89.1	1	237	1	259	2562	3362	2.96969e-14	83.1889	800
DehaMB_2_0002	E2CKV3	GP46 n=1 Tax=Roseibium sp. TrichSKD4 RepID=E2CKV3_9RHOB	48.44	93.08	9	129	3	108	3349	3741	2.21641e-15	85.1149	392
DehaMB_2_0004	A5FP42	Putative uncharacterized protein n=1 Tax=Dehalococcoides sp. BAV1 RepID=A5FP42_DEHSB	71.56	100	1	109	1	109	3925	4254	1.1947e-35	152.525	329
DehaMB_2_0006	A5FP43	Putative uncharacterized protein n=1 Tax=Dehalococcoides sp. BAV1 RepID=A5FP43_DEHSB	89.39	100	1	66	25	90	4626	4826	4.64299e-27	124.02	200
DehaMB_2_0008	Q3Z9S6	Putative uncharacterized protein n=1 Tax=Dehalococcoides ethenogenes 195 RepID=Q3Z9S6_DEHE1	73.21	59.14	6	60	26	81	5086	5367	9.6236e-17	89.7373	281
DehaMB_2_0009	Q3Z9S7	Transcriptional repressor LexA, putative n=1 Tax=Dehalococcoides ethenogenes 195 RepID=Q3Z9S7_DEHE1	100	97.75	6	222	1	217	5954	6622	5.32761e-120	433.721	668
DehaMB_2_0010	Q3Z849	Putative uncharacterized protein n=1 Tax=Dehalococcoides ethenogenes 195 RepID=Q3Z849_DEHE1	89.55	80.72	1	67	1	67	6619	6870	1.64635e-27	125.561	251
DehaMB_2_0011	Q3Z850	DNA-binding protein, putative n=1 Tax=Dehalococcoides ethenogenes 195 RepID=Q3Z850_DEHE1	98.2	100	1	222	1	222	6892	7560	3.0938e-124	447.973	668
DehaMB_2_0012	Q3Z851	Membrane protein, MmpL family n=1 Tax=Dehalococcoides ethenogenes 195 RepID=Q3Z851_DEHE1	98.57	100	1	981	1	981	7563	10508	0	1943.7	2945
DehaMB_2_0013	Q3Z852	Transcriptional regulator, MarR family n=1 Tax=Dehalococcoides ethenogenes 195 RepID=Q3Z852_DEHE1	98.14	100	1	161	1	161	10513	10998	1.19129e-87	325.094	485
DehaMB_2_0014	A5FR01	Elongation factor P 2 n=5 Tax=Dehalococcoides RepID=A5FR01_DEHSB	93.09	100	1	188	1	188	11193	11759	4.46184e-101	370.548	566
DehaMB_2_0015	Q3Z854	Lysyl-tRNA synthetase-related protein n=1 Tax=Dehalococcoides ethenogenes 195 RepID=Q3Z854_DEHE1	98.06	95.96	14	322	1	309	11725	12693	1.90055e-178	629.017	968
DehaMB_2_0016	Q3Z855	Hydrogenase, EchF subunit, putative n=2 Tax=Dehalococcoides RepID=Q3Z855_DEHE1	98.25	100	1	114	1	114	12781	13125	1.05386e-61	239.195	344
DehaMB_2_0017	A5FR10	Ech hydrogenase subunit E n=5 Tax=Dehalococcoides RepID=A5FR10_DEHSB	95.82	100	1	359	1	359	13135	14214	0	716.457	1079
DehaMB_2_0018	A5FR09	FAD-dependent pyridine nucleotide-disulfide oxidoreductase n=5 Tax=Dehalococcoides RepID=A5FR09_DEHSB	93.28	100	1	461	1	461	14215	15600	0	905.975	1385
DehaMB_2_0019	A5FR08	Tungsten-dependent benzoyl-CoA reductase-related protein bamI n=5 Tax=Dehalococcoides RepID=A5FR08_DEHSB	90.36	100	1	197	1	197	15603	16196	4.63941e-101	370.548	593
DehaMB_2_0020	D2BHU8	Hydrogenase subunit, NADH dehydrogenase subunit E subfamily n=5 Tax=Dehalococcoides RepID=D2BHU8_DEHSV	94.07	100	1	641	1	641	16196	18121	0	1234.17	1925
DehaMB_2_0021	A5FR06	NADH dehydrogenase subunit E n=5 Tax=Dehalococcoides RepID=A5FR06_DEHSB	97.52	97.58	5	165	1	161	18132	18629	1.46525e-87	324.709	497
DehaMB_2_0022	A5FR05	Ech hydrogenase subunit C n=5 Tax=Dehalococcoides RepID=A5FR05_DEHSB	94.19	100	1	155	1	155	18610	19077	2.6767e-74	280.796	467
DehaMB_2_0023	A5FR20	Ech hydrogenase subunit B n=5 Tax=Dehalococcoides RepID=A5FR20_DEHSB	91.74	100	1	121	162	282	19078	19443	8.33765e-57	222.631	365
DehaMB_2_0025	A5FR20	Ech hydrogenase subunit B n=5 Tax=Dehalococcoides RepID=A5FR20_DEHSB	96.82	100	1	157	1	157	19453	19926	5.53982e-67	256.529	473
DehaMB_2_0026	A5FR19	Ech hydrogenase subunit A n=5 Tax=Dehalococcoides RepID=A5FR19_DEHSB	91.05	100	1	648	1	648	19923	21869	0	1202.96	1946
DehaMB_2_0027	Q3Z864	Elongation factor 4 n=5 Tax=Dehalococcoides RepID=LEPA_DEHE1	100	100	1	605	1	605	22010	23827	0	1234.94	1817
DehaMB_2_0028	Q3Z865	Oxygen-independent coproporphyrinogen III oxidase, putative n=1 Tax=Dehalococcoides ethenogenes 195 RepID=Q3Z865_DEHE1	92.59	100	1	378	1	378	23891	25027	0	728.783	1136
DehaMB_2_0029	Q3Z866	ABC transporter, ATP-binding protein n=1 Tax=Dehalococcoides ethenogenes 195 RepID=Q3Z866_DEHE1	99.15	100	1	236	1	236	25040	25750	4.9941e-130	467.233	710
DehaMB_2_0030	Q3Z867	ABC transporter, permease protein, putative n=1 Tax=Dehalococcoides ethenogenes 195 RepID=Q3Z867_DEHE1	98.77	100	1	407	1	407	25752	26975	0	809.29	1223
DehaMB_2_0031	A5FR14	Putative uncharacterized protein n=4 Tax=Dehalococcoides RepID=A5FR14_DEHSB	91.55	100	1	71	1	71	27260	27475	3.79543e-32	140.969	215
DehaMB_2_0032	A5FR13	Putative uncharacterized protein n=4 Tax=Dehalococcoides RepID=A5FR13_DEHSB	95.77	100	1	71	1	71	27522	27737	9.73826e-34	145.976	215
DehaMB_2_0033	Q3Z870	Sodium extrusion protein NatB, putative n=1 Tax=Dehalococcoides ethenogenes 195 RepID=Q3Z870_DEHE1	99.52	100	1	416	1	416	27974	29224	0	827.395	1250
DehaMB_2_0034	Q3Z871	Sodium extrusion protein NatA, putative n=1 Tax=Dehalococcoides ethenogenes 195 RepID=Q3Z871_DEHE1	99.66	100	1	298	1	298	29184	30080	5.34437e-171	603.979	896
DehaMB_2_0035	Q3Z872	Putative uncharacterized protein n=1 Tax=Dehalococcoides ethenogenes 195 RepID=Q3Z872_DEHE1	98.36	100	1	183	1	183	30116	30667	7.38259e-102	372.859	551
DehaMB_2_0036	Q3Z873	Biotin--acetyl-CoA-carboxylase ligase n=1 Tax=Dehalococcoides ethenogenes 195 RepID=Q3Z873_DEHE1	97.74	100	1	266	1	266	30746	31546	1.00608e-150	536.569	800
DehaMB_2_0037	A5FR21	SPFH domain, Band 7 family protein n=5 Tax=Dehalococcoides RepID=A5FR21_DEHSB	97	100	1	267	1	267	31619	32422	4.30735e-139	497.664	803
DehaMB_2_0038	A5FR33	Membrane-bound serine protease (ClpP class)-like protein n=5 Tax=Dehalococcoides RepID=A5FR33_DEHSB	93.75	93.2	8	103	1	96	32423	32734	6.68205e-38	159.844	311
DehaMB_2_0039	Q3ZXL5	ATP phosphoribosyltransferase regulatory subunit n=5 Tax=Dehalococcoides RepID=HISZ_DEHSC	94.17	100	1	412	1	412	32855	34093	0	803.897	1238
DehaMB_2_0040	A5FR31	ATP phosphoribosyltransferase, catalytic region n=5 Tax=Dehalococcoides RepID=A5FR31_DEHSB	95.51	99.36	4	471	1	468	34077	35492	0	937.562	1415
DehaMB_2_0041	Q3Z878	Histidinol dehydrogenase n=2 Tax=Dehalococcoides RepID=HISX_DEHE1	95.63	99.77	1	435	1	435	35499	36809	0	846.269	1310
DehaMB_2_0042	Q3Z879	Histidinol-phosphate aminotransferase n=2 Tax=Dehalococcoides RepID=HIS8_DEHE1	97.77	98.9	5	362	1	358	36810	37898	0	723.005	1088
DehaMB_2_0043	Q3ZXL9	Imidazoleglycerol-phosphate dehydratase n=5 Tax=Dehalococcoides RepID=HIS7_DEHSC	95.41	100	1	196	1	196	37900	38490	5.66914e-106	386.726	590
DehaMB_2_0044	Q3Z881	Phosphoribosylaminoimidazole-succinocarboxamide synthase n=1 Tax=Dehalococcoides ethenogenes 195 RepID=Q3Z881_DEHE1	97.7	100	1	304	1	304	38559	39473	9.08325e-165	583.563	914
DehaMB_2_0045	A5FR26	Adenylosuccinate lyase n=5 Tax=Dehalococcoides RepID=A5FR26_DEHSB	96.45	100	1	451	1	451	39474	40829	0	912.138	1355
DehaMB_2_0046	A5FR39	N5-carboxyaminoimidazole ribonucleotide mutase n=5 Tax=Dehalococcoides RepID=A5FR39_DEHSB	92.21	100	1	154	1	154	40826	41290	2.60258e-71	270.781	464
DehaMB_2_0047	D3SIS7	Phosphoribosylamine/glycine ligase n=4 Tax=Dehalococcoides RepID=D3SIS7_DEHSG	90.58	100	1	382	44	425	41281	42429	0	697.197	1148
DehaMB_2_0048	Q3Z885	Putative uncharacterized protein n=1 Tax=Dehalococcoides ethenogenes 195 RepID=Q3Z885_DEHE1	100	100	1	103	1	103	42578	42889	2.56847e-55	217.624	311
DehaMB_2_0049	Q3Z886	GMP synthase [glutamine-hydrolyzing] n=5 Tax=Dehalococcoides RepID=GUAA_DEHE1	99.44	95.18	28	560	1	533	42896	44578	0	1100.5	1682
DehaMB_2_0050	Q3Z887	Sua5/YciO/YrdC/YwlC family protein n=1 Tax=Dehalococcoides ethenogenes 195 RepID=Q3Z887_DEHE1	98.59	100	1	213	1	213	44729	45370	8.75373e-117	422.935	641
DehaMB_2_0051	Q3ZXH9	Dihydroxy-acid dehydratase n=5 Tax=Dehalococcoides RepID=ILVD_DEHSC	96.22	100	1	555	1	555	45472	47139	0	1085.48	1667
DehaMB_2_0052	A5FR34	Acetolactate synthase n=5 Tax=Dehalococcoides RepID=A5FR34_DEHSB	96.49	100	1	569	1	569	47161	48870	0	1145.18	1709
DehaMB_2_0053	A5FR45	Acetolactate synthase, small subunit n=5 Tax=Dehalococcoides RepID=A5FR45_DEHSB	98.31	100	1	178	1	178	48846	49382	7.47833e-96	352.829	536
DehaMB_2_0054	Q3ZXI2	Ketol-acid reductoisomerase n=5 Tax=Dehalococcoides RepID=ILVC_DEHSC	97.89	100	1	332	1	332	49401	50399	0	653.67	998
DehaMB_2_0055	A5FR43	2-isopropylmalate synthase n=5 Tax=Dehalococcoides RepID=A5FR43_DEHSB	98.02	100	1	505	1	505	50575	52092	0	1013.06	1517
DehaMB_2_0056	A5FR42	MgtC/SapB transporter n=5 Tax=Dehalococcoides RepID=A5FR42_DEHSB	94.74	100	1	133	1	133	52108	52509	4.27863e-63	243.817	401
DehaMB_2_0057	D2BHR4	3-isopropylmalate dehydratase large subunit 2 n=5 Tax=Dehalococcoides RepID=D2BHR4_DEHSV	99.04	100	1	417	1	417	52527	53780	0	851.662	1253
DehaMB_2_0058	A5FR40	3-isopropylmalate dehydratase, small subunit n=5 Tax=Dehalococcoides RepID=A5FR40_DEHSB	96.39	93.26	13	178	1	166	53814	54350	7.55631e-89	329.331	536
DehaMB_2_0059	Q3ZXI7	3-isopropylmalate dehydrogenase n=5 Tax=Dehalococcoides RepID=LEU3_DEHSC	93.7	100	1	365	1	365	54351	55448	0	707.597	1097
DehaMB_2_0060	A5FR51	2-isopropylmalate synthase n=5 Tax=Dehalococcoides RepID=A5FR51_DEHSB	92.31	100	1	533	1	533	55455	57056	0	1042.72	1601
DehaMB_2_0061	Q3Z898	Nitroreductase family protein n=1 Tax=Dehalococcoides ethenogenes 195 RepID=Q3Z898_DEHE1	99.51	100	1	205	1	205	57059	57676	5.16335e-116	420.239	617
DehaMB_2_0062	Q3Z899	Putative uncharacterized protein n=1 Tax=Dehalococcoides ethenogenes 195 RepID=Q3Z899_DEHE1	99.79	100	1	486	1	486	57677	59137	0	1008.05	1460
DehaMB_2_0063	Q3Z8A0	Putative uncharacterized protein n=1 Tax=Dehalococcoides ethenogenes 195 RepID=Q3Z8A0_DEHE1	98.55	100	1	138	1	138	59147	59563	2.68549e-73	277.33	416
DehaMB_2_0064	Q3Z8A1	Conserved domain protein n=1 Tax=Dehalococcoides ethenogenes 195 RepID=Q3Z8A1_DEHE1	98.98	98.99	3	198	1	196	59660	60256	2.99547e-107	390.963	596
DehaMB_2_0065	A5FR46	Putative uncharacterized protein n=5 Tax=Dehalococcoides RepID=A5FR46_DEHSB	91.03	100	1	234	2	235	60266	60970	3.07627e-122	441.425	704
DehaMB_2_0066	A5FR57	Thymidylate synthase-like protein n=5 Tax=Dehalococcoides RepID=A5FR57_DEHSB	97.22	99.54	1	216	1	216	60982	61635	3.97872e-124	447.588	653
DehaMB_2_0067	Q3Z8A4	ABC transporter, ATP-binding protein n=1 Tax=Dehalococcoides ethenogenes 195 RepID=Q3Z8A4_DEHE1	99.24	90.69	28	290	1	263	61831	62703	1.31226e-149	533.102	872
DehaMB_2_0068	A5FR55	SufBD protein n=5 Tax=Dehalococcoides RepID=A5FR55_DEHSB	94.4	99.28	4	414	1	411	62772	64016	0	818.535	1244
DehaMB_2_0069	A5FR54	Iron-regulated ABC transporter ATPase subunit SufC n=5 Tax=Dehalococcoides RepID=A5FR54_DEHSB	96.02	100	1	251	1	251	63989	64744	2.19534e-136	488.804	755
DehaMB_2_0070	D2BHQ1	ABC transporter, permease protein n=5 Tax=Dehalococcoides RepID=D2BHQ1_DEHSV	95.38	100	1	260	1	260	64846	65628	1.27471e-137	492.656	782
DehaMB_2_0071	A5FR62	ABC transporter related protein n=5 Tax=Dehalococcoides RepID=A5FR62_DEHSB	92.34	100	1	248	1	248	65564	66310	6.38699e-133	477.248	746
DehaMB_2_0072	D3SIQ2	Phosphoesterase PA-phosphatase related protein n=5 Tax=Dehalococcoides RepID=D3SIQ2_DEHSG	90.82	100	1	196	1	196	66530	67120	3.62116e-98	360.918	590
DehaMB_2_0073	Q3Z8B0	Phytoene dehydrogenase family n=1 Tax=Dehalococcoides ethenogenes 195 RepID=Q3Z8B0_DEHE1	98.47	100	1	523	1	523	67117	68688	0	1074.69	1571
DehaMB_2_0074	Q3Z8B2	Major facilitator family transporter n=1 Tax=Dehalococcoides ethenogenes 195 RepID=Q3Z8B2_DEHE1	99.52	99.05	5	421	1	417	69474	70739	0	825.469	1265
DehaMB_2_0075	Q3Z8B3	Pantothenate synthetase n=1 Tax=Dehalococcoides ethenogenes 195 RepID=PANC_DEHE1	95.52	96.75	10	277	1	268	70736	71569	8.21669e-149	530.02	833
DehaMB_2_0076	Q3Z8B4	3-methyl-2-oxobutanoate hydroxymethyltransferase n=6 Tax=Dehalococcoides RepID=PANB_DEHE1	99.29	96.58	11	292	1	282	71548	72426	8.58633e-161	570.081	878
DehaMB_2_0077	Q3ZXG1	Aspartate 1-decarboxylase n=5 Tax=Dehalococcoides RepID=PAND_DEHSC	94.35	97.64	4	127	1	124	72401	72784	1.84189e-62	241.506	383
DehaMB_2_0078	Q3Z8B6	Pyrroline-5-carboxylate reductase, putative n=1 Tax=Dehalococcoides ethenogenes 195 RepID=Q3Z8B6_DEHE1	92.28	100	1	285	1	285	72798	73655	1.58861e-153	545.814	857
DehaMB_2_0079	D2BHP1	Putative uncharacterized protein n=1 Tax=Dehalococcoides sp. VS RepID=D2BHP1_DEHSV	66.84	100	1	187	1	184	73826	74389	4.35509e-68	260.766	563
DehaMB_2_0080	Q3Z8C0	5&apos;-nucleotidase surE n=1 Tax=Dehalococcoides ethenogenes 195 RepID=SURE_DEHE1	99.24	99.62	1	264	1	264	74529	75326	3.4602e-151	538.11	797
DehaMB_2_0081	Q3Z8C1	S-adenosylmethionine:tRNA ribosyltransferase-isomerase n=1 Tax=Dehalococcoides ethenogenes 195 RepID=QUEA_DEHE1	97.67	100	1	343	1	343	75488	76519	0	698.353	1031
DehaMB_2_0082	A5FR75	ABC-2 type transporter n=5 Tax=Dehalococcoides RepID=A5FR75_DEHSB	92.78	100	1	360	1	360	76601	77683	0	653.67	1082
DehaMB_2_0083	A5FR74	ABC transporter related protein n=5 Tax=Dehalococcoides RepID=A5FR74_DEHSB	95.08	100	1	305	1	305	77680	78597	2.00364e-161	572.392	917
DehaMB_2_0084	Q3Z8C4	Putative uncharacterized protein n=1 Tax=Dehalococcoides ethenogenes 195 RepID=Q3Z8C4_DEHE1	97.38	100	1	267	1	267	78695	79498	4.63788e-143	511.146	803
DehaMB_2_0085	D2BHN5	Hypoxanthine-guanine phosphoribosyltransferase n=2 Tax=Dehalococcoides RepID=D2BHN5_DEHSV	95.05	100	1	182	1	182	79639	80187	1.71378e-96	355.14	548
DehaMB_2_0086	Q3Z8C6	Adenine deaminase n=2 Tax=Dehalococcoides RepID=ADEC_DEHE1	96.67	98.79	8	578	1	571	80150	81886	0	1121.3	1736
DehaMB_2_0087	D2BHN3	Phosphoribosyl transferase domain protein n=5 Tax=Dehalococcoides RepID=D2BHN3_DEHSV	98.78	100	1	245	1	245	81883	82620	1.44194e-138	495.738	737
DehaMB_2_0088	A5FR81	Pseudouridine synthase n=5 Tax=Dehalococcoides RepID=A5FR81_DEHSB	93.98	100	1	249	1	249	82613	83362	1.53532e-130	469.159	749
DehaMB_2_0089	Q3Z8C9	Nuclease SbcCD, D subunit n=2 Tax=Dehalococcoides RepID=Q3Z8C9_DEHE1	97.11	97.42	12	426	1	415	83384	84664	0	822.387	1280
DehaMB_2_0090	D2BHN0	Glycine--tRNA ligase n=5 Tax=Dehalococcoides RepID=D2BHN0_DEHSV	99.1	100	1	445	1	445	84645	85982	0	924.85	1337
DehaMB_2_0091	D2BHM9	Putative uncharacterized protein n=5 Tax=Dehalococcoides RepID=D2BHM9_DEHSV	92.75	100	1	193	37	229	85983	86564	3.9732e-78	294.278	581
DehaMB_2_0092	D2BHM8	Metallo-beta-lactamase n=2 Tax=Dehalococcoides RepID=D2BHM8_DEHSV	94.47	100	1	217	1	217	86599	87252	6.63811e-114	413.305	653
DehaMB_2_0093	A5FR76	Putative K(+)-stimulated pyrophosphate-energized sodium pump 2 n=5 Tax=Dehalococcoides RepID=A5FR76_DEHSB	94.4	100	1	679	1	679	87265	89304	0	1237.25	2039
DehaMB_2_0094	A5FR89	Translin n=5 Tax=Dehalococcoides RepID=A5FR89_DEHSB	94.93	100	1	217	1	217	89309	89962	4.05506e-116	421.009	653
DehaMB_2_0095	Q3Z8D5	Thiamine-phosphate pyrophosphorylase n=2 Tax=Dehalococcoides RepID=Q3Z8D5_DEHE1	97.44	100	1	352	1	352	89955	91013	0	693.73	1058
DehaMB_2_0096	Q3Z8D6	UPF0102 protein DET0781 n=2 Tax=Dehalococcoides RepID=Y781_DEHE1	96.69	99.18	2	122	1	121	91049	91417	2.94695e-62	240.736	368
DehaMB_2_0097	Q3Z8D7	Ribonuclease HII n=2 Tax=Dehalococcoides RepID=RNH2_DEHE1	99.05	83.07	44	254	1	211	91404	92168	1.11366e-118	429.869	764
DehaMB_2_0098	D2BHM2	tRNA-specific 2-thiouridylase MnmA n=1 Tax=Dehalococcoides sp. VS RepID=D2BHM2_DEHSV	96.36	100	1	357	1	357	92041	93114	0	710.679	1073
DehaMB_2_0099	Q3Z8D9	Thymidylate kinase n=2 Tax=Dehalococcoides RepID=KTHY_DEHE1	98.55	100	1	207	1	207	93111	93734	1.73409e-115	418.698	623
DehaMB_2_0100	D2BHM0	R3H domain protein n=5 Tax=Dehalococcoides RepID=D2BHM0_DEHSV	97.05	100	1	509	29	537	93738	95267	0	994.186	1529
DehaMB_2_0101	Q3Z8E1	Ribosomal RNA small subunit methyltransferase G n=2 Tax=Dehalococcoides ethenogenes 195 RepID=RSMG_DEHE1	94.47	92.89	19	253	1	235	95482	96243	1.63467e-118	429.098	761
DehaMB_2_0102	Q3ZXE1	Phosphomethylpyrimidine synthase n=5 Tax=Dehalococcoides RepID=THIC_DEHSC	94.2	95.57	21	451	1	431	96357	97712	0	817.379	1355
DehaMB_2_0103	Q3Z8E3	Metallopeptidase, M50 family n=1 Tax=Dehalococcoides ethenogenes 195 RepID=Q3Z8E3_DEHE1	99.19	98.93	5	374	1	370	97737	98861	0	746.117	1124
DehaMB_2_0104	Q3Z8E4	CAAX amino terminal protease family protein n=1 Tax=Dehalococcoides ethenogenes 195 RepID=Q3Z8E4_DEHE1	97.97	100	1	246	1	246	98854	99594	1.08307e-120	436.417	740
DehaMB_2_0105	D2BHL5	Putative uncharacterized protein n=2 Tax=Dehalococcoides RepID=D2BHL5_DEHSV	100	93.98	6	83	1	78	99583	99834	3.72293e-33	144.05	251
DehaMB_2_0106	Q3Z8E6	Putative uncharacterized protein n=1 Tax=Dehalococcoides ethenogenes 195 RepID=Q3Z8E6_DEHE1	95.51	95.47	19	397	1	379	99896	101089	0	750.74	1193
DehaMB_2_0107	A5FRA2	Transcription elongation factor n=3 Tax=Dehalococcoides RepID=A5FRA2_DEHSB	89.43	100	1	265	1	265	101120	101917	9.45039e-139	496.508	797
DehaMB_2_0108	Q3Z8E8	Protease family protein n=2 Tax=Dehalococcoides RepID=Q3Z8E8_DEHE1	98.95	100	1	380	1	380	101947	103089	0	757.288	1142
DehaMB_2_0109	Q3ZXE8	Conserved membrane protein n=5 Tax=Dehalococcoides RepID=Q3ZXE8_DEHSC	91.74	100	1	109	1	109	103163	103492	1.29303e-50	202.216	329
DehaMB_2_0110	Q3Z8F0	ATPase, C subunit family protein n=1 Tax=Dehalococcoides ethenogenes 195 RepID=Q3Z8F0_DEHE1	100	64.41	43	118	1	76	103568	103924	1.81564e-31	138.658	356
DehaMB_2_0111	A5FR98	K(+)-insensitive pyrophosphate-energized proton pump 1 n=5 Tax=Dehalococcoides RepID=A5FR98_DEHSB	97.6	100	1	708	1	708	103984	106110	0	1327	2126
DehaMB_2_0112	A5FR97	Putative uncharacterized protein n=5 Tax=Dehalococcoides RepID=A5FR97_DEHSB	90.74	91.53	6	59	1	54	106183	106362	2.40552e-21	104.76	179
DehaMB_2_0113	A5FR96	Dienelactone hydrolase n=5 Tax=Dehalococcoides RepID=A5FR96_DEHSB	93.09	99.09	1	217	1	217	106560	107219	1.1017e-115	419.468	659
DehaMB_2_0114	Q3Z8F4	Membrane protein, putative n=5 Tax=Dehalococcoides RepID=Q3Z8F4_DEHE1	99.25	100	1	133	1	133	107229	107630	7.66623e-66	252.677	401
DehaMB_2_0115	Q3Z8F5	Membrane protein, putative n=5 Tax=Dehalococcoides RepID=Q3Z8F5_DEHE1	98.5	97.8	7	273	1	267	107665	108486	1.385e-148	529.25	821
DehaMB_2_0116	Q3ZXA9	Peptide deformylase n=5 Tax=Dehalococcoides RepID=DEF_DEHSC	92.81	100	1	167	1	167	108772	109275	4.6945e-85	316.62	503
DehaMB_2_0117	A5FRA6	2-hydroxy-3-keto-5-methylthiopentenyl-1-phosphate phosphatase n=5 Tax=Dehalococcoides RepID=A5FRA6_DEHSB	92.69	100	1	219	1	219	109298	109957	1.1859e-120	436.032	659
DehaMB_2_0118	Q3Z8F8	Putative uncharacterized protein n=1 Tax=Dehalococcoides ethenogenes 195 RepID=Q3Z8F8_DEHE1	98.64	89.07	28	247	1	220	109954	110697	1.58975e-122	442.58	743
DehaMB_2_0119	A5FRA4	Putative uncharacterized protein n=5 Tax=Dehalococcoides RepID=A5FRA4_DEHSB	90.98	99.19	2	123	1	122	110627	110998	3.30046e-62	240.736	371
DehaMB_2_0120	B1B9T8	DNA mismatch repair protein HexA n=1 Tax=Clostridium botulinum C str. Eklund RepID=B1B9T8_CLOBO	41.05	86.89	74	603	16	518	111239	113071	9.36501e-104	382.104	1832
DehaMB_2_0121	A5FRA3	Putative uncharacterized protein n=5 Tax=Dehalococcoides RepID=A5FRA3_DEHSB	94.23	96.1	20	487	1	468	113487	114950	3.04383e-156	556.214	1463
DehaMB_2_0122	A5FRB4	Putative uncharacterized protein n=5 Tax=Dehalococcoides RepID=A5FRB4_DEHSB	95.61	100	1	843	1	843	115091	117622	0	847.425	2531
DehaMB_2_0123	Q3ZXB5	Threonine--tRNA ligase n=5 Tax=Dehalococcoides RepID=SYT_DEHSC	96.05	97.82	14	595	1	582	117710	119497	0	1152.89	1787
DehaMB_2_0124	Q3Z8G3	Translation initiation factor IF-3 n=1 Tax=Dehalococcoides ethenogenes 195 RepID=Q3Z8G3_DEHE1	100	100	1	154	15	168	119657	120121	1.63905e-83	311.612	464
DehaMB_2_0125	Q3Z8G4	50S ribosomal protein L35 n=5 Tax=Dehalococcoides RepID=RL35_DEHE1	100	100	1	67	1	67	120114	120317	9.55264e-31	136.346	203
DehaMB_2_0126	Q3Z8G5	50S ribosomal protein L20 n=5 Tax=Dehalococcoides RepID=RL20_DEHE1	98.32	100	1	119	1	119	120336	120695	5.53359e-59	229.95	359
DehaMB_2_0128	D2BHJ4	Hypoxanthine-guanine phosphoribosyltransferase n=4 Tax=Dehalococcoides RepID=D2BHJ4_DEHSV	89.83	98.95	6	477	1	472	120789	122222	0	892.878	1433
DehaMB_2_0129	Q3Z8G7	Putative uncharacterized protein n=1 Tax=Dehalococcoides ethenogenes 195 RepID=Q3Z8G7_DEHE1	98.33	96.77	3	62	3	62	122315	122503	5.99169e-27	123.635	188
DehaMB_2_0130	Q3Z8G8	Putative uncharacterized protein n=1 Tax=Dehalococcoides ethenogenes 195 RepID=Q3Z8G8_DEHE1	98.87	95.68	9	185	1	177	122724	123281	6.18263e-91	336.65	557
DehaMB_2_0131	Q3ZXC2	1-deoxy-D-xylulose-5-phosphate synthase n=5 Tax=Dehalococcoides RepID=DXS_DEHSC	91.65	100	1	647	1	647	123405	125348	0	1240.71	1943
DehaMB_2_0132	A5FRB8	Phosphoglycerate kinase n=5 Tax=Dehalococcoides RepID=A5FRB8_DEHSB	94.96	97.54	11	407	1	397	125419	126642	0	766.148	1223
DehaMB_2_0133	A5FRB7	Phosphoglycerate mutase n=5 Tax=Dehalococcoides RepID=A5FRB7_DEHSB	90.52	99.01	5	405	1	401	126623	127840	0	759.214	1217
DehaMB_2_0134	Q3Z8H2	Triosephosphate isomerase n=1 Tax=Dehalococcoides ethenogenes 195 RepID=TPIS_DEHE1	96.81	100	1	251	1	251	127852	128607	7.81268e-132	473.396	755
DehaMB_2_0135	Q3Z8H3	tRNA dimethylallyltransferase n=1 Tax=Dehalococcoides ethenogenes 195 RepID=MIAA_DEHE1	98.77	100	1	325	1	325	128668	129645	0	659.448	977
DehaMB_2_0136	A5FRC6	Diaminopimelate epimerase n=5 Tax=Dehalococcoides RepID=A5FRC6_DEHSB	91.9	100	1	284	1	284	129642	130496	7.4597e-148	526.939	854
DehaMB_2_0137	Q3Z8H5	LL-diaminopimelate aminotransferase n=5 Tax=Dehalococcoides RepID=DAPAT_DEHE1	99.22	100	1	385	1	385	130483	131640	0	789.645	1157
DehaMB_2_0138	Q3Z8H6	Putative uncharacterized protein n=1 Tax=Dehalococcoides ethenogenes 195 RepID=Q3Z8H6_DEHE1	98.51	100	1	67	1	67	132268	132471	1.55032e-29	132.109	203
DehaMB_2_0139	Q3Z8H7	GTPase HflX n=1 Tax=Dehalococcoides ethenogenes 195 RepID=Q3Z8H7_DEHE1	99.21	100	1	380	1	380	132481	133623	0	763.837	1142
DehaMB_2_0140	A5FRC2	Short-chain dehydrogenase/reductase SDR n=5 Tax=Dehalococcoides RepID=A5FRC2_DEHSB	93.21	100	1	265	1	265	133836	134633	5.78642e-133	477.248	797
DehaMB_2_0141	Q3Z8H9	Conserved domain protein n=1 Tax=Dehalococcoides ethenogenes 195 RepID=Q3Z8H9_DEHE1	100	100	1	128	1	128	134796	135182	5.23711e-70	266.544	386
DehaMB_2_0142	Q3Z8I0	Mercuric reductase, putative n=1 Tax=Dehalococcoides ethenogenes 195 RepID=Q3Z8I0_DEHE1	99.39	98.39	9	497	1	489	136407	137900	0	1004.97	1493
DehaMB_2_0143	D2BHH9	[Fe] hydrogenase, HymC subunit n=3 Tax=Dehalococcoides RepID=D2BHH9_DEHSV	92.92	99.17	3	242	1	240	138470	139198	6.4031e-130	467.233	728
DehaMB_2_0144	D2BHH8	[Fe] hydrogenase, HymB subunit n=5 Tax=Dehalococcoides RepID=D2BHH8_DEHSV	96.47	99.2	6	628	4	626	139205	141091	0	1217.22	1886
DehaMB_2_0145	Q3Z8I3	[Fe] hydrogenase, HymA subunit, putative n=5 Tax=Dehalococcoides RepID=Q3Z8I3_DEHE1	99.37	100	1	159	1	159	141069	141548	5.32205e-88	326.25	479
DehaMB_2_0146	A5FRD4	Pyruvate ferredoxin oxidoreductase, beta subunit n=5 Tax=Dehalococcoides RepID=A5FRD4_DEHSB	97.12	99.68	2	314	1	313	141524	142468	0	641.728	944
DehaMB_2_0147	A5FRD3	Pyruvate ferredoxin oxidoreductase, alpha subunit n=5 Tax=Dehalococcoides RepID=A5FRD3_DEHSB	96.41	100	1	390	1	390	142465	143637	0	780.785	1172
DehaMB_2_0148	A5FRD2	Pyruvate ferredoxin oxidoreductase, delta subunit n=5 Tax=Dehalococcoides RepID=A5FRD2_DEHSB	92.86	100	1	98	1	98	143637	143933	5.98578e-49	196.823	296
DehaMB_2_0149	A5FRD1	Pyruvate/ketoisovalerate oxidoreductase, gamma subunit n=5 Tax=Dehalococcoides RepID=A5FRD1_DEHSB	91.58	100	1	190	1	190	143926	144498	1.29928e-97	358.992	572
DehaMB_2_0150	Q3Z8I8	Sodium/hydrogen exchanger family protein n=5 Tax=Dehalococcoides RepID=Q3Z8I8_DEHE1	99.77	100	1	427	1	427	144640	145923	0	823.543	1283
DehaMB_2_0152	Q3Z8J0	DNA processing protein DprA, putative n=2 Tax=Dehalococcoides RepID=Q3Z8J0_DEHE1	97.78	100	1	406	1	406	146530	147750	0	816.994	1220
DehaMB_2_0153	A5FRD9	DNA topoisomerase n=5 Tax=Dehalococcoides RepID=A5FRD9_DEHSB	95.16	100	1	703	1	703	147757	149868	0	1373.22	2111
DehaMB_2_0154	A5FRD8	Tyrosine recombinase xerC 1 n=5 Tax=Dehalococcoides RepID=A5FRD8_DEHSB	94.14	100	1	307	1	307	149869	150792	1.61084e-169	599.356	923
DehaMB_2_0155	Q3Z8J3	Metallopeptidase, M24 family n=1 Tax=Dehalococcoides ethenogenes 195 RepID=Q3Z8J3_DEHE1	96.96	100	1	362	1	362	150789	151877	0	725.702	1088
DehaMB_2_0156	A5FRD6	Elongation factor P 1 n=5 Tax=Dehalococcoides RepID=A5FRD6_DEHSB	96.76	99.46	1	185	1	185	151893	152453	6.88796e-96	353.214	560
DehaMB_2_0157	A5FRE8	PHP C-terminal domain protein n=5 Tax=Dehalococcoides RepID=A5FRE8_DEHSB	94.98	100	1	219	1	219	152456	153115	7.13068e-120	433.335	659
DehaMB_2_0158	Q3Z8J6	Phosphoribosylglycinamide transformylase, putative n=1 Tax=Dehalococcoides ethenogenes 195 RepID=Q3Z8J6_DEHE1	98.53	100	1	273	1	273	153118	153939	5.29171e-158	560.836	821
DehaMB_2_0159	A5FRE6	PfkB domain protein n=5 Tax=Dehalococcoides RepID=A5FRE6_DEHSB	93.6	100	1	328	1	328	153941	154927	0	639.802	986
DehaMB_2_0160	Q3Z8J8	ATP-dependent Clp protease proteolytic subunit n=5 Tax=Dehalococcoides RepID=CLPP_DEHE1	100	100	1	200	1	200	155011	155613	7.03136e-113	409.838	602
DehaMB_2_0161	Q3Z8J9	Trigger factor n=3 Tax=Dehalococcoides RepID=TIG_DEHE1	98.88	100	1	448	1	448	155610	156956	0	896.73	1346
DehaMB_2_0162	Q3ZX84	Aspartate--tRNA ligase n=5 Tax=Dehalococcoides RepID=SYD_DEHSC	94.65	99.67	3	600	1	598	156976	158778	0	1179.85	1802
DehaMB_2_0163	D2BHG0	Putative uncharacterized protein n=2 Tax=Dehalococcoides RepID=D2BHG0_DEHSV	97.3	100	1	111	1	111	158849	159184	2.71455e-56	221.09	335
DehaMB_2_0164	Q3Z8K2	Putative uncharacterized protein n=2 Tax=Dehalococcoides RepID=Q3Z8K2_DEHE1	97.93	100	1	193	1	193	159147	159728	6.56199e-103	376.711	581
DehaMB_2_0165	Q3Z8K3	Formate--tetrahydrofolate ligase n=2 Tax=Dehalococcoides RepID=FTHS_DEHE1	98.99	100	1	597	1	597	159858	161651	0	1222.61	1793
DehaMB_2_0166	Q3Z8K4	Iron-sulfur cluster binding protein n=2 Tax=Dehalococcoides RepID=Q3Z8K4_DEHE1	97.5	100	1	640	1	640	161689	163611	0	1234.94	1922
DehaMB_2_0167	A5FRF2	CO dehydrogenase maturation factor-like protein n=5 Tax=Dehalococcoides RepID=A5FRF2_DEHSB	92.31	100	1	260	1	260	163608	164390	5.39729e-138	494.197	782
DehaMB_2_0168	Q3ZX43	Bifunctional protein FolD n=5 Tax=Dehalococcoides RepID=FOLD_DEHSC	95.61	100	1	296	1	296	164390	165280	1.34736e-161	572.778	890
DehaMB_2_0169	D2BHF4	Carbon-monoxide dehydrogenase delta subunit n=1 Tax=Dehalococcoides sp. VS RepID=D2BHF4_DEHSV	97.44	100	1	313	1	313	165316	166257	2.52591e-176	621.698	941
DehaMB_2_0170	A5FRE9	Acetyl-CoA decarbonylase/synthase alpha subunit n=5 Tax=Dehalococcoides RepID=A5FRE9_DEHSB	94.13	100	1	733	1	733	166317	168518	0	1449.11	2201
DehaMB_2_0171	Q3Z8K9	Corrinoid/iron-sulfur protein, large subunit n=2 Tax=Dehalococcoides RepID=Q3Z8K9_DEHE1	99.55	100	1	448	1	448	168539	169885	0	918.687	1346
DehaMB_2_0172	Q3Z8L0	Putative uncharacterized protein n=2 Tax=Dehalococcoides RepID=Q3Z8L0_DEHE1	96.73	100	1	214	1	214	169904	170548	1.72543e-119	432.18	644
DehaMB_2_0173	A5FRG1	Two component transcriptional regulator, LuxR family n=5 Tax=Dehalococcoides RepID=A5FRG1_DEHSB	98.21	100	1	224	1	224	170619	171293	3.40918e-124	447.973	674
DehaMB_2_0174	A5FRG0	Integral membrane sensor signal transduction histidine kinase n=5 Tax=Dehalococcoides RepID=A5FRG0_DEHSB	95.01	100	1	381	1	381	171310	172455	0	715.301	1145
DehaMB_2_0175	A5FRF9	Thioredoxin n=5 Tax=Dehalococcoides RepID=A5FRF9_DEHSB	95.33	100	1	107	1	107	172546	172869	4.01378e-54	213.772	323
DehaMB_2_0176	D2BHE7	Cobinamide kinase/cobinamide phosphate guanylyltransferase n=1 Tax=Dehalococcoides sp. VS RepID=D2BHE7_DEHSV	95.21	100	1	188	1	188	172948	173514	3.62284e-100	367.466	566
DehaMB_2_0177	D2BHE6	Phosphoglycerate mutase family n=2 Tax=Dehalococcoides RepID=D2BHE6_DEHSV	98.99	99.5	1	199	1	199	173567	174169	5.61307e-113	410.223	602
DehaMB_2_0178	A5FRF6	Cobalamin synthase n=5 Tax=Dehalococcoides RepID=A5FRF6_DEHSB	90.94	100	1	254	1	254	174189	174953	1.7571e-128	462.225	764
DehaMB_2_0179	A5FRG9	Nicotinate-nucleotide--dimethylbenzimidazole phosphoribosyltransferase n=5 Tax=Dehalococcoides RepID=COBT_DEHSB	94.03	100	1	352	1	352	174991	176049	0	650.973	1058
DehaMB_2_0180	A5FRG8	L-threonine O-3-phosphate decarboxylase n=5 Tax=Dehalococcoides RepID=A5FRG8_DEHSB	89.4	100	1	368	1	368	176419	177525	0	679.863	1106
DehaMB_2_0181	Q3Z8L9	Cobalamin biosynthesis protein CobD 2 n=2 Tax=Dehalococcoides RepID=Q3Z8L9_DEHE1	99.03	100	1	308	1	308	177509	178435	2.82979e-174	615.15	926
DehaMB_2_0182	D2BHE0	CbiZ-like protein n=5 Tax=Dehalococcoides RepID=D2BHE0_DEHSV	96.48	96.6	10	265	1	256	178437	179234	2.58989e-143	511.916	797
DehaMB_2_0183	A5FRG5	ABC transporter related protein n=5 Tax=Dehalococcoides RepID=A5FRG5_DEHSB	93.43	99.64	1	273	1	274	179197	180021	5.00327e-146	520.776	824
DehaMB_2_0184	A5FRG4	Transport system permease protein n=5 Tax=Dehalococcoides RepID=A5FRG4_DEHSB	93.11	96.29	15	377	1	363	180033	181166	2.38187e-177	625.55	1133
DehaMB_2_0185	Q3Z8M3	ABC-type cobalamin/Fe3+-siderophores transport system, periplasmic binding protein, putative n=1 Tax=Dehalococcoides ethenogenes 195 RepID=Q3Z8M3_DEHE1	99.11	98.54	6	343	1	338	181176	182207	0	673.315	1031
DehaMB_2_0186	Q3ZX61	Conserved domain protein n=4 Tax=Dehalococcoides RepID=Q3ZX61_DEHSC	92.86	87.5	29	224	1	196	182800	183474	2.2239e-101	372.089	674
DehaMB_2_0187	D2BHD5	Methyltransferase n=2 Tax=Dehalococcoides RepID=D2BHD5_DEHSV	90	100	1	280	14	293	183570	184412	6.22056e-145	517.309	842
DehaMB_2_0188	Q3Z8M8	Nitroreductase family protein n=4 Tax=Dehalococcoides RepID=Q3Z8M8_DEHE1	98.82	100	1	169	1	169	184537	185046	5.08323e-94	346.28	509
DehaMB_2_0189	A5FRH2	Transketolase n=5 Tax=Dehalococcoides RepID=A5FRH2_DEHSB	90.84	100	1	666	1	666	185097	187097	0	1253.43	2000
DehaMB_2_0190	D2BHD2	Ribose-5-phosphate isomerase-like protein n=2 Tax=Dehalococcoides RepID=D2BHD2_DEHSV	96.73	99.35	1	153	1	153	187084	187548	3.09201e-81	303.908	464
DehaMB_2_0191	Q3Z8N1	Ribulose-phosphate 3-epimerase, putative n=2 Tax=Dehalococcoides RepID=Q3Z8N1_DEHE1	97.27	100	1	220	1	220	187545	188207	1.23988e-121	439.113	662
DehaMB_2_0192	Q3Z8N2	Cyclase, putative n=1 Tax=Dehalococcoides ethenogenes 195 RepID=Q3Z8N2_DEHE1	97.6	100	1	208	1	208	188212	188838	4.18657e-113	410.609	626
DehaMB_2_0193	Q3Z8R7	Universal stress protein family n=1 Tax=Dehalococcoides ethenogenes 195 RepID=Q3Z8R7_DEHE1	99.3	100	1	287	1	287	188892	189755	4.59069e-165	584.334	863
DehaMB_2_0194	A5FRI2	Putative uncharacterized protein n=5 Tax=Dehalococcoides RepID=A5FRI2_DEHSB	92.54	99.56	1	228	1	228	189916	190605	5.42156e-122	440.654	689
DehaMB_2_0195	A5FRI1	Putative uncharacterized protein n=4 Tax=Dehalococcoides RepID=A5FRI1_DEHSB	98.55	100	1	69	1	69	190845	191054	1.10212e-32	142.51	209
DehaMB_2_0196	A5FRI0	Cell division protein ftsA n=5 Tax=Dehalococcoides RepID=A5FRI0_DEHSB	98	100	1	400	1	400	191115	192317	0	803.512	1202
DehaMB_2_0197	A5FRH9	Cell division protein ftsZ n=5 Tax=Dehalococcoides RepID=A5FRH9_DEHSB	98.14	100	1	376	1	376	192350	193480	0	755.362	1130
DehaMB_2_0198	A5FRH8	Putative uncharacterized protein n=5 Tax=Dehalococcoides RepID=A5FRH8_DEHSB	96.55	92.06	11	126	1	116	193567	193947	1.21954e-59	232.261	380
DehaMB_2_0199	A5FRH7	ABC-3 protein n=5 Tax=Dehalococcoides RepID=A5FRH7_DEHSB	90.11	93.17	21	293	1	273	193996	194877	7.59047e-119	430.639	881
DehaMB_2_0200	A5FRJ0	ABC transporter related protein n=5 Tax=Dehalococcoides RepID=A5FRJ0_DEHSB	91.3	99.61	1	253	1	253	194814	195578	3.6574e-132	474.552	764
DehaMB_2_0201	A5FRI9	Periplasmic solute binding protein n=5 Tax=Dehalococcoides RepID=A5FRI9_DEHSB	90.34	96.35	12	301	1	290	195581	196486	2.25891e-154	548.895	905
DehaMB_2_0202	A5FRI8	Ferric uptake regulator, Fur family n=5 Tax=Dehalococcoides RepID=A5FRI8_DEHSB	90.21	100	1	143	1	143	196450	196881	2.62849e-71	270.781	431
DehaMB_2_0203	Q3Z8S8	D-ala D-ala ligase n=1 Tax=Dehalococcoides ethenogenes 195 RepID=Q3Z8S8_DEHE1	99.41	100	1	338	1	338	197016	198032	0	688.723	1016
DehaMB_2_0204	A5FRI6	L-lysine 2,3-aminomutase n=5 Tax=Dehalococcoides RepID=A5FRI6_DEHSB	90.43	100	1	439	1	439	198004	199323	0	829.321	1319
DehaMB_2_0205	Q3Z8T0	Putative uncharacterized protein n=1 Tax=Dehalococcoides ethenogenes 195 RepID=Q3Z8T0_DEHE1	98.22	96.56	17	465	1	449	199466	200863	0	888.256	1397
DehaMB_2_0206	Q3Z8T1	Conserved domain protein n=1 Tax=Dehalococcoides ethenogenes 195 RepID=Q3Z8T1_DEHE1	100	97.35	4	113	1	110	200805	201146	9.25095e-60	232.646	341
DehaMB_2_0207	Q3Z8T2	Sensory box sensor histidine kinase n=1 Tax=Dehalococcoides ethenogenes 195 RepID=Q3Z8T2_DEHE1	97.89	100	1	853	1	853	201301	203862	0	1744.55	2561
DehaMB_2_0208	Q3Z8T3	Response regulator n=1 Tax=Dehalococcoides ethenogenes 195 RepID=Q3Z8T3_DEHE1	99.4	100	1	334	1	334	203889	204893	0	685.641	1004
DehaMB_2_0209	A5FRJ5	Ribonucleoside-diphosphate reductase n=5 Tax=Dehalococcoides RepID=A5FRJ5_DEHSB	94.49	100	1	599	1	599	204890	206689	0	1184.09	1799
DehaMB_2_0210	D8K099	Radical SAM domain protein n=1 Tax=Dehalogenimonas lykanthroporepellens BL-DC-9 RepID=D8K099_DEHLB	62.07	98.04	2	51	190	247	206690	206845	1.61651e-12	75.485	155
DehaMB_2_0211	A5FRJ4	Radical SAM domain protein n=5 Tax=Dehalococcoides RepID=A5FRJ4_DEHSB	93.93	96.83	1	214	1	214	206775	207440	1.34247e-116	422.55	665
DehaMB_2_0212	Q3Z8T6	Membrane protein, putative n=1 Tax=Dehalococcoides ethenogenes 195 RepID=Q3Z8T6_DEHE1	98.77	100	1	162	1	162	207631	208119	3.20638e-81	303.908	488
DehaMB_2_0213	Q3Z8T7	Conserved domain protein n=1 Tax=Dehalococcoides ethenogenes 195 RepID=Q3Z8T7_DEHE1	98.15	100	1	379	1	379	208141	209280	0	764.222	1139
DehaMB_2_0214	Q3Z8T8	Cytochrome c-type biogenesis protein CcdA n=1 Tax=Dehalococcoides ethenogenes 195 RepID=Q3Z8T8_DEHE1	98.28	97.08	8	240	1	233	209343	210065	6.35484e-121	437.187	722
DehaMB_2_0215	Q3Z8T9	Thiol-disulfide oxidoreductase, putative n=1 Tax=Dehalococcoides ethenogenes 195 RepID=Q3Z8T9_DEHE1	97.19	100	1	178	1	178	210067	210603	2.79392e-96	354.369	536
DehaMB_2_0216	A5FRK3	Putative uncharacterized protein n=5 Tax=Dehalococcoides RepID=A5FRK3_DEHSB	93.94	98.02	1	99	1	99	210620	210925	2.63557e-49	197.978	305
DehaMB_2_0217	Q3Z8U1	Hydrogenase maturation protease n=1 Tax=Dehalococcoides ethenogenes 195 RepID=Q3Z8U1_DEHE1	98.2	100	1	167	1	167	210922	211425	4.31244e-90	333.183	503
DehaMB_2_0218	A5FRK1	F420-non-reducing hydrogenase subunit A n=5 Tax=Dehalococcoides RepID=A5FRK1_DEHSB	95.2	100	1	479	1	479	211428	212867	0	956.436	1439
DehaMB_2_0219	A5FRK0	F420-non-reducing hydrogenase subunit G n=5 Tax=Dehalococcoides RepID=A5FRK0_DEHSB	90.71	100	1	312	1	312	212897	213835	1.2294e-165	586.26	938
DehaMB_2_0220	A5FRJ9	Histone acetyltransferase, ELP3 family n=5 Tax=Dehalococcoides RepID=A5FRJ9_DEHSB	93.01	99.78	1	458	1	458	214048	215427	0	875.544	1379
DehaMB_2_0221	A5FRL2	Methyltransferase type 11 n=5 Tax=Dehalococcoides RepID=A5FRL2_DEHSB	90.62	100	1	224	1	224	215471	216145	7.54487e-118	426.787	674
DehaMB_2_0222	Q3Z8U7	Membrane protein, putative n=5 Tax=Dehalococcoides RepID=Q3Z8U7_DEHE1	99.44	100	1	179	1	179	216174	216713	1.95886e-94	348.206	539
DehaMB_2_0223	A5FRL0	Putative uncharacterized protein n=5 Tax=Dehalococcoides RepID=A5FRL0_DEHSB	90.67	100	1	75	1	75	216778	217005	2.39861e-32	141.354	227
DehaMB_2_0224	Q3Z8U9	Ribosomal-protein-alanine acetyltransferase n=1 Tax=Dehalococcoides ethenogenes 195 RepID=Q3Z8U9_DEHE1	98.12	100	1	213	1	213	217023	217664	2.9554e-121	437.958	641
DehaMB_2_0225	Q3Z8V0	Putative uncharacterized protein n=2 Tax=Dehalococcoides RepID=Q3Z8V0_DEHE1	96.7	100	1	182	1	182	217739	218287	3.1987e-102	374.015	548
DehaMB_2_0226	A5FRK7	Holliday junction ATP-dependent DNA helicase RuvB n=5 Tax=Dehalococcoides RepID=RUVB_DEHSB	95.13	87.91	49	397	1	349	218277	219470	0	678.707	1193
DehaMB_2_0227	Q3ZX00	DNA-directed RNA polymerase subunit beta&apos; n=6 Tax=Dehalococcoides RepID=RPOC_DEHSC	97.07	98.48	21	1315	1	1295	219499	223446	0	2569.27	3947
DehaMB_2_0228	A5FRK5	DNA-directed RNA polymerase subunit beta n=6 Tax=Dehalococcoides RepID=RPOB_DEHSB	95.52	100	1	1272	1	1273	223373	227191	0	2506.09	3818
DehaMB_2_0229	A5FRM0	Riboflavin kinase / FMN adenylyltransferase n=5 Tax=Dehalococcoides RepID=A5FRM0_DEHSB	91.15	91.04	31	335	1	305	227504	228511	2.20324e-156	555.829	1007
DehaMB_2_0230	Q3ZX03	Tyrosine--tRNA ligase n=5 Tax=Dehalococcoides RepID=SYY_DEHSC	91.67	100	1	396	1	396	228518	229708	0	750.355	1190
DehaMB_2_0231	A5FRL8	Phosphoserine aminotransferase apoenzyme / L-aspartate aminotransferase apoenzyme n=5 Tax=Dehalococcoides RepID=A5FRL8_DEHSB	95.58	100	1	362	1	362	229768	230856	0	712.99	1088
DehaMB_2_0232	A5FRL7	D-3-phosphoglycerate dehydrogenase n=5 Tax=Dehalococcoides RepID=A5FRL7_DEHSB	97.91	100	1	526	1	526	230858	232438	0	1055.43	1580
DehaMB_2_0233	Q3Z8V9	Glutamine amidotransferase subunit PdxT n=2 Tax=Dehalococcoides RepID=PDXT_DEHE1	96.92	100	1	195	1	195	232511	233098	2.5272e-106	387.882	587
DehaMB_2_0234	A5FRL5	Uncharacterized conserved protein UCP033563 n=5 Tax=Dehalococcoides RepID=A5FRL5_DEHSB	93.67	100	1	442	1	442	233170	234498	0	867.84	1328
DehaMB_2_0235	Q3Z8W1	DNA ligase n=2 Tax=Dehalococcoides RepID=DNLJ_DEHE1	98.38	96.71	24	700	1	677	234574	236676	0	1365.13	2102
DehaMB_2_0236	Q3ZX09	Peptidyl-tRNA hydrolase n=5 Tax=Dehalococcoides RepID=PTH_DEHSC	91.49	98.95	2	189	1	188	236673	237245	5.19824e-92	340.117	572
DehaMB_2_0237	D2BH86	Putative uncharacterized protein n=2 Tax=Dehalococcoides RepID=D2BH86_DEHSV	97.53	100	1	162	1	162	237284	237772	5.79149e-85	316.235	488
DehaMB_2_0238	Q3ZX11	Enolase n=5 Tax=Dehalococcoides RepID=ENO_DEHSC	93.69	100	1	428	1	428	237791	239077	0	815.839	1286
DehaMB_2_0239	Q3Z8W6	Putative uncharacterized protein n=2 Tax=Dehalococcoides RepID=Q3Z8W6_DEHE1	97.05	100	1	339	1	339	239217	240236	0	684.871	1019
DehaMB_2_0240	A5FRM2	Glyceraldehyde-3-phosphate dehydrogenase n=5 Tax=Dehalococcoides RepID=A5FRM2_DEHSB	96.41	100	1	334	1	334	240258	241262	0	675.241	1004
DehaMB_2_0241	A5FRM1	Tubulin/FtsZ, GTPase n=5 Tax=Dehalococcoides RepID=A5FRM1_DEHSB	98.47	100	1	392	1	392	241356	242534	0	799.275	1178
DehaMB_2_0242	Q3Z8W9	Putative uncharacterized protein n=1 Tax=Dehalococcoides ethenogenes 195 RepID=Q3Z8W9_DEHE1	97.58	100	1	124	1	124	242739	243113	4.43411e-66	253.447	374
DehaMB_2_0243	D2BH80	Putative uncharacterized protein n=1 Tax=Dehalococcoides sp. VS RepID=D2BH80_DEHSV	92.55	100	1	94	1	94	243113	243397	1.63699e-42	175.252	284
DehaMB_2_0244	D2BH79	Putative uncharacterized protein n=1 Tax=Dehalococcoides sp. VS RepID=D2BH79_DEHSV	98.57	100	1	140	1	140	243413	243835	2.5102e-72	274.248	422
DehaMB_2_0245	Q3Z8X2	DNA polymerase III, gamma and tau subunits, putative n=1 Tax=Dehalococcoides ethenogenes 195 RepID=Q3Z8X2_DEHE1	98.21	97.56	15	573	1	559	244038	245759	0	1122.07	1721
DehaMB_2_0246	D3SI80	UPF0133 protein DehalGT_0520 n=5 Tax=Dehalococcoides RepID=D3SI80_DEHSG	92.08	100	1	101	1	101	245763	246068	3.80796e-46	187.193	305
DehaMB_2_0247	Q3Z8X4	Recombination protein RecR n=5 Tax=Dehalococcoides RepID=RECR_DEHE1	99.02	99.51	2	205	1	204	246086	246703	1.23998e-115	419.083	617
DehaMB_2_0248	Q3Z8X5	Magnesium and cobalt transport protein CorA n=1 Tax=Dehalococcoides ethenogenes 195 RepID=Q3Z8X5_DEHE1	98.59	100	1	354	1	354	246742	247806	0	716.457	1064
DehaMB_2_0249	Q3Z8X6	Putative uncharacterized protein n=1 Tax=Dehalococcoides ethenogenes 195 RepID=Q3Z8X6_DEHE1	96.65	99.58	1	239	1	239	247808	248530	1.92105e-132	475.322	722
DehaMB_2_0250	Q3Z8X7	DNA repair protein RecO n=1 Tax=Dehalococcoides ethenogenes 195 RepID=RECO_DEHE1	99.21	100	1	253	1	253	248659	249420	1.06899e-144	516.153	761
DehaMB_2_0251	Q3Z8X8	Putative uncharacterized protein n=1 Tax=Dehalococcoides ethenogenes 195 RepID=Q3Z8X8_DEHE1	100	100	1	56	1	56	249444	249614	1.10792e-23	112.849	170
DehaMB_2_0252	Q3ZWX9	Lysine--tRNA ligase n=5 Tax=Dehalococcoides RepID=SYK_DEHSC	92.17	100	1	498	1	498	249845	251341	0	964.14	1496
DehaMB_2_0253	Q3Z8Y0	Serine--tRNA ligase n=5 Tax=Dehalococcoides RepID=SYS_DEHE1	99.27	100	1	413	1	413	251373	252614	0	843.188	1241
DehaMB_2_0254	Q3Z8Y1	Aminotransferase, classes I and II n=1 Tax=Dehalococcoides ethenogenes 195 RepID=Q3Z8Y1_DEHE1	95.56	96.72	14	396	1	383	252562	253752	0	746.117	1190
DehaMB_2_0255	Q3Z8Y2	Putative uncharacterized protein n=1 Tax=Dehalococcoides ethenogenes 195 RepID=Q3Z8Y2_DEHE1	100	100	1	94	1	94	253976	254260	3.05802e-45	184.111	284
DehaMB_2_0256	Q3Z8Y3	Oligopeptide-binding protein, putative n=1 Tax=Dehalococcoides ethenogenes 195 RepID=Q3Z8Y3_DEHE1	99.25	100	1	530	1	530	254631	256223	0	1077	1592
DehaMB_2_0257	A5FRP1	DNA replication and repair protein RadC n=5 Tax=Dehalococcoides RepID=A5FRP1_DEHSB	90.71	99.12	3	228	3	228	256226	256912	3.15261e-114	414.846	686
DehaMB_2_0258	Q3Z8Y5	Putative uncharacterized protein n=1 Tax=Dehalococcoides ethenogenes 195 RepID=Q3Z8Y5_DEHE1	99.26	100	1	408	1	408	256896	258122	0	824.313	1226
DehaMB_2_0259	Q3Z8Y6	Peptide chain release factor 2 n=2 Tax=Dehalococcoides RepID=Q3Z8Y6_DEHE1	96.62	99.44	3	357	8	362	258119	259192	0	702.59	1073
DehaMB_2_0260	Q3Z8Y7	Endonuclease V n=1 Tax=Dehalococcoides ethenogenes 195 RepID=Q3Z8Y7_DEHE1	99.1	99.1	3	223	1	221	259323	259994	7.8278e-126	453.366	671
DehaMB_2_0261	Q3Z8Y8	30S ribosomal protein S16 n=5 Tax=Dehalococcoides RepID=RS16_DEHE1	100	100	1	82	1	82	260140	260388	2.6703e-40	167.933	248
DehaMB_2_0262	A5FRP6	RNA-binding protein (KH domain) n=5 Tax=Dehalococcoides RepID=A5FRP6_DEHSB	100	100	1	75	1	75	260404	260631	2.08081e-33	145.206	227
DehaMB_2_0263	Q3Z8Z0	Ribosome maturation factor RimM n=1 Tax=Dehalococcoides ethenogenes 195 RepID=RIMM_DEHE1	98.8	98.24	4	170	1	167	260710	261222	5.52528e-89	329.717	512
DehaMB_2_0264	Q3Z8Z1	ATP synthase epsilon chain n=5 Tax=Dehalococcoides RepID=ATPE_DEHE1	98.57	100	1	140	1	140	261295	261717	7.80998e-71	269.24	422
DehaMB_2_0265	Q3Z8Z2	ATP synthase subunit beta n=5 Tax=Dehalococcoides RepID=ATPB_DEHE1	100	100	1	464	1	464	261742	263136	0	944.11	1394
DehaMB_2_0266	Q3ZZT8	ATP synthase gamma chain n=5 Tax=Dehalococcoides RepID=ATPG_DEHSC	95.44	100	1	285	1	285	263152	264009	7.00483e-158	560.451	857
DehaMB_2_0267	Q3Z8Z4	ATP synthase subunit alpha n=5 Tax=Dehalococcoides RepID=ATPA_DEHE1	99.8	100	1	503	1	503	264034	265545	0	1016.53	1511
DehaMB_2_0268	Q3Z8Z5	ATP synthase subunit delta n=5 Tax=Dehalococcoides RepID=ATPD_DEHE1	99.44	100	1	180	1	180	265568	266110	2.80949e-97	357.451	542
DehaMB_2_0269	Q3Z8Z6	ATP synthase subunit b n=5 Tax=Dehalococcoides RepID=ATPF_DEHE1	99.41	100	1	169	1	169	266131	266640	3.46802e-89	330.487	509
DehaMB_2_0270	Q3Z8Z7	ATP synthase subunit c n=5 Tax=Dehalococcoides RepID=ATPL_DEHE1	98.68	100	1	76	1	76	266666	266896	6.13891e-31	136.732	230
DehaMB_2_0271	A5FRR3	ATP synthase subunit a n=5 Tax=Dehalococcoides RepID=A5FRR3_DEHSB	96.5	99.37	3	316	1	314	266937	267887	1.4231e-170	602.823	950
DehaMB_2_0272	D2BH50	Putative uncharacterized protein n=1 Tax=Dehalococcoides sp. VS RepID=D2BH50_DEHSV	94.81	100	1	77	1	77	267884	268117	1.35087e-32	142.51	233
DehaMB_2_0273	A5FRR1	Putative uncharacterized protein n=4 Tax=Dehalococcoides RepID=A5FRR1_DEHSB	98.41	82.53	41	229	1	189	268175	268864	4.28111e-102	374.4	689
DehaMB_2_0274	A5FRR0	Phosphoenolpyruvate synthase n=5 Tax=Dehalococcoides RepID=A5FRR0_DEHSB	95.78	100	1	758	1	758	269043	271319	0	1491.86	2276
DehaMB_2_0275	D2BH47	dGTP triphosphohydrolase n=5 Tax=Dehalococcoides RepID=D2BH47_DEHSV	98.84	100	1	345	1	345	271316	272353	0	702.975	1037
DehaMB_2_0276	Q3Z903	DNA primase n=5 Tax=Dehalococcoides RepID=Q3Z903_DEHE1	98.81	100	1	590	1	590	272355	274127	0	1209.9	1772
DehaMB_2_0277	A5FRQ7	RNA polymerase sigma factor n=5 Tax=Dehalococcoides RepID=A5FRQ7_DEHSB	94.81	100	1	520	1	520	274128	275690	0	961.444	1562
DehaMB_2_0278	Q3Z906	Exonuclease SbcC, putative n=2 Tax=Dehalococcoides RepID=Q3Z906_DEHE1	98.14	100	1	859	1	859	275865	278444	0	1699.49	2579
DehaMB_2_0279	A5FRS1	Transcriptional regulator, XRE family n=5 Tax=Dehalococcoides RepID=A5FRS1_DEHSB	95.52	84.81	13	79	1	67	278441	278680	1.50926e-29	132.109	239
DehaMB_2_0280	Q3Z908	HDIG domain protein n=2 Tax=Dehalococcoides RepID=Q3Z908_DEHE1	98.36	100	1	183	1	183	278754	279305	1.04931e-97	358.992	551
DehaMB_2_0281	Q3Z909	Excinuclease ABC, A subunit n=5 Tax=Dehalococcoides RepID=Q3Z909_DEHE1	99.26	100	1	946	1	946	279371	282211	0	1916.74	2840
DehaMB_2_0282	D2BH40	Metal-dependent amidase/aminoacylase/carboxypeptidase n=5 Tax=Dehalococcoides RepID=D2BH40_DEHSV	95.97	100	1	447	1	447	282283	283626	0	846.269	1343
DehaMB_2_0283	Q3Z911	BadF/BadG/BcrA/BcrD ATPase family protein n=2 Tax=Dehalococcoides RepID=Q3Z911_DEHE1	100	100	1	283	1	283	283651	284502	2.23656e-164	582.022	851
DehaMB_2_0284	Q3ZZV6	Phosphate acyltransferase n=5 Tax=Dehalococcoides RepID=PLSX_DEHSC	94.24	100	1	347	1	347	284542	285585	0	656.366	1043
DehaMB_2_0285	Q3Z913	Thioredoxin-disulfide reductase n=2 Tax=Dehalococcoides RepID=Q3Z913_DEHE1	98.04	100	1	306	1	306	285566	286486	1.15522e-173	612.838	920
DehaMB_2_0286	Q3Z914	50S ribosomal protein L9 n=2 Tax=Dehalococcoides RepID=RL9_DEHE1	98.68	100	1	151	1	151	286556	287011	8.54934e-80	299.286	455
DehaMB_2_0287	A5FRS9	Primary replicative DNA helicase n=5 Tax=Dehalococcoides RepID=A5FRS9_DEHSB	97.16	100	1	458	1	458	287012	288388	0	910.598	1376
DehaMB_2_0288	Q3Z916	DnaD/phage-associated domain protein n=2 Tax=Dehalococcoides RepID=Q3Z916_DEHE1	97.03	100	1	236	1	236	288385	289095	3.05078e-132	474.552	710
DehaMB_2_0289	D2BH33	DNA replication protein n=5 Tax=Dehalococcoides RepID=D2BH33_DEHSV	94.68	100	1	470	1	470	289019	290431	0	914.835	1412
DehaMB_2_0290	Q3Z918	HNH endonuclease domain protein n=5 Tax=Dehalococcoides RepID=Q3Z918_DEHE1	100	99.44	2	178	1	177	290500	291036	4.83889e-101	370.163	536
DehaMB_2_0291	A5FRS5	PSP1 domain protein n=5 Tax=Dehalococcoides RepID=A5FRS5_DEHSB	96.39	93.9	19	295	1	277	291022	291909	3.93747e-153	544.658	887
DehaMB_2_0292	Q3Z920	DNA polymerase III, delta prime subunit n=1 Tax=Dehalococcoides ethenogenes 195 RepID=Q3Z920_DEHE1	98.53	100	1	339	1	339	291858	292877	0	684.871	1019
DehaMB_2_0293	A5FRS3	Diaminopimelate decarboxylase n=5 Tax=Dehalococcoides RepID=A5FRS3_DEHSB	94.01	100	1	434	1	434	292892	294196	0	844.343	1304
DehaMB_2_0294	Q3Z922	HAD-superfamily hydrolase, subfamily IA n=1 Tax=Dehalococcoides ethenogenes 195 RepID=Q3Z922_DEHE1	100	100	1	234	1	234	294336	295040	1.13612e-133	479.559	704
DehaMB_2_0295	Q3Z923	Phosphatidylethanolamine-binding protein, putative n=1 Tax=Dehalococcoides ethenogenes 195 RepID=Q3Z923_DEHE1	98	93.75	11	160	1	150	295022	295504	2.24782e-81	304.294	482
DehaMB_2_0296	Q3Z924	Glucosamine--fructose-6-phosphate aminotransferase, isomerizing n=1 Tax=Dehalococcoides ethenogenes 195 RepID=Q3Z924_DEHE1	99.33	100	1	593	1	593	295512	297293	0	1209.13	1781
DehaMB_2_0297	Q3Z925	Glucose-1-phosphate thymidylyltransferase n=1 Tax=Dehalococcoides ethenogenes 195 RepID=Q3Z925_DEHE1	98.98	100	1	393	1	393	297295	298476	0	785.793	1181
DehaMB_2_0298	Q3Z926	Glucose-1-phosphate thymidylyltransferase n=2 Tax=Dehalococcoides RepID=Q3Z926_DEHE1	98	100	1	400	1	400	298492	299694	0	801.971	1202
DehaMB_2_0299	A5FRT2	Phosphoglucosamine mutase n=5 Tax=Dehalococcoides RepID=A5FRT2_DEHSB	93.49	100	1	430	1	430	299696	300988	0	840.106	1292
DehaMB_2_0300	D2BH22	Peptidase U62, modulator of DNA gyrase n=5 Tax=Dehalococcoides RepID=D2BH22_DEHSV	95.88	96.44	18	478	1	461	301066	302502	0	922.539	1436
DehaMB_2_0301	Q3Z929	PmbA/tldD family protein n=2 Tax=Dehalococcoides RepID=Q3Z929_DEHE1	98.38	99.08	5	437	1	433	302492	303805	0	872.078	1313
DehaMB_2_0302	A5FRU3	Putative uncharacterized protein n=5 Tax=Dehalococcoides RepID=A5FRU3_DEHSB	94.93	100	1	276	1	276	303819	304649	7.64529e-143	510.375	830
DehaMB_2_0303	Q3Z931	PBS lyase HEAT-like repeat domain protein n=1 Tax=Dehalococcoides ethenogenes 195 RepID=Q3Z931_DEHE1	100	100	1	316	1	316	304649	305599	0	641.343	950
DehaMB_2_0304	Q3Z932	Acetyltransferase, GNAT family n=1 Tax=Dehalococcoides ethenogenes 195 RepID=Q3Z932_DEHE1	97.85	100	1	186	1	186	305604	306164	6.16739e-103	376.326	560
DehaMB_2_0305	D2BH17	Acyl dehydratase n=2 Tax=Dehalococcoides RepID=D2BH17_DEHSV	95.62	93.84	10	146	1	137	306151	306591	1.78373e-69	264.618	440
DehaMB_2_0306	Q3Z934	Putative uncharacterized protein n=2 Tax=Dehalococcoides RepID=Q3Z934_DEHE1	96.6	100	1	147	1	147	306561	307004	3.41876e-78	293.893	443
DehaMB_2_0307	A5FRT8	Daunorubicin resistance ABC transporter ATPase subunit n=5 Tax=Dehalococcoides RepID=A5FRT8_DEHSB	91.43	94.59	18	332	1	315	307025	308026	2.52403e-170	602.053	1001
DehaMB_2_0308	A5FRU9	ABC-2 type transporter n=5 Tax=Dehalococcoides RepID=A5FRU9_DEHSB	90.96	100	1	365	1	365	308023	309120	0	674.855	1097
DehaMB_2_0309	Q3Z937	Methylthioribose-1-phosphate isomerase n=5 Tax=Dehalococcoides RepID=MTNA_DEHE1	100	100	1	334	1	334	309122	310126	0	681.019	1004
DehaMB_2_0310	A5FRU7	Methylthioadenosine phosphorylase n=5 Tax=Dehalococcoides RepID=A5FRU7_DEHSB	93.2	100	1	294	1	294	310196	311080	1.24496e-160	569.696	884
DehaMB_2_0311	A5FRU6	Putative uncharacterized protein n=5 Tax=Dehalococcoides RepID=A5FRU6_DEHSB	93	97.16	11	352	1	343	311043	312101	0	642.114	1058
DehaMB_2_0312	D2BH09	Putative uncharacterized protein n=1 Tax=Dehalococcoides sp. VS RepID=D2BH09_DEHSV	97.69	97.93	12	531	1	520	312265	313860	0	1054.28	1595
DehaMB_2_0313	A5FRV3	Adenosylhomocysteinase n=5 Tax=Dehalococcoides RepID=A5FRV3_DEHSB	95.93	93.93	28	445	1	418	313787	315124	0	835.869	1337
DehaMB_2_0314	Q3ZZN7	S-adenosylmethionine synthase n=5 Tax=Dehalococcoides RepID=METK_DEHSC	97.54	100	1	406	1	406	315134	316354	0	820.076	1220
DehaMB_2_0315	Q3Z944	Conserved domain protein n=1 Tax=Dehalococcoides ethenogenes 195 RepID=Q3Z944_DEHE1	100	97.1	3	69	1	67	316381	316590	2.65057e-27	124.79	209
DehaMB_2_0316	Q3Z945	Phosphoglucomutase/phosphomannomutase family protein n=1 Tax=Dehalococcoides ethenogenes 195 RepID=Q3Z945_DEHE1	99.51	100	1	409	67	475	316772	318001	0	837.025	1229
DehaMB_2_0317	A5FRW1	Bifunctional phosphoglucose/phosphomannose isomerase n=5 Tax=Dehalococcoides RepID=A5FRW1_DEHSB	90.14	98.61	6	360	1	355	318011	319093	0	677.937	1082
DehaMB_2_0318	Q3Z948	Putative uncharacterized protein n=1 Tax=Dehalococcoides ethenogenes 195 RepID=Q3Z948_DEHE1	96.88	100	1	64	1	64	319400	319594	1.11301e-26	122.865	194
DehaMB_2_0319	Q3Z949	30S ribosomal protein S9 n=5 Tax=Dehalococcoides RepID=RS9_DEHE1	100	100	1	132	1	132	319672	320070	2.18175e-69	264.618	398
DehaMB_2_0320	Q3ZZP3	50S ribosomal protein L13 n=5 Tax=Dehalococcoides RepID=RL13_DEHSC	95.1	97.28	5	147	1	143	320083	320526	1.66912e-76	288.115	443
DehaMB_2_0321	Q3Z951	Pseudouridine synthase n=5 Tax=Dehalococcoides RepID=Q3Z951_DEHE1	98.39	100	1	248	1	248	320516	321262	6.53371e-141	503.442	746
DehaMB_2_0322	Q3Z952	50S ribosomal protein L17 n=5 Tax=Dehalococcoides RepID=RL17_DEHE1	100	100	1	117	1	117	321292	321645	1.8527e-61	238.039	353
DehaMB_2_0323	Q3ZZP6	DNA-directed RNA polymerase subunit alpha n=5 Tax=Dehalococcoides RepID=RPOA_DEHSC	95.44	99.7	1	329	1	329	321676	322668	0	639.802	992
DehaMB_2_0324	Q3ZZP7	30S ribosomal protein S4 n=5 Tax=Dehalococcoides RepID=RS4_DEHSC	97.58	100	1	207	1	207	322689	323312	5.12883e-116	420.239	623
DehaMB_2_0325	Q3Z955	30S ribosomal protein S11 n=5 Tax=Dehalococcoides RepID=RS11_DEHE1	100	100	1	130	1	130	323322	323714	2.62239e-68	260.766	392
DehaMB_2_0326	Q3Z956	30S ribosomal protein S13 n=5 Tax=Dehalococcoides RepID=RS13_DEHE1	99.22	100	1	129	1	129	323740	324129	1.98325e-67	258.07	389
DehaMB_2_0327	Q3Z958	Translation initiation factor IF-1 n=6 Tax=Dehalococcoidetes RepID=IF1_DEHE1	100	100	1	73	1	73	324281	324502	5.84261e-35	150.214	221
DehaMB_2_0328	A5FRW6	Methionine aminopeptidase n=5 Tax=Dehalococcoides RepID=A5FRW6_DEHSB	93.2	99.6	1	250	1	250	324512	325267	8.92332e-134	479.945	755
DehaMB_2_0329	Q3ZZQ3	Adenylate kinase n=5 Tax=Dehalococcoides RepID=KAD_DEHSC	93.52	100	1	216	1	216	325275	325925	1.2895e-113	412.535	650
DehaMB_2_0330	A5FRW4	Protein translocase subunit secY/sec61 alpha n=5 Tax=Dehalococcoides RepID=A5FRW4_DEHSB	95.89	100	1	438	1	438	325935	327251	0	845.884	1316
DehaMB_2_0331	Q3Z962	50S ribosomal protein L15 n=5 Tax=Dehalococcoides RepID=RL15_DEHE1	99.35	100	1	153	1	153	327232	327693	4.56789e-82	306.605	461
DehaMB_2_0332	Q3Z963	50S ribosomal protein L30 n=5 Tax=Dehalococcoides RepID=RL30_DEHE1	98.33	100	1	60	1	60	327694	327876	2.09569e-25	118.242	182
DehaMB_2_0333	Q3ZZQ7	30S ribosomal protein S5 n=5 Tax=Dehalococcoides RepID=RS5_DEHSC	97.67	100	1	172	1	172	327869	328387	4.97447e-90	333.183	518
DehaMB_2_0334	Q3Z965	50S ribosomal protein L18 n=5 Tax=Dehalococcoides RepID=RL18_DEHE1	100	100	1	121	1	121	328404	328769	1.55573e-63	244.973	365
DehaMB_2_0335	Q3ZZN4	50S ribosomal protein L6 n=5 Tax=Dehalococcoides RepID=RL6_DEHSC	91.76	100	1	182	1	182	328769	329317	3.40192e-91	337.421	548
DehaMB_2_0336	Q3Z967	30S ribosomal protein S8 n=5 Tax=Dehalococcoides RepID=RS8_DEHE1	100	100	1	131	1	131	329333	329728	4.92111e-69	263.462	395
DehaMB_2_0337	Q3Z969	50S ribosomal protein L5 n=5 Tax=Dehalococcoides RepID=RL5_DEHE1	99.44	100	1	179	1	179	329956	330495	7.87764e-100	365.925	539
DehaMB_2_0338	Q3Z970	50S ribosomal protein L24 n=5 Tax=Dehalococcoides RepID=RL24_DEHE1	100	100	1	103	1	103	330495	330806	3.35647e-53	210.69	311
DehaMB_2_0339	Q3Z971	50S ribosomal protein L14 n=5 Tax=Dehalococcoides RepID=RL14_DEHE1	100	100	1	122	1	122	330817	331185	1.40198e-63	245.358	368
DehaMB_2_0340	A5FRY4	30S ribosomal protein S17 n=5 Tax=Dehalococcoides RepID=RS17_DEHSB	96.55	97.75	3	89	4	90	331201	331470	9.9364e-42	172.555	269
DehaMB_2_0341	Q3Z973	50S ribosomal protein L29 n=5 Tax=Dehalococcoides RepID=RL29_DEHE1	100	100	1	65	1	65	331478	331675	3.04291e-28	127.872	197
DehaMB_2_0342	Q3Z974	50S ribosomal protein L16 n=5 Tax=Dehalococcoides RepID=RL16_DEHE1	100	100	1	149	1	149	331677	332126	2.36756e-78	294.278	449
DehaMB_2_0343	Q3ZZL8	30S ribosomal protein S3 n=5 Tax=Dehalococcoides RepID=RS3_DEHSC	94.24	100	1	278	1	278	332128	332964	2.14645e-141	505.368	836
DehaMB_2_0344	Q3Z976	50S ribosomal protein L22 n=5 Tax=Dehalococcoides RepID=RL22_DEHE1	99.08	100	1	109	1	109	332973	333302	7.50656e-56	219.55	329
DehaMB_2_0345	Q3Z977	30S ribosomal protein S19 n=5 Tax=Dehalococcoides RepID=RS19_DEHE1	100	100	1	93	1	93	333333	333614	5.73313e-48	193.356	281
DehaMB_2_0346	Q3Z978	50S ribosomal protein L2 n=5 Tax=Dehalococcoides RepID=RL2_DEHE1	99.64	100	1	274	1	274	333621	334445	1.47551e-156	555.829	824
DehaMB_2_0347	Q3Z979	50S ribosomal protein L23 n=5 Tax=Dehalococcoides RepID=RL23_DEHE1	100	100	1	94	1	94	334471	334755	4.12705e-47	190.66	284
DehaMB_2_0348	Q3Z980	50S ribosomal protein L4 n=5 Tax=Dehalococcoides RepID=RL4_DEHE1	99.52	99.52	1	209	1	209	334768	335400	8.22023e-119	429.869	632
DehaMB_2_0349	Q3Z981	50S ribosomal protein L3 n=5 Tax=Dehalococcoides RepID=RL3_DEHE1	100	100	1	205	1	205	335403	336020	5.34168e-114	413.69	617
DehaMB_2_0350	Q3Z982	30S ribosomal protein S10 n=5 Tax=Dehalococcoides RepID=RS10_DEHE1	100	100	1	102	1	102	336029	336337	2.97428e-51	204.142	308
DehaMB_2_0351	Q3Z983	Elongation factor G n=5 Tax=Dehalococcoides RepID=EFG_DEHE1	99.57	100	1	693	1	693	336362	338443	0	1422.14	2081
DehaMB_2_0352	Q3Z984	30S ribosomal protein S7 n=5 Tax=Dehalococcoides RepID=RS7_DEHE1	99.36	100	1	156	1	156	338499	338969	8.97867e-86	318.931	470
DehaMB_2_0353	Q3Z985	30S ribosomal protein S12 n=5 Tax=Dehalococcoides RepID=RS12_DEHE1	100	89.44	18	161	1	144	338983	339468	3.11796e-78	293.893	485
DehaMB_2_0354	A5FRZ8	Phospho-2-dehydro-3-deoxyheptonate aldolase n=5 Tax=Dehalococcoides RepID=A5FRZ8_DEHSB	96.58	100	1	351	1	351	339939	340994	0	704.131	1055
DehaMB_2_0355	Q3ZZN1	3-dehydroquinate synthase n=5 Tax=Dehalococcoides RepID=AROB_DEHSC	89.97	100	1	359	1	359	341014	342093	0	670.233	1079
DehaMB_2_0356	Q3Z989	3-dehydroquinate dehydratase n=1 Tax=Dehalococcoides ethenogenes 195 RepID=AROD_DEHE1	96.85	100	1	222	1	222	342090	342758	2.29108e-124	448.358	668
DehaMB_2_0357	Q3Z990	Shikimate dehydrogenase n=1 Tax=Dehalococcoides ethenogenes 195 RepID=AROE_DEHE1	99.3	100	1	286	1	286	342742	343602	3.99037e-165	584.334	860
DehaMB_2_0358	Q3Z991	Shikimate kinase n=1 Tax=Dehalococcoides ethenogenes 195 RepID=AROK_DEHE1	99.43	100	1	176	1	176	343586	344116	4.76861e-97	356.681	530
DehaMB_2_0359	Q3Z992	3-phosphoshikimate 1-carboxyvinyltransferase n=1 Tax=Dehalococcoides ethenogenes 195 RepID=AROA_DEHE1	99.52	100	1	420	1	420	344097	345359	0	852.818	1262
DehaMB_2_0360	Q3ZZI6	Chorismate synthase n=5 Tax=Dehalococcoides RepID=AROC_DEHSC	93.13	100	1	364	1	364	345352	346446	0	696.041	1094
DehaMB_2_0361	A5FS05	Chorismate mutase n=5 Tax=Dehalococcoides RepID=A5FS05_DEHSB	93.82	99.44	1	356	1	356	346443	347519	0	693.345	1076
DehaMB_2_0362	Q3Z995	Prephenate dehydrogenase n=2 Tax=Dehalococcoides RepID=Q3Z995_DEHE1	98.61	100	1	287	1	287	347516	348379	7.14175e-166	587.03	863
DehaMB_2_0363	Q3Z996	Putative uncharacterized protein n=1 Tax=Dehalococcoides ethenogenes 195 RepID=Q3Z996_DEHE1	99.07	100	1	107	1	107	348472	348795	1.15846e-52	209.149	323
DehaMB_2_0364	Q3ZZJ0	Probable inorganic polyphosphate/ATP-NAD kinase n=5 Tax=Dehalococcoides RepID=PPNK_DEHSC	89.08	100	1	284	1	284	348867	349721	1.07593e-150	536.569	854
DehaMB_2_0365	D2BGV5	Acetyltransferase, GNAT family n=5 Tax=Dehalococcoides RepID=D2BGV5_DEHSV	97.45	99.37	1	157	3	159	349705	350181	1.28386e-87	325.094	476
DehaMB_2_0366	Q3Z999	MutT/nudix family protein n=2 Tax=Dehalococcoides RepID=Q3Z999_DEHE1	100	100	1	176	1	176	350200	350730	1.26541e-97	358.607	530
DehaMB_2_0367	A5FS10	Histidine triad (HIT) protein n=5 Tax=Dehalococcoides RepID=A5FS10_DEHSB	93.94	72.79	24	122	1	99	350727	351137	5.77975e-48	193.356	410
DehaMB_2_0368	Q3Z9A1	Fumarate hydratase, beta subunit, putative n=2 Tax=Dehalococcoides RepID=Q3Z9A1_DEHE1	97.34	100	1	188	1	188	351070	351636	5.97678e-100	366.696	566
DehaMB_2_0369	Q3Z9A2	Fumarate hydratase, alpha subunit, putative n=2 Tax=Dehalococcoides RepID=Q3Z9A2_DEHE1	97.86	100	1	280	1	280	351633	352475	6.02684e-139	497.278	842
DehaMB_2_0370	A5FS07	Putative uncharacterized protein n=5 Tax=Dehalococcoides RepID=A5FS07_DEHSB	92.68	100	1	123	1	123	352476	352847	2.46675e-59	231.106	371
DehaMB_2_0371	Q3ZZJ7	Malate dehydrogenase n=5 Tax=Dehalococcoides RepID=MDH_DEHSC	94.46	100	1	307	1	307	352870	353793	2.75166e-164	581.637	923
DehaMB_2_0372	A5FS17	Isocitrate dehydrogenase (NADP) n=5 Tax=Dehalococcoides RepID=A5FS17_DEHSB	96.1	100	1	359	1	359	353870	354949	0	710.294	1079
DehaMB_2_0373	A5FS16	3-isopropylmalate dehydratase, small subunit n=5 Tax=Dehalococcoides RepID=A5FS16_DEHSB	97.6	100	1	167	1	167	354964	355467	6.2775e-90	332.798	503
DehaMB_2_0374	A5FS15	3-isopropylmalate dehydratase large subunit 1 n=5 Tax=Dehalococcoides RepID=A5FS15_DEHSB	96.45	100	1	422	10	431	355467	356735	0	818.535	1268
DehaMB_2_0375	A5FS14	Propionyl-CoA carboxylase carboxyltransferase subunit n=5 Tax=Dehalococcoides RepID=A5FS14_DEHSB	96.12	100	1	516	1	516	356743	358293	0	1027.31	1550
DehaMB_2_0376	A5FS13	NADH dehydrogenase subunit E n=5 Tax=Dehalococcoides RepID=A5FS13_DEHSB	91.56	93.33	12	165	1	154	358500	358997	2.03349e-79	297.745	497
DehaMB_2_0377	Q3Z9B0	Holo-[acyl-carrier-protein] synthase n=2 Tax=Dehalococcoides RepID=ACPS_DEHE1	99.16	100	1	119	1	119	359039	359398	2.10033e-62	241.506	359
DehaMB_2_0378	Q3ZZK4	Probable transcriptional regulatory protein cbdbA400 n=5 Tax=Dehalococcoides RepID=Y400_DEHSC	94.42	100	1	251	1	251	359514	360269	1.09175e-128	462.996	755
DehaMB_2_0379	A5FS25	Crossover junction endodeoxyribonuclease RuvC n=5 Tax=Dehalococcoides RepID=RUVC_DEHSB	92.73	100	1	165	1	165	360273	360770	6.43138e-79	296.204	497
DehaMB_2_0380	Q3Z9B3	Holliday junction ATP-dependent DNA helicase RuvA n=2 Tax=Dehalococcoides RepID=RUVA_DEHE1	98.97	100	1	194	1	194	360772	361356	3.81035e-104	380.563	584
DehaMB_2_0381	Q3Z9B4	UvrABC system protein B n=5 Tax=Dehalococcoides RepID=UVRB_DEHE1	99.4	100	1	668	1	668	361402	363408	0	1349.73	2006
DehaMB_2_0382	D2BGT8	Putative uncharacterized protein n=2 Tax=Dehalococcoides RepID=D2BGT8_DEHSV	100	100	1	49	1	49	363392	363541	4.72326e-19	97.4413	149
DehaMB_2_0383	A5FS21	Cell division protein FtsK/SpoIIIE n=5 Tax=Dehalococcoides RepID=A5FS21_DEHSB	92.16	100	1	814	1	816	363582	366026	0	1434.47	2444
DehaMB_2_0384	A5FS20	Beta-lactamase domain protein n=5 Tax=Dehalococcoides RepID=A5FS20_DEHSB	99.09	100	1	551	1	551	366046	367701	0	1108.98	1655
DehaMB_2_0385	A5FS19	Phage SPO1 DNA polymerase-related protein n=5 Tax=Dehalococcoides RepID=A5FS19_DEHSB	92.23	100	1	206	1	206	367708	368328	8.94967e-107	389.808	620
DehaMB_2_0386	Q3ZZG3	Serine hydroxymethyltransferase n=5 Tax=Dehalococcoides RepID=GLYA_DEHSC	97.83	99.76	1	414	1	414	368462	369709	0	847.04	1247
DehaMB_2_0387	A5FS30	Ribose-phosphate pyrophosphokinase n=5 Tax=Dehalococcoides RepID=A5FS30_DEHSB	95.37	95.01	18	341	1	324	369673	370698	1.75534e-180	635.95	1025
DehaMB_2_0388	Q3ZZG5	Protein translocase subunit SecA n=5 Tax=Dehalococcoides RepID=SECA_DEHSC	93.52	98.95	1	942	1	942	370702	373560	0	1811.58	2858
DehaMB_2_0389	A5FS28	Putative uncharacterized protein n=5 Tax=Dehalococcoides RepID=A5FS28_DEHSB	94.71	100	1	227	1	227	373584	374267	7.47395e-122	439.884	683
DehaMB_2_0390	A5FS27	Two component transcriptional regulator, LuxR family n=5 Tax=Dehalococcoides RepID=A5FS27_DEHSB	97.41	100	1	232	1	232	374370	375068	2.88796e-127	457.988	698
DehaMB_2_0391	A5FS37	PAS/PAC sensor signal transduction histidine kinase n=5 Tax=Dehalococcoides RepID=A5FS37_DEHSB	95.8	100	1	357	1	357	375049	376122	0	710.294	1073
DehaMB_2_0392	Q3ZZG9	Valine--tRNA ligase n=5 Tax=Dehalococcoides RepID=SYV_DEHSC	92.72	98.54	13	891	1	879	376119	378797	0	1718.75	2678
DehaMB_2_0393	Q3Z9C6	Phosphopantothenoylcysteine decarboxylase/phosphopantothenate--cysteine ligase n=2 Tax=Dehalococcoides RepID=Q3Z9C6_DEHE1	99.24	98.99	5	397	1	393	378851	380044	0	789.26	1193
DehaMB_2_0394	A5FS34	Type III pantothenate kinase n=5 Tax=Dehalococcoides RepID=COAX_DEHSB	91.57	100	1	260	1	261	380139	380921	1.43349e-135	486.108	782
DehaMB_2_0395	Q3Z9C8	Carbohydrate kinase family protein n=1 Tax=Dehalococcoides ethenogenes 195 RepID=Q3Z9C8_DEHE1	94.53	100	1	512	1	512	380925	382463	0	941.414	1538
DehaMB_2_0396	Q3Z9C9	Metallo-beta-lactamase family protein n=2 Tax=Dehalococcoides RepID=Q3Z9C9_DEHE1	98.06	100	1	258	1	258	382610	383386	1.3162e-144	516.153	776
DehaMB_2_0397	Q3Z9D0	Membrane protein, putative n=5 Tax=Dehalococcoides RepID=Q3Z9D0_DEHE1	98.63	100	1	219	1	219	383407	384066	4.50641e-120	434.106	659
DehaMB_2_0398	A5FS42	Mg2+ transporter protein, CorA family protein n=5 Tax=Dehalococcoides RepID=A5FS42_DEHSB	94.3	100	1	316	1	316	384088	385038	2.54835e-175	618.616	950
DehaMB_2_0399	Q3Z9D3	DegV family protein n=1 Tax=Dehalococcoides ethenogenes 195 RepID=Q3Z9D3_DEHE1	98.92	100	1	279	1	279	385741	386580	3.1076e-155	551.592	839
DehaMB_2_0400	Q3Z9D5	Amino acid ABC transporter, periplasmic amino acid-binding protein n=5 Tax=Dehalococcoides RepID=Q3Z9D5_DEHE1	99.62	91.55	25	284	1	260	386711	387565	3.85881e-148	528.094	854
DehaMB_2_0401	A5FS39	Amino acid ABC transporter membrane protein, PAAT family n=5 Tax=Dehalococcoides RepID=A5FS39_DEHSB	90.84	98.56	5	277	1	273	387611	388444	1.59673e-130	469.544	833
DehaMB_2_0402	D2BGR7	Amino acid ABC transporter, ATP-binding protein n=5 Tax=Dehalococcoides RepID=D2BGR7_DEHSV	95.65	100	1	253	32	284	388444	389205	7.73184e-140	499.975	761
DehaMB_2_0403	D2BGR6	Nucleoside diphosphate kinase n=5 Tax=Dehalococcoides RepID=D2BGR6_DEHSV	96.55	100	1	116	1	116	389288	389638	2.33048e-60	234.572	350
DehaMB_2_0404	A5FS50	Deoxycytidine deaminase-like protein n=5 Tax=Dehalococcoides RepID=A5FS50_DEHSB	95.29	100	1	170	1	170	389790	390302	8.45345e-90	332.413	512
DehaMB_2_0405	A5FS49	Diacylglycerol kinase, catalytic region n=5 Tax=Dehalococcoides RepID=A5FS49_DEHSB	94.35	100	1	301	1	301	390368	391273	3.68392e-165	584.719	905
DehaMB_2_0406	A5FS48	CMP/dCMP deaminase, zinc-binding protein n=5 Tax=Dehalococcoides RepID=A5FS48_DEHSB	95.54	100	1	157	1	157	391361	391834	8.22553e-85	315.849	473
DehaMB_2_0407	A5FS47	Dephospho-CoA kinase-like protein n=5 Tax=Dehalococcoides RepID=A5FS47_DEHSB	93.41	99.45	1	182	1	182	391831	392382	5.0819e-95	350.132	551
DehaMB_2_0408	A5FS46	ABC-2 type transporter n=5 Tax=Dehalococcoides RepID=A5FS46_DEHSB	94.51	92.39	22	276	1	255	392431	393261	3.96285e-136	488.034	830
DehaMB_2_0409	A5FS45	ABC transporter related protein n=5 Tax=Dehalococcoides RepID=A5FS45_DEHSB	92.46	100	1	305	1	305	393195	394112	6.50703e-156	553.903	917
DehaMB_2_0410	Q3Z9E5	PolyA polymerase family protein n=1 Tax=Dehalococcoides ethenogenes 195 RepID=Q3Z9E5_DEHE1	98.09	100	1	418	1	418	394193	395449	0	832.787	1256
DehaMB_2_0411	Q3Z9E6	Cation channel family protein n=1 Tax=Dehalococcoides ethenogenes 195 RepID=Q3Z9E6_DEHE1	99.63	100	1	269	1	269	395436	396245	8.41873e-153	543.502	809
DehaMB_2_0412	Q3Z9E7	Conserved domain protein n=1 Tax=Dehalococcoides ethenogenes 195 RepID=Q3Z9E7_DEHE1	100	100	1	79	1	79	396330	396569	6.70098e-39	163.31	239
DehaMB_2_0413	Q3Z9E8	Rubrerythrin/rubredoxin n=2 Tax=Dehalococcoides RepID=Q3Z9E8_DEHE1	99.39	100	1	165	1	165	396645	397142	2.76094e-89	330.487	497
DehaMB_2_0414	Q3Z9E9	4-diphosphocytidyl-2-C-methyl-D-erythritol kinase n=5 Tax=Dehalococcoides RepID=ISPE_DEHE1	99.3	95.95	13	296	1	284	397198	398088	1.50042e-164	582.793	890
DehaMB_2_0415	Q3Z9F0	Ribosomal RNA small subunit methyltransferase A n=1 Tax=Dehalococcoides ethenogenes 195 RepID=RSMA_DEHE1	99.31	100	1	291	1	291	398046	398921	2.60512e-166	588.571	875
DehaMB_2_0416	Q3Z9F1	Ser/Thr protein phosphatase family protein n=1 Tax=Dehalococcoides ethenogenes 195 RepID=Q3Z9F1_DEHE1	100	97.98	6	248	1	243	398941	399687	1.26234e-142	509.22	746
DehaMB_2_0417	A5FS61	Methyltransferase type 11 n=5 Tax=Dehalococcoides RepID=A5FS61_DEHSB	97	100	1	200	1	200	399801	400403	3.31923e-112	407.527	602
DehaMB_2_0418	A5FS60	1,4-dihydroxy-2-naphtoate prenyltransferase n=5 Tax=Dehalococcoides RepID=A5FS60_DEHSB	90.52	100	1	306	1	306	400403	401323	3.82369e-160	568.155	920
DehaMB_2_0419	A5FS59	3-dehydroquinate synthase 1 n=5 Tax=Dehalococcoides RepID=A5FS59_DEHSB	96.7	100	1	364	1	364	401307	402401	0	690.263	1094
DehaMB_2_0420	A5FS58	Demethylmenaquinone methyltransferase n=5 Tax=Dehalococcoides RepID=A5FS58_DEHSB	93.73	100	1	255	1	255	402403	403170	1.33985e-142	509.22	767
DehaMB_2_0421	A5FS69	Demethylmenaquinone methyltransferase n=5 Tax=Dehalococcoides RepID=A5FS69_DEHSB	90.31	100	1	258	1	258	403172	403948	8.61285e-140	499.975	776
DehaMB_2_0422	Q3Z9F7	Thiamine-monophosphate kinase n=1 Tax=Dehalococcoides ethenogenes 195 RepID=Q3Z9F7_DEHE1	97.62	100	1	336	1	336	404240	405250	0	669.848	1010
DehaMB_2_0423	A5FS67	Putative uncharacterized protein n=5 Tax=Dehalococcoides RepID=A5FS67_DEHSB	92.64	100	1	163	1	163	405247	405738	1.23257e-82	308.531	491
DehaMB_2_0424	Q3Z9F9	Glycoprotease family protein/hydrolase, beta-phosphoglucomutase family n=2 Tax=Dehalococcoides RepID=Q3Z9F9_DEHE1	97.15	100	1	456	1	456	405716	407086	0	910.212	1370
DehaMB_2_0425	Q3ZZF6	Nucleoside diphosphate kinase n=5 Tax=Dehalococcoides RepID=NDK_DEHSC	97.89	100	1	142	1	142	407096	407524	4.72683e-76	286.574	428
DehaMB_2_0426	D3SHP6	Iojap-like protein n=5 Tax=Dehalococcoides RepID=D3SHP6_DEHSG	94.74	95.8	6	119	1	114	407525	407884	6.1181e-58	226.483	359
DehaMB_2_0427	A5FS63	Endonuclease IV n=5 Tax=Dehalococcoides RepID=A5FS63_DEHSB	93.48	100	1	276	1	276	407989	408819	2.49283e-152	541.962	830
DehaMB_2_0428	Q3ZZF9	ATP-dependent zinc metalloprotease FtsH n=5 Tax=Dehalococcoides RepID=Q3ZZF9_DEHSC	96.38	99.84	1	607	1	607	408879	410705	0	1198.73	1826
DehaMB_2_0429	Q3ZZD5	Heptaprenyl diphosphate synthase component II n=5 Tax=Dehalococcoides RepID=Q3ZZD5_DEHSC	95.06	100	1	324	3	326	411027	412001	2.0919e-172	608.986	974
DehaMB_2_0430	Q3Z9G6	Methionine--tRNA ligase n=5 Tax=Dehalococcoides RepID=SYM_DEHE1	99.1	100	1	553	1	553	412023	413684	0	1147.11	1661
DehaMB_2_0431	A5FS73	Putative uncharacterized protein n=5 Tax=Dehalococcoides RepID=A5FS73_DEHSB	94.37	100	1	71	1	71	413693	413908	2.13417e-32	141.739	215
DehaMB_2_0432	Q3Z9G8	Ribosomal RNA small subunit methyltransferase I n=2 Tax=Dehalococcoides RepID=Q3Z9G8_DEHE1	98.18	100	1	274	1	274	413933	414757	1.38184e-152	542.732	824
DehaMB_2_0433	Q3Z9G9	Putative uncharacterized protein n=1 Tax=Dehalococcoides ethenogenes 195 RepID=Q3Z9G9_DEHE1	98.08	100	1	52	1	52	414765	414923	2.13444e-21	105.145	158
DehaMB_2_0434	A5FS71	IMP dehydrogenase family protein n=5 Tax=Dehalococcoides RepID=A5FS71_DEHSB	97.64	100	1	381	1	381	415008	416153	0	771.926	1145
DehaMB_2_0435	Q3Z9H1	Putative uncharacterized protein n=1 Tax=Dehalococcoides ethenogenes 195 RepID=Q3Z9H1_DEHE1	98.44	100	1	256	1	256	416238	417008	1.15354e-140	503.056	770
DehaMB_2_0436	A5FS83	Rieske (2Fe-2S) domain protein n=5 Tax=Dehalococcoides RepID=A5FS83_DEHSB	90.91	99.25	2	133	1	132	417186	417587	1.54469e-66	254.988	401
DehaMB_2_0437	Q3Z9H3	Pyridoxal biosynthesis lyase PdxS n=5 Tax=Dehalococcoides RepID=PDXS_DEHE1	100	100	1	293	1	293	417767	418648	1.73815e-167	592.423	881
DehaMB_2_0438	A5FS81	Phosphoribosylformylglycinamidine synthase subunit II n=5 Tax=Dehalococcoides RepID=A5FS81_DEHSB	91.82	100	1	953	1	953	418652	421513	0	1821.59	2861
DehaMB_2_0439	Q3Z9H5	Phosphoribosylformylglycinamidine synthase 1 n=5 Tax=Dehalococcoides RepID=PURQ_DEHE1	98.43	100	1	255	1	255	421520	422287	1.66252e-146	522.316	767
DehaMB_2_0441	Q3Z9H6	30S ribosomal protein S2 n=5 Tax=Dehalococcoides RepID=RS2_DEHE1	99.59	100	1	245	1	245	422472	423209	1.41602e-143	512.301	737
DehaMB_2_0442	A5FS78	Elongation factor Ts n=5 Tax=Dehalococcoides RepID=A5FS78_DEHSB	98.2	100	1	167	1	167	423234	423737	3.06305e-90	333.954	503
DehaMB_2_0443	Q3Z9H8	Uridylate kinase n=5 Tax=Dehalococcoides RepID=PYRH_DEHE1	99.17	100	1	241	1	241	423752	424477	1.13576e-135	486.108	725
DehaMB_2_0444	Q3ZZC4	Ribosome-recycling factor n=5 Tax=Dehalococcoides RepID=RRF_DEHSC	94.05	100	1	185	1	185	424479	425036	7.79614e-97	356.295	557
DehaMB_2_0445	Q3Z9I0	Undecaprenyl diphosphate synthase n=1 Tax=Dehalococcoides ethenogenes 195 RepID=Q3Z9I0_DEHE1	99.15	100	1	236	1	236	425103	425813	1.55111e-134	482.256	710
DehaMB_2_0446	A5FS88	Phosphatidate cytidylyltransferase n=5 Tax=Dehalococcoides RepID=A5FS88_DEHSB	94.76	100	1	267	1	267	425817	426620	4.59668e-145	517.694	803
DehaMB_2_0447	Q3Z9I2	1-deoxy-D-xylulose 5-phosphate reductoisomerase n=2 Tax=Dehalococcoides RepID=Q3Z9I2_DEHE1	98.67	100	1	377	1	377	426605	427738	0	766.148	1133
DehaMB_2_0448	A5FS86	Site-2 protease, Metallo peptidase, MEROPS family M50B n=5 Tax=Dehalococcoides RepID=A5FS86_DEHSB	91.84	99.42	1	343	1	343	427739	428776	0	637.491	1037
DehaMB_2_0449	A5FS85	4-hydroxy-3-methylbut-2-en-1-yl diphosphate synthase n=5 Tax=Dehalococcoides RepID=ISPG_DEHSB	92.24	100	1	348	1	348	428813	429859	0	654.055	1046
DehaMB_2_0450	Q3ZZD0	Proline--tRNA ligase n=5 Tax=Dehalococcoides RepID=SYP_DEHSC	93.67	98.1	12	580	1	569	429917	431659	0	1112.83	1742
DehaMB_2_0451	A5FS97	Inorganic pyrophosphatase n=5 Tax=Dehalococcoides RepID=A5FS97_DEHSB	92.42	95.91	10	220	1	211	431728	432390	4.92509e-112	407.142	662
DehaMB_2_0452	Q3Z9I7	Phenylalanine--tRNA ligase beta subunit n=1 Tax=Dehalococcoides ethenogenes 195 RepID=SYFB_DEHE1	98.76	100	1	809	1	809	432457	434886	0	1642.09	2429
DehaMB_2_0453	Q3Z9I8	Phenylalanine--tRNA ligase alpha subunit n=5 Tax=Dehalococcoides RepID=SYFA_DEHE1	99.42	100	1	346	1	346	434888	435928	0	712.99	1040
DehaMB_2_0454	Q3Z9I9	Carboxyl-terminal protease n=2 Tax=Dehalococcoides RepID=Q3Z9I9_DEHE1	99.47	99.47	3	379	1	377	436043	437182	0	743.036	1139
DehaMB_2_0455	Q3Z9J0	Putative uncharacterized protein n=4 Tax=Dehalococcoides RepID=Q3Z9J0_DEHE1	97.78	100	1	90	1	90	437274	437546	6.045e-46	186.808	272
DehaMB_2_0456	Q3Z9J1	Putative uncharacterized protein n=1 Tax=Dehalococcoides ethenogenes 195 RepID=Q3Z9J1_DEHE1	98.34	100	1	241	1	241	437739	438464	1.09944e-132	476.093	725
DehaMB_2_0457	D3SHL5	Ribonuclease H n=3 Tax=Dehalococcoides RepID=D3SHL5_DEHSG	95.83	100	1	48	87	134	438979	439125	1.30033e-18	95.9005	146
DehaMB_2_0458	Q3Z9J3	Putative uncharacterized protein n=1 Tax=Dehalococcoides ethenogenes 195 RepID=Q3Z9J3_DEHE1	99.13	100	1	231	1	231	439402	440097	1.2108e-126	456.062	695
DehaMB_2_0459	Q3ZZ92	Putative uncharacterized protein n=5 Tax=Dehalococcoides RepID=Q3ZZ92_DEHSC	93.7	100	1	127	1	127	440185	440568	5.17866e-65	249.98	383
DehaMB_2_0460	A5FS99	Putative uncharacterized protein n=3 Tax=Dehalococcoides RepID=A5FS99_DEHSB	91.03	100	1	457	1	457	440558	441931	0	845.499	1373
DehaMB_2_0461	A5FS98	Putative uncharacterized protein n=2 Tax=Dehalococcoides RepID=A5FS98_DEHSB	88.57	100	1	70	1	70	442042	442254	2.75193e-30	134.806	212
DehaMB_2_0462	D2BGK9	Putative uncharacterized protein n=1 Tax=Dehalococcoides sp. VS RepID=D2BGK9_DEHSV	85.59	100	1	666	1	666	442266	444266	0	1200.65	2000
DehaMB_2_0463	A5FSA7	Putative uncharacterized protein n=2 Tax=Dehalococcoides RepID=A5FSA7_DEHSB	96.2	87.78	12	90	1	79	444267	444539	1.77768e-37	158.688	272
DehaMB_2_0464	A5FSA6	Putative uncharacterized protein n=2 Tax=Dehalococcoides RepID=A5FSA6_DEHSB	91.92	97.54	5	202	1	198	444553	445164	7.52232e-105	383.259	611
DehaMB_2_0465	A5FSA5	Putative uncharacterized protein n=2 Tax=Dehalococcoides RepID=A5FSA5_DEHSB	97.39	100	1	306	1	306	445220	446140	4.24574e-173	610.912	920
DehaMB_2_0466	D2BGK5	Putative uncharacterized protein n=1 Tax=Dehalococcoides sp. VS RepID=D2BGK5_DEHSV	95.36	96.79	6	156	1	151	446143	446613	5.55492e-73	276.559	470
DehaMB_2_0467	A5FSA3	Phage portal protein, SPP1 n=2 Tax=Dehalococcoides RepID=A5FSA3_DEHSB	92.07	100	1	454	1	454	446616	447980	0	864.374	1364
DehaMB_2_0468	D2BGK3	Putative uncharacterized protein n=3 Tax=Dehalococcoides RepID=D2BGK3_DEHSV	92.5	100	1	120	1	120	447964	448326	4.22164e-58	226.868	362
DehaMB_2_0469	D2BGK2	Putative uncharacterized protein n=2 Tax=Dehalococcoides RepID=D2BGK2_DEHSV	93.22	100	1	590	1	590	448513	450285	0	973	1772
DehaMB_2_0470	Q3Z9K2	30S ribosomal protein S21 n=5 Tax=Dehalococcoides RepID=RS21_DEHE1	100	100	1	64	1	64	450460	450654	1.97881e-27	125.176	194
DehaMB_2_0471	A5FSB2	GatB/Yqey domain protein n=5 Tax=Dehalococcoides RepID=A5FSB2_DEHSB	95.97	100	1	149	1	149	450657	451106	8.21252e-76	285.804	449
DehaMB_2_0472	D2BGJ9	Radical SAM domain protein n=5 Tax=Dehalococcoides RepID=D2BGJ9_DEHSV	95.4	100	1	544	16	559	451155	452789	0	1049.27	1634
DehaMB_2_0473	A5FSB0	Putative uncharacterized protein n=5 Tax=Dehalococcoides RepID=A5FSB0_DEHSB	95.36	99.49	2	195	1	194	452758	453345	2.13755e-108	394.815	587
DehaMB_2_0474	Q3Z9K6	Putative uncharacterized protein n=1 Tax=Dehalococcoides ethenogenes 195 RepID=Q3Z9K6_DEHE1	100	100	1	35	1	35	453459	453566	1.19803e-09	66.2402	107
DehaMB_2_0475	A5FSC1	Ribonucleoside-diphosphate reductase n=5 Tax=Dehalococcoides RepID=A5FSC1_DEHSB	94.57	100	1	866	1	866	453573	456173	0	1712.58	2600
DehaMB_2_0476	Q3ZZA1	Transcriptional repressor NrdR n=5 Tax=Dehalococcoides RepID=NRDR_DEHSC	94.29	97.22	6	180	1	175	456175	456717	1.66281e-93	345.125	542
DehaMB_2_0477	A5FSB9	Cell division protein ftsZ n=5 Tax=Dehalococcoides RepID=A5FSB9_DEHSB	99.2	100	1	376	1	376	456848	457978	0	752.281	1130
DehaMB_2_0478	A5FSB8	Cell division protein ftsA n=5 Tax=Dehalococcoides RepID=A5FSB8_DEHSB	98.53	100	1	408	1	408	458019	459245	0	818.535	1226
DehaMB_2_0479	Q3Z9L1	Ribosomal RNA small subunit methyltransferase H n=5 Tax=Dehalococcoides RepID=RSMH_DEHE1	98.85	100	1	349	1	349	459315	460364	0	709.523	1049
DehaMB_2_0480	Q3Z9L2	Protein MraZ n=4 Tax=Dehalococcoides RepID=MRAZ_DEHE1	99.3	100	1	142	1	142	460371	460799	3.64847e-77	290.426	428
DehaMB_2_0481	Q3Z9L3	tRNA (guanine-N(1)-)-methyltransferase n=2 Tax=Dehalococcoides RepID=TRMD_DEHE1	98.39	100	1	248	1	248	460982	461728	2.26573e-139	498.434	746
DehaMB_2_0482	Q3Z9L4	50S ribosomal protein L19 n=5 Tax=Dehalococcoides RepID=RL19_DEHE1	98.53	88.89	18	153	1	136	461801	462262	8.14952e-71	269.24	461
DehaMB_2_0483	Q3Z9L5	Primosomal protein N&apos; n=1 Tax=Dehalococcoides ethenogenes 195 RepID=Q3Z9L5_DEHE1	97.79	100	1	815	1	815	462284	464731	0	1650.95	2447
DehaMB_2_0484	A5FSC6	Helix-turn-helix domain protein n=5 Tax=Dehalococcoides RepID=A5FSC6_DEHSB	96.24	100	1	133	1	133	464987	465388	2.13815e-67	258.07	401
DehaMB_2_0485	D2BGI7	Polymerase n=2 Tax=Dehalococcoides RepID=D2BGI7_DEHSV	94.72	96.28	16	507	1	492	465484	467019	0	951.429	1535
DehaMB_2_0486	D2BGI6	Protein translocase subunit SecD n=5 Tax=Dehalococcoides RepID=SECD_DEHSV	97.37	98.84	5	346	1	342	467037	468077	0	667.152	1040
DehaMB_2_0487	D2BGI6	Protein translocase subunit SecD n=5 Tax=Dehalococcoides RepID=SECD_DEHSV	98.06	100	1	103	347	449	468811	469122	3.68231e-50	200.675	311
DehaMB_2_0488	D2BGI5	Protein translocase subunit SecF n=5 Tax=Dehalococcoides RepID=D2BGI5_DEHSV	94.33	96.15	12	311	1	300	469082	470020	1.49036e-163	579.326	938
DehaMB_2_0489	Q3Z9M1	Cation efflux family protein n=1 Tax=Dehalococcoides ethenogenes 195 RepID=Q3Z9M1_DEHE1	99.04	100	1	311	1	311	470040	470975	1.09323e-176	623.239	935
DehaMB_2_0490	D2BGI3	Acetoin utilization protein/histone deacetylase n=2 Tax=Dehalococcoides RepID=D2BGI3_DEHSV	90.91	100	1	341	1	341	470949	471974	0	651.744	1025
DehaMB_2_0491	D3SHJ0	Lysine exporter protein (LYSE/YGGA) n=5 Tax=Dehalococcoides RepID=D3SHJ0_DEHSG	91.67	87.8	31	246	2	217	472004	472744	6.76472e-104	380.563	740
DehaMB_2_0492	Q3Z9M4	Putative uncharacterized protein n=2 Tax=Dehalococcoides RepID=Q3Z9M4_DEHE1	98	94.58	24	424	1	401	472682	473956	0	808.52	1274
DehaMB_2_0493	A5FSD2	Putative uncharacterized protein n=5 Tax=Dehalococcoides RepID=A5FSD2_DEHSB	88.44	100	1	199	1	199	474028	474627	2.23737e-99	364.77	599
DehaMB_2_0494	A5FSD1	Putative uncharacterized protein n=5 Tax=Dehalococcoides RepID=A5FSD1_DEHSB	96.6	100	1	530	1	530	474624	476216	0	1055.82	1592
DehaMB_2_0495	Q3Z9M7	Patatin-like phospholipase family protein n=1 Tax=Dehalococcoides ethenogenes 195 RepID=Q3Z9M7_DEHE1	98.18	100	1	275	1	275	476273	477100	1.28074e-151	539.65	827
DehaMB_2_0496	Q3Z6A0	Resolvase domain protein n=2 Tax=Dehalococcoides ethenogenes 195 RepID=Q3Z6A0_DEHE1	98.19	97.88	1	553	1	553	477097	478794	0	1118.99	1697
DehaMB_2_0497	Q3Z699	Putative uncharacterized protein n=1 Tax=Dehalococcoides ethenogenes 195 RepID=Q3Z699_DEHE1	100	100	1	310	1	310	478749	479681	0	637.106	932
DehaMB_2_0498	Q3Z698	Putative uncharacterized protein n=1 Tax=Dehalococcoides ethenogenes 195 RepID=Q3Z698_DEHE1	100	100	1	52	1	52	479771	479929	2.56377e-22	108.227	158
DehaMB_2_0499	D2BFY9	Putative uncharacterized protein n=1 Tax=Dehalococcoides sp. VS RepID=D2BFY9_DEHSV	95.41	100	1	196	1	196	479961	480551	1.16151e-106	389.037	590
DehaMB_2_0500	Q3Z697	DNA-binding protein n=2 Tax=Dehalococcoides RepID=Q3Z697_DEHE1	100	76.6	23	94	1	72	480574	480858	1.79851e-34	148.673	284
DehaMB_2_0501	D3SH31	Putative uncharacterized protein n=1 Tax=Dehalococcoides sp. GT RepID=D3SH31_DEHSG	100	93.02	7	86	1	80	481219	481479	1.03853e-40	169.474	260
DehaMB_2_0502	A5FQF2	Putative uncharacterized protein n=8 Tax=Dehalococcoides RepID=A5FQF2_DEHSB	97.64	100	1	254	1	254	481521	482285	9.59133e-145	516.538	764
DehaMB_2_0503	Q3ZWG0	Putative reductive dehalogenase n=2 Tax=Dehalococcoides RepID=Q3ZWG0_DEHSC	98.19	97.25	15	510	1	496	483454	484986	0	1022.31	1532
DehaMB_2_0504	Q3ZWF6	DNA-binding response regulator n=1 Tax=Dehalococcoides sp. CBDB1 RepID=Q3ZWF6_DEHSC	99.14	100	1	233	1	233	485186	485887	1.23372e-131	472.626	701
DehaMB_2_0505	Q3ZWF7	Sensor histidine kinase n=1 Tax=Dehalococcoides sp. CBDB1 RepID=Q3ZWF7_DEHSC	99	100	1	501	1	501	485874	487379	0	1008.44	1505
DehaMB_2_0506	A5FQF2	Putative uncharacterized protein n=8 Tax=Dehalococcoides RepID=A5FQF2_DEHSB	98.03	100	1	254	1	254	487594	488358	1.79278e-145	518.85	764
DehaMB_2_0507	A5FSV6	Reductive dehalogenase n=3 Tax=Dehalococcoides RepID=A5FSV6_DEHSB	100	100	1	515	1	515	488779	490326	0	1080.09	1547
DehaMB_2_0508	Q3ZWE9	Putative uncharacterized protein rdhH n=2 Tax=Dehalococcoides RepID=Q3ZWE9_DEHSC	99.53	100	1	211	78	288	490437	491072	6.06069e-120	433.335	635
DehaMB_2_0509	Q3ZWE8	DNA-binding response regulato n=2 Tax=Dehalococcoides RepID=Q3ZWE8_DEHSC	100	100	1	227	1	227	492412	493095	1.70377e-128	462.225	683
DehaMB_2_0510	Q3ZWE7	Sensor histidine kinase n=2 Tax=Dehalococcoides RepID=Q3ZWE7_DEHSC	99.51	100	1	408	1	408	493076	494302	0	842.417	1226
DehaMB_2_0511	A5FSG0	Radical SAM domain protein n=3 Tax=Dehalococcoides RepID=A5FSG0_DEHSB	97.1	100	1	69	426	494	494399	494608	1.59191e-30	135.576	209
DehaMB_2_0512	B9M5K0	CRISPR-associated helicase Cas3 n=1 Tax=Geobacter sp. FRC-32 RepID=B9M5K0_GEOSF	43.77	99.01	1	798	1	804	495089	497509	0	670.618	2420
DehaMB_2_0513	Q1NKD4	CRISPR-associated protein, CT1134 n=1 Tax=delta proteobacterium MLMS-1 RepID=Q1NKD4_9DELT	60.26	87.4	12	240	1	228	497490	498278	1.75595e-79	299.671	788
DehaMB_2_0514	B9M5J8	CRISPR-associated protein, Csd1 family n=1 Tax=Geobacter sp. FRC-32 RepID=B9M5J8_GEOSF	43.77	98.93	1	645	1	630	498275	500233	5.62071e-148	529.25	1958
DehaMB_2_0515	Q1NKD6	CRISPR-associated protein TM1801 n=1 Tax=delta proteobacterium MLMS-1 RepID=Q1NKD6_9DELT	62.17	100	1	303	1	287	500249	501160	6.06775e-97	358.221	911
DehaMB_2_0516	G2DHA8	CRISPR-associated RecB family exonuclease Cas4b n=3 Tax=sulfur-oxidizing symbionts RepID=G2DHA8_9GAMM	46.79	96.04	1	218	1	212	501165	501848	3.28474e-51	205.297	683
DehaMB_2_0517	G2FJ81	CRISPR-associated protein Cas1 n=2 Tax=sulfur-oxidizing symbionts RepID=G2FJ81_9GAMM	56.1	100	1	339	1	344	501832	502851	2.92783e-108	395.971	1019
DehaMB_2_0518	F6B7R0	CRISPR-associated protein Cas2 n=1 Tax=Desulfotomaculum carboxydivorans CO-1-SRB RepID=F6B7R0_DESCC	62.11	76.61	29	123	1	95	502823	503197	5.20673e-30	133.65	374
DehaMB_2_0521	D3SK98	Putative uncharacterized protein n=1 Tax=Dehalococcoides sp. GT RepID=D3SK98_DEHSG	68.97	97.75	1	87	2	88	506464	506733	9.97681e-28	126.331	269
DehaMB_2_0522	Q3Z9P8	Reductive dehalogenase anchoring protein, putative n=1 Tax=Dehalococcoides ethenogenes 195 RepID=Q3Z9P8_DEHE1	98.86	100	1	88	1	88	506976	507242	3.34435e-40	167.548	266
DehaMB_2_0523	A5FP55	Reductive dehalogenase n=4 Tax=Dehalococcoides RepID=A5FP55_DEHSB	95.14	100	1	514	1	514	507266	508810	0	1009.21	1544
DehaMB_2_0524	E3FXK3	Two component transcriptional regulator, winged helix family n=2 Tax=Stigmatella aurantiaca DW4/3-1 RepID=E3FXK3_STIAD	38.95	76	30	124	142	236	509159	509536	8.45579e-13	76.6406	377
DehaMB_2_0525	D8K0U4	PAS/PAC sensor signal transduction histidine kinase n=1 Tax=Dehalogenimonas lykanthroporepellens BL-DC-9 RepID=D8K0U4_DEHLB	41.38	94.31	7	122	1	116	509540	509911	9.25122e-18	93.2041	371
DehaMB_2_0526	Q3Z9Q2	Transcriptional regulator, Crp/Fnr family n=1 Tax=Dehalococcoides ethenogenes 195 RepID=Q3Z9Q2_DEHE1	98.38	100	1	247	1	247	510445	511188	7.40137e-141	503.442	743
DehaMB_2_0527	Q3Z9Q3	Putative uncharacterized protein n=1 Tax=Dehalococcoides ethenogenes 195 RepID=Q3Z9Q3_DEHE1	98.18	100	1	55	1	55	511325	511492	5.56553e-21	103.605	167
DehaMB_2_0528	Q3Z9Q4	Putative uncharacterized protein n=1 Tax=Dehalococcoides ethenogenes 195 RepID=Q3Z9Q4_DEHE1	100	100	1	139	1	139	511674	512093	3.43042e-74	280.411	419
DehaMB_2_0529	D2BFZ1	Cobalamin-binding protein n=2 Tax=Dehalococcoides RepID=D2BFZ1_DEHSV	95.16	100	1	517	1	517	512147	513700	0	1005.74	1553
DehaMB_2_0530	D2BFZ2	CbiZ-like protein n=2 Tax=Dehalococcoides RepID=D2BFZ2_DEHSV	98.13	100	1	268	1	268	513697	514503	2.38957e-154	548.51	806
DehaMB_2_0531	Q3Z9V3	Cysteine desulfurase n=2 Tax=Dehalococcoides RepID=Q3Z9V3_DEHE1	99.22	100	1	383	1	383	514517	515668	0	773.852	1151
DehaMB_2_0532	Q3Z9V4	Putative uncharacterized protein n=2 Tax=Dehalococcoides RepID=Q3Z9V4_DEHE1	100	96.63	4	89	1	86	515680	515949	1.9364e-42	174.866	269
DehaMB_2_0533	Q3Z9V5	Cobalamin biosynthesis protein CobD 1 n=2 Tax=Dehalococcoides RepID=Q3Z9V5_DEHE1	98.11	100	1	318	1	318	515956	516912	1.28846e-177	626.32	956
DehaMB_2_0534	Q3Z9V6	Cob(I)alamin adenosyltransferase n=1 Tax=Dehalococcoides ethenogenes 195 RepID=Q3Z9V6_DEHE1	97.21	97.81	5	183	1	179	516927	517478	1.18036e-94	348.977	551
DehaMB_2_0535	Q3Z9V7	Ribonucleoside-diphosphate reductase n=2 Tax=Dehalococcoides RepID=Q3Z9V7_DEHE1	98.29	100	1	585	1	585	517459	519216	0	1188.33	1757
DehaMB_2_0536	Q3Z9V8	Radical SAM domain protein n=2 Tax=Dehalococcoides RepID=Q3Z9V8_DEHE1	97.15	100	1	246	1	246	519225	519965	9.42239e-141	503.056	740
DehaMB_2_0537	D2BFZ9	Adenosylcobinamide amidohydrolase, CbiZ n=3 Tax=Dehalococcoides RepID=D2BFZ9_DEHSV	98.84	100	1	259	1	259	519971	520750	8.37058e-151	536.569	779
DehaMB_2_0538	D2BG00	Radical SAM domain protein n=1 Tax=Dehalococcoides sp. VS RepID=D2BG00_DEHSV	97.45	100	1	274	1	274	520781	521605	9.39753e-159	563.148	824
DehaMB_2_0539	Q3Z9W1	Tetrapyrrole methylase family protein n=2 Tax=Dehalococcoides RepID=Q3Z9W1_DEHE1	99.17	100	1	240	1	240	521621	522343	2.7015e-136	488.034	722
DehaMB_2_0540	D2BG02	Radical SAM domain protein n=2 Tax=Dehalococcoides RepID=D2BG02_DEHSV	97.58	100	1	248	1	248	522348	523094	1.73431e-140	502.286	746
DehaMB_2_0541	D2BG03	PP-loop ATPase n=2 Tax=Dehalococcoides RepID=D2BG03_DEHSV	97.6	100	1	250	1	250	523097	523849	9.67781e-141	503.056	752
DehaMB_2_0542	Q3Z9W4	Transcriptional regulator, putative n=1 Tax=Dehalococcoides ethenogenes 195 RepID=Q3Z9W4_DEHE1	98.52	100	1	406	1	406	523982	525202	0	811.987	1220
DehaMB_2_0543	Q3Z9W5	Reductive dehalogenase anchoring protein, putative n=1 Tax=Dehalococcoides ethenogenes 195 RepID=Q3Z9W5_DEHE1	100	100	1	92	1	92	525379	525657	4.71497e-44	180.259	278
DehaMB_2_0544	Q3ZWS1	Putative reductive dehalogenase n=1 Tax=Dehalococcoides sp. CBDB1 RepID=Q3ZWS1_DEHSC	91.85	96.46	19	509	1	491	525695	527224	0	959.903	1529
DehaMB_2_0545	Q3Z9W7	Putative uncharacterized protein n=1 Tax=Dehalococcoides ethenogenes 195 RepID=Q3Z9W7_DEHE1	97	97.56	6	205	1	200	527598	528215	1.02583e-107	392.889	617
DehaMB_2_0546	Q3Z9W8	Sensory box sensor histidine kinase n=1 Tax=Dehalococcoides ethenogenes 195 RepID=Q3Z9W8_DEHE1	97.36	99.02	7	613	1	607	528199	530040	0	1217.22	1841
DehaMB_2_0547	Q3ZWS4	DNA-binding response regulator n=2 Tax=Dehalococcoides RepID=Q3ZWS4_DEHSC	90.31	100	1	227	1	227	530021	530704	2.00283e-117	425.246	683
DehaMB_2_0548	Q3Z9X1	TM2 domain protein n=1 Tax=Dehalococcoides ethenogenes 195 RepID=Q3Z9X1_DEHE1	100	100	1	107	1	107	530918	531241	2.37281e-54	214.542	323
DehaMB_2_0549	Q3Z9X2	Putative uncharacterized protein n=1 Tax=Dehalococcoides ethenogenes 195 RepID=Q3Z9X2_DEHE1	96.39	100	1	83	9	91	531325	531576	1.15563e-39	165.622	251
DehaMB_2_0550	Q3Z9X3	Putative uncharacterized protein n=1 Tax=Dehalococcoides ethenogenes 195 RepID=Q3Z9X3_DEHE1	96.46	100	1	113	1	113	531589	531930	1.23354e-45	185.652	341
DehaMB_2_0551	D2BGC3	Putative uncharacterized protein n=2 Tax=Dehalococcoides RepID=D2BGC3_DEHSV	94.42	100	1	394	1	394	532108	533292	0	738.028	1184
DehaMB_2_0552	Q3Z9X6	Lipoprotein, putative n=1 Tax=Dehalococcoides ethenogenes 195 RepID=Q3Z9X6_DEHE1	95.38	95.59	4	68	224	288	533300	533506	2.40529e-28	128.257	206
DehaMB_2_0553	A5FSP7	ABC transporter related protein n=5 Tax=Dehalococcoides RepID=A5FSP7_DEHSB	92.91	100	1	663	23	685	533640	535631	0	1257.66	1991
DehaMB_2_0554	D2BGC0	Membrane protein, Hly III family n=5 Tax=Dehalococcoides RepID=D2BGC0_DEHSV	98.46	99.49	2	196	1	195	535628	536218	5.72161e-103	376.711	590
DehaMB_2_0555	Q3Z9X9	Serine protease inhibitor family protein n=2 Tax=Dehalococcoides RepID=Q3Z9X9_DEHE1	98.59	97.93	10	435	1	426	536375	537682	0	858.21	1307
DehaMB_2_0556	D2BGB8	L-lysine 2,3-aminomutase/beta-lysine acetyltransferase, GNAT family n=1 Tax=Dehalococcoides sp. VS RepID=D2BGB8_DEHSV	97.81	98.52	12	741	1	730	537763	539988	0	1497.26	2225
DehaMB_2_0557	Q3Z9Y2	PBS lyase HEAT-like repeat domain protein n=1 Tax=Dehalococcoides ethenogenes 195 RepID=Q3Z9Y2_DEHE1	98.78	100	1	164	1	164	540403	540897	2.70904e-84	313.923	494
DehaMB_2_0558	A5FSQ2	UPF0251 protein DehaBAV1_0135 n=5 Tax=Dehalococcoides RepID=Y135_DEHSB	91.45	100	1	117	1	117	541050	541403	3.13943e-55	217.624	353
DehaMB_2_0559	D2BGB5	Oxidoreductase, aldo/keto reductase family n=2 Tax=Dehalococcoides RepID=D2BGB5_DEHSV	93.52	100	1	324	1	324	541400	542374	1.73856e-177	625.935	974
DehaMB_2_0560	Q3Z9Y5	Conserved domain protein n=1 Tax=Dehalococcoides ethenogenes 195 RepID=Q3Z9Y5_DEHE1	98.56	100	1	277	1	277	542554	543387	2.00064e-158	561.992	833
DehaMB_2_0561	Q3Z9Y6	Polysaccharide biosynthesis protein n=1 Tax=Dehalococcoides ethenogenes 195 RepID=Q3Z9Y6_DEHE1	98.64	99.32	4	443	1	440	543511	544842	0	843.188	1331
DehaMB_2_0562	Q3Z9Y7	Iron-sulfur cluster-binding protein/coenzyme F420-reducing hydrogenase, beta subunit, putative n=1 Tax=Dehalococcoides ethenogenes 195 RepID=Q3Z9Y7_DEHE1	95.33	95.11	23	450	1	428	544769	546121	0	843.188	1352
DehaMB_2_0563	Q3Z9Y8	Conserved domain protein n=1 Tax=Dehalococcoides ethenogenes 195 RepID=Q3Z9Y8_DEHE1	96.29	99.54	3	433	1	431	546093	547394	0	852.818	1301
DehaMB_2_0564	Q3Z9Y9	Conserved domain protein n=1 Tax=Dehalococcoides ethenogenes 195 RepID=Q3Z9Y9_DEHE1	98.7	93.52	17	247	1	231	547375	548118	4.38942e-130	467.618	743
DehaMB_2_0565	Q3Z9Z0	Glycosyl transferase, group 1 family protein n=1 Tax=Dehalococcoides ethenogenes 195 RepID=Q3Z9Z0_DEHE1	98.02	98.3	8	411	1	404	548067	549302	0	800.816	1235
DehaMB_2_0566	Q3Z9Z1	Conserved domain protein n=1 Tax=Dehalococcoides ethenogenes 195 RepID=Q3Z9Z1_DEHE1	99.61	90.14	29	284	1	256	549281	550135	8.73866e-149	530.02	854
DehaMB_2_0567	Q3Z9Z2	Membrane protein, putative n=1 Tax=Dehalococcoides ethenogenes 195 RepID=Q3Z9Z2_DEHE1	98.52	100	1	539	1	539	550137	551756	0	1075.85	1619
DehaMB_2_0568	Q3Z9Z3	Glycosyl transferase, group 2 family protein n=1 Tax=Dehalococcoides ethenogenes 195 RepID=Q3Z9Z3_DEHE1	97.69	98.7	5	307	1	303	551753	552676	1.56965e-172	609.372	923
DehaMB_2_0569	Q3Z9Z4	Phosphoheptose isomerase n=1 Tax=Dehalococcoides ethenogenes 195 RepID=Q3Z9Z4_DEHE1	98.15	100	1	216	1	216	552691	553341	8.06753e-120	432.95	650
DehaMB_2_0570	Q3Z9Z5	D-glycero-D-manno-heptose 7-phosphate kinase, putative n=1 Tax=Dehalococcoides ethenogenes 195 RepID=Q3Z9Z5_DEHE1	99.69	97.31	10	334	1	325	553369	554373	0	662.144	1004
DehaMB_2_0571	Q3Z9Z6	D-glycero-D-manno-heptose 1-phosphate guanosyltransferase n=1 Tax=Dehalococcoides ethenogenes 195 RepID=Q3Z9Z6_DEHE1	99.58	99.16	3	238	1	236	554343	555059	3.10551e-137	491.115	716
DehaMB_2_0572	Q3Z9Z7	NAD-dependent epimerase/dehydratase family protein n=1 Tax=Dehalococcoides ethenogenes 195 RepID=Q3Z9Z7_DEHE1	99.68	100	1	312	1	312	555056	555994	0	637.106	938
DehaMB_2_0573	Q3Z9Z8	Glycosyl transferase, group 2 family protein n=1 Tax=Dehalococcoides ethenogenes 195 RepID=Q3Z9Z8_DEHE1	98.19	100	1	331	1	331	555987	556982	0	664.84	995
DehaMB_2_0574	Q3Z9Z9	Histidinol-phosphate phosphatase family protein/glycosyl transferase, group 2 family protein n=1 Tax=Dehalococcoides ethenogenes 195 RepID=Q3Z9Z9_DEHE1	98.05	100	1	410	1	410	556975	558207	0	826.239	1232
DehaMB_2_0575	Q3ZA00	Glycosyl hydrolase domain protein n=1 Tax=Dehalococcoides ethenogenes 195 RepID=Q3ZA00_DEHE1	98.63	96.83	13	378	27	392	558296	559432	0	742.265	1136
DehaMB_2_0576	Q3ZA01	Membrane protein, putative n=1 Tax=Dehalococcoides ethenogenes 195 RepID=Q3ZA01_DEHE1	98.68	100	1	303	1	303	559434	560345	4.08461e-167	591.267	911
DehaMB_2_0577	Q3ZA02	Ferredoxin-thioredoxin reductase, catalytic subunit, putative/rubredoxin n=1 Tax=Dehalococcoides ethenogenes 195 RepID=Q3ZA02_DEHE1	97.02	100	1	168	1	168	560433	560939	2.40392e-90	334.339	506
DehaMB_2_0578	Q3ZA03	Glutaredoxin family protein n=1 Tax=Dehalococcoides ethenogenes 195 RepID=Q3ZA03_DEHE1	97.8	85.05	17	107	1	91	560936	561259	3.40674e-44	181.03	323
DehaMB_2_0579	Q3ZA04	Putative uncharacterized protein n=1 Tax=Dehalococcoides ethenogenes 195 RepID=Q3ZA04_DEHE1	99.02	91.89	10	111	1	102	561400	561735	2.18769e-52	207.994	335
DehaMB_2_0580	A5FP72	HI0933 family protein n=5 Tax=Dehalococcoides RepID=A5FP72_DEHSB	91.95	98.64	7	441	1	435	561905	563230	0	788.489	1325
DehaMB_2_0581	Q3ZA07	Leucine--tRNA ligase n=5 Tax=Dehalococcoides RepID=SYL_DEHE1	99.02	100	1	813	1	813	563393	565834	0	1687.93	2441
DehaMB_2_0582	Q3ZA08	Pyrroline-5-carboxylate reductase n=2 Tax=Dehalococcoides RepID=Q3ZA08_DEHE1	97.38	100	1	267	1	267	565836	566639	1.3944e-144	516.153	803
DehaMB_2_0583	A5FP75	Colicin V production protein n=5 Tax=Dehalococcoides RepID=A5FP75_DEHSB	91.98	100	1	162	1	162	566736	567224	3.237e-77	290.426	488
DehaMB_2_0584	A5FSN3	4Fe-4S ferredoxin, iron-sulfur binding domain protein n=5 Tax=Dehalococcoides RepID=A5FSN3_DEHSB	94.05	100	1	84	1	84	567333	567587	2.41021e-38	161.384	254
DehaMB_2_0585	Q3ZA11	Phosphopantetheine adenylyltransferase n=4 Tax=Dehalococcoides RepID=COAD_DEHE1	99.37	94.64	10	168	1	159	567676	568182	2.8908e-87	323.939	506
DehaMB_2_0586	D2BG98	Methyltransferase n=5 Tax=Dehalococcoides RepID=D2BG98_DEHSV	95.31	100	1	192	1	192	568127	568705	5.79233e-104	380.178	578
DehaMB_2_0587	A5FSN6	Formate dehydrogenase alpha subunit n=5 Tax=Dehalococcoides RepID=A5FSN6_DEHSB	92.25	99.9	2	994	1	993	569070	572054	0	1924.06	2984
DehaMB_2_0589	A5FSS7	Polysulphide reductase, NrfD n=5 Tax=Dehalococcoides RepID=A5FSS7_DEHSB	96.28	100	1	403	1	403	572142	573353	0	787.719	1211
DehaMB_2_0590	A5FSS8	Uncharacterized protein involved in formate dehydrogenase formation-like protein n=5 Tax=Dehalococcoides RepID=A5FSS8_DEHSB	90.43	100	1	282	1	282	573354	574202	4.34656e-151	537.724	848
DehaMB_2_0591	A5FSS9	Integral membrane protein TerC n=5 Tax=Dehalococcoides RepID=A5FSS9_DEHSB	91.59	100	1	321	1	321	574363	575328	5.06692e-173	610.912	965
DehaMB_2_0592	Q3ZA18	ATP-dependent RNA helicase, DEAD/DEAH box family n=1 Tax=Dehalococcoides ethenogenes 195 RepID=Q3ZA18_DEHE1	98.4	100	1	561	1	560	575497	577182	0	1132.86	1685
DehaMB_2_0593	Q3ZA20	Reductive dehalogenase anchoring protein, putative n=2 Tax=Dehalococcoides RepID=Q3ZA20_DEHE1	98.95	100	1	95	1	95	577633	577920	9.91107e-45	182.57	287
DehaMB_2_0594	A5FPA6	Reductive dehalogenase n=5 Tax=Dehalococcoides RepID=A5FPA6_DEHSB	95.6	100	1	455	1	455	577970	579337	0	920.998	1367
DehaMB_2_0595	Q3ZA22	Putative uncharacterized protein n=1 Tax=Dehalococcoides ethenogenes 195 RepID=Q3ZA22_DEHE1	98.98	100	1	197	1	197	579576	580169	6.84922e-110	399.823	593
DehaMB_2_0596	Q3ZA23	Sensor histidine kinase n=1 Tax=Dehalococcoides ethenogenes 195 RepID=Q3ZA23_DEHE1	99.16	100	1	596	1	596	580159	581949	0	1231.85	1790
DehaMB_2_0597	A5FPA9	Two component transcriptional regulator, winged helix family n=5 Tax=Dehalococcoides RepID=A5FPA9_DEHSB	91.59	100	1	226	1	226	581930	582610	2.62749e-118	428.328	680
DehaMB_2_0598	Q3ZA26	Reductive dehalogenase anchoring protein, putative n=1 Tax=Dehalococcoides ethenogenes 195 RepID=Q3ZA26_DEHE1	100	100	1	90	1	90	582782	583054	2.52083e-41	171.4	272
DehaMB_2_0599	Q3ZA28	Reductive dehalogenase, putative n=2 Tax=Dehalococcoides RepID=Q3ZA28_DEHE1	99.8	100	1	510	1	510	583329	584861	0	1066.6	1532
DehaMB_2_0600	Q3ZA29	Putative uncharacterized protein n=1 Tax=Dehalococcoides ethenogenes 195 RepID=Q3ZA29_DEHE1	98.8	100	1	83	1	83	584882	585133	1.66824e-39	165.236	251
DehaMB_2_0601	Q3ZA30	Sensory box sensor histidine kinase n=1 Tax=Dehalococcoides ethenogenes 195 RepID=Q3ZA30_DEHE1	98.81	93.32	37	539	1	503	585137	586756	0	1026.93	1619
DehaMB_2_0602	Q3ZA31	DNA-binding response regulator n=1 Tax=Dehalococcoides ethenogenes 195 RepID=Q3ZA31_DEHE1	100	97.06	8	238	1	231	586743	587459	6.53532e-132	473.781	716
DehaMB_2_0604	G0VXA2	Putative uncharacterized protein M1_1541 n=2 Tax=Paenibacillus polymyxa RepID=G0VXA2_PAEPO	44.02	97.31	1	181	1	184	588744	589304	4.0039e-39	164.466	560
DehaMB_2_0605	G0VXA2	Putative uncharacterized protein M1_1541 n=2 Tax=Paenibacillus polymyxa RepID=G0VXA2_PAEPO	46.45	92.78	7	186	1	183	589371	589955	1.28996e-41	172.94	584
DehaMB_2_0606	D2BG87	Putative uncharacterized protein n=1 Tax=Dehalococcoides sp. VS RepID=D2BG87_DEHSV	80.35	100	1	225	5	231	590223	590900	2.98808e-98	361.688	677
DehaMB_2_0607	Q3Z6H5	Site-specific recombinase, phage integrase family n=1 Tax=Dehalococcoides ethenogenes 195 RepID=Q3Z6H5_DEHE1	96.55	28.16	66	94	350	378	591132	591443	5.99731e-08	60.4622	311
DehaMB_2_0608	Q6F7B2	Putative acyltransferase n=1 Tax=Acinetobacter sp. ADP1 RepID=Q6F7B2_ACIAD	38.35	52.99	115	247	4	136	591594	592349	5.04919e-26	122.094	755
DehaMB_2_0609	B0K818	Putative uncharacterized protein n=2 Tax=Thermoanaerobacter RepID=B0K818_THEP3	32.5	90.08	1	118	1	116	592490	592885	1.35076e-10	69.3218	395
DehaMB_2_0610	E4MKQ9	Transcriptional regulator, XRE family n=1 Tax=Eubacterium cellulosolvens 6 RepID=E4MKQ9_9FIRM	38.97	96.74	11	336	5	332	592872	593885	3.33893e-52	209.534	1013
DehaMB_2_0611	F6B6A8	Putative uncharacterized protein n=2 Tax=Desulfotomaculum RepID=F6B6A8_DESCC	25.6	63.74	128	359	68	290	594734	595828	5.01251e-07	59.6918	1094
DehaMB_2_0612	B1VR32	Putative uncharacterized protein n=1 Tax=Streptomyces griseus subsp. griseus NBRC 13350 RepID=B1VR32_STRGG	28.62	75	36	302	43	315	596120	597190	2.29918e-13	80.8777	1070
DehaMB_2_0615	E4TKB9	HNH endonuclease n=1 Tax=Calditerrivibrio nitroreducens DSM 19672 RepID=E4TKB9_CALNY	49.74	93.69	14	206	2	194	597803	598423	1.39127e-52	209.534	620
DehaMB_2_0617	E4TKB8	DNA methylase N-4/N-6 domain protein n=1 Tax=Calditerrivibrio nitroreducens DSM 19672 RepID=E4TKB8_CALNY	69.01	85.51	32	273	45	286	600013	600864	1.45241e-99	366.696	851
DehaMB_2_0618	D3SHD6	Putative uncharacterized protein n=1 Tax=Dehalococcoides sp. GT RepID=D3SHD6_DEHSG	86.96	100	1	161	1	161	600953	601438	8.07173e-78	292.738	485
DehaMB_2_0619	A5FSW5	Putative uncharacterized protein n=4 Tax=Dehalococcoidetes RepID=A5FSW5_DEHSB	84.76	100	1	105	1	105	601479	601796	9.02427e-48	192.586	317
DehaMB_2_0620	D3SGY7	Putative uncharacterized protein n=2 Tax=Dehalococcoidetes RepID=D3SGY7_DEHSG	88.29	100	1	111	1	111	601852	602187	3.2936e-51	204.142	335
DehaMB_2_0621	D3SGY8	Putative uncharacterized protein n=2 Tax=Dehalococcoidetes RepID=D3SGY8_DEHSG	93.55	100	1	62	1	62	602254	602442	1.86419e-25	118.627	188
DehaMB_2_0622	D8K160	Transposase IS116/IS110/IS902 family protein n=2 Tax=Dehalogenimonas lykanthroporepellens BL-DC-9 RepID=D8K160_DEHLB	52.06	92.04	27	338	4	316	602729	603748	8.85386e-90	334.724	1019
DehaMB_2_0623	A5FSW7	DNA polymerase III beta subunit family protein n=3 Tax=Dehalococcoidetes RepID=A5FSW7_DEHSB	91.94	100	1	419	1	419	603931	605190	0	771.541	1259
DehaMB_2_0624	D3SGZ0	Putative uncharacterized protein n=1 Tax=Dehalococcoides sp. GT RepID=D3SGZ0_DEHSG	89.55	97.1	7	207	1	201	605335	605958	1.48459e-104	382.104	623
DehaMB_2_0625	C7NLM5	Putative uncharacterized protein n=1 Tax=Kytococcus sedentarius DSM 20547 RepID=C7NLM5_KYTSD	27.25	99.28	6	974	7	1010	606334	609264	1.29156e-94	352.443	2930
DehaMB_2_0628	A5FSW2	Putative uncharacterized protein n=2 Tax=Dehalococcoides RepID=A5FSW2_DEHSB	88.7	100	1	177	1	177	610646	611179	7.8483e-90	332.798	533
DehaMB_2_0629	A5FP61	Putative uncharacterized protein n=1 Tax=Dehalococcoides sp. BAV1 RepID=A5FP61_DEHSB	71.84	100	1	549	1	514	611183	612832	0	788.875	1649
DehaMB_2_0630	D3SGZ4	Putative uncharacterized protein n=1 Tax=Dehalococcoides sp. GT RepID=D3SGZ4_DEHSG	87.13	98.06	3	103	1	101	612832	613143	1.01996e-46	189.119	311
DehaMB_2_0635	A5FP62	Phage integrase family protein n=2 Tax=Dehalococcoides RepID=A5FP62_DEHSB	79.91	99.11	3	224	2	225	614578	615252	8.03119e-104	380.178	674
DehaMB_2_0636	D2BGF1	Putative uncharacterized protein n=1 Tax=Dehalococcoides sp. VS RepID=D2BGF1_DEHSV	80.77	100	1	156	1	156	615252	615722	4.56666e-58	226.868	470
DehaMB_2_0637	D2BGF0	Putative uncharacterized protein n=1 Tax=Dehalococcoides sp. VS RepID=D2BGF0_DEHSV	77	82.64	43	242	1	200	615731	616459	1.0696e-86	323.553	728
DehaMB_2_0638	D3SGZ8	Putative uncharacterized protein n=1 Tax=Dehalococcoides sp. GT RepID=D3SGZ8_DEHSG	72.66	100	1	128	1	127	616344	616730	4.49402e-51	203.756	386
DehaMB_2_0639	D2BGE8	Putative uncharacterized protein n=1 Tax=Dehalococcoides sp. VS RepID=D2BGE8_DEHSV	64.81	100	1	108	1	108	616733	617059	4.37075e-35	150.599	326
DehaMB_2_0640	A5FP56	Peptidase S8 and S53, subtilisin, kexin, sedolisin n=1 Tax=Dehalococcoides sp. BAV1 RepID=A5FP56_DEHSB	82.01	96.3	16	432	1	417	617059	618360	0	702.205	1301
DehaMB_2_0641	D3SH04	Putative uncharacterized protein n=1 Tax=Dehalococcoides sp. GT RepID=D3SH04_DEHSG	40.43	95.87	11	242	16	236	618379	619107	5.04397e-32	141.739	728
DehaMB_2_0642	D3SH04	Putative uncharacterized protein n=1 Tax=Dehalococcoides sp. GT RepID=D3SH04_DEHSG	38.84	94.4	14	232	15	236	619117	619815	1.13818e-29	134.035	698
DehaMB_2_0643	D2BGE4	Putative uncharacterized protein n=1 Tax=Dehalococcoides sp. VS RepID=D2BGE4_DEHSV	44.41	81.53	75	405	82	405	619812	621032	1.92749e-65	254.218	1220
DehaMB_2_0644	D2BGE3	Putative uncharacterized protein n=1 Tax=Dehalococcoides sp. VS RepID=D2BGE3_DEHSV	37.21	96.92	5	130	33	153	620977	621369	1.87576e-15	85.5001	392
DehaMB_2_0645	D2BGE3	Putative uncharacterized protein n=1 Tax=Dehalococcoides sp. VS RepID=D2BGE3_DEHSV	70.32	100	1	155	1	155	621370	621837	2.10936e-61	238.039	467
DehaMB_2_0646	A5FSM7	Putative uncharacterized protein n=1 Tax=Dehalococcoides sp. BAV1 RepID=A5FSM7_DEHSB	83.06	99.46	1	183	39	220	621837	622391	2.29292e-83	311.612	554
DehaMB_2_0647	A5FSM8	Putative uncharacterized protein n=1 Tax=Dehalococcoides sp. BAV1 RepID=A5FSM8_DEHSB	85.8	100	1	176	1	176	622558	623088	1.10318e-81	305.834	530
DehaMB_2_0648	A5FSM9	Putative uncharacterized protein n=2 Tax=Dehalococcoides RepID=A5FSM9_DEHSB	91.28	100	1	195	1	195	623106	623693	8.27853e-100	366.311	587
DehaMB_2_0649	D2BGD8	Putative uncharacterized protein n=1 Tax=Dehalococcoides sp. VS RepID=D2BGD8_DEHSV	90	100	1	70	1	70	623971	624183	1.48936e-18	95.5153	212
DehaMB_2_0650	A5FSN0	Putative uncharacterized protein n=3 Tax=Dehalococcoides RepID=A5FSN0_DEHSB	95.71	100	1	70	1	70	624311	624523	1.75271e-32	141.739	212
DehaMB_2_0652	A5FSN2	Putative uncharacterized protein n=2 Tax=Dehalococcoides RepID=A5FSN2_DEHSB	67.89	37.59	124	232	80	188	625230	626102	9.81307e-30	134.806	872
DehaMB_2_0654	D3SH18	ATPase associated with various cellular activities AAA_5 n=2 Tax=Dehalococcoides RepID=D3SH18_DEHSG	73.6	99.34	3	305	1	303	626245	627162	2.21671e-129	465.692	917
DehaMB_2_0655	D2BGD3	Molecular chaperone, DnaJ-family n=1 Tax=Dehalococcoides sp. VS RepID=D2BGD3_DEHSV	69.49	39.33	92	150	46	104	627153	627605	1.92976e-20	102.064	452
DehaMB_2_0656	D3SH22	Putative uncharacterized protein n=2 Tax=Dehalococcoides RepID=D3SH22_DEHSG	88.83	99.86	1	720	1	725	627797	629962	0	1323.53	2165
DehaMB_2_0657	A5FSM2	Putative uncharacterized protein n=2 Tax=Dehalococcoides RepID=A5FSM2_DEHSB	91.41	99.39	3	328	1	326	630009	630995	5.16515e-178	627.476	986
DehaMB_2_0658	A5FSM3	Transcriptional regulator, XRE family n=2 Tax=Dehalococcoides RepID=A5FSM3_DEHSB	96.18	100	1	131	1	131	631511	631906	3.3545e-67	257.299	395
DehaMB_2_0659	A5FSM4	Putative uncharacterized protein n=2 Tax=Dehalococcoides RepID=A5FSM4_DEHSB	84.79	100	1	309	1	309	631910	632839	1.51892e-153	546.199	929
DehaMB_2_0660	A5FSM5	Resolvase, N-terminal domain n=1 Tax=Dehalococcoides sp. BAV1 RepID=A5FSM5_DEHSB	91.68	100	1	517	1	517	632864	634417	0	986.482	1553
DehaMB_2_0661	Q3ZA46	Conserved domain protein n=1 Tax=Dehalococcoides ethenogenes 195 RepID=Q3ZA46_DEHE1	98.91	95.31	10	192	1	183	634530	635108	1.11975e-103	379.022	578
DehaMB_2_0662	Q3ZA47	Membrane protein, putative n=1 Tax=Dehalococcoides ethenogenes 195 RepID=Q3ZA47_DEHE1	99.66	100	1	297	1	297	635183	636076	1.38934e-163	579.326	893
DehaMB_2_0663	Q3ZA48	Putative uncharacterized protein n=1 Tax=Dehalococcoides ethenogenes 195 RepID=Q3ZA48_DEHE1	98.75	100	1	240	1	240	636073	636795	1.93434e-137	491.886	722
DehaMB_2_0664	Q3ZA49	Putative uncharacterized protein n=1 Tax=Dehalococcoides ethenogenes 195 RepID=Q3ZA49_DEHE1	97.67	80.37	22	107	1	86	636872	637195	2.28379e-42	174.866	323
DehaMB_2_0665	A5FSL8	Acylglycerol lipase n=5 Tax=Dehalococcoides RepID=A5FSL8_DEHSB	92.42	100	1	277	1	277	637202	638035	1.69511e-154	548.895	833
DehaMB_2_0666	D2BG79	[Fe] hydrogenase, HymD subunit n=5 Tax=Dehalococcoides RepID=D2BG79_DEHSV	89.82	100	1	167	1	167	638144	638647	5.99352e-77	289.656	503
DehaMB_2_0667	A5FSK7	NAD(P)-dependent iron-only hydrogenase catalytic subunit n=5 Tax=Dehalococcoides RepID=A5FSK7_DEHSB	95.11	100	1	573	1	573	638688	640409	0	1125.92	1721
DehaMB_2_0668	A5FSK8	NADH dehydrogenase subunit F n=5 Tax=Dehalococcoides RepID=A5FSK8_DEHSB	96.64	100	1	417	1	417	640397	641650	0	816.994	1253
DehaMB_2_0669	A5FSK9	NADH dehydrogenase (Ubiquinone), 24 kDa subunit n=5 Tax=Dehalococcoides RepID=A5FSK9_DEHSB	99.35	100	1	155	1	155	641652	642119	3.54442e-84	313.538	467
DehaMB_2_0670	Q3ZA55	Acetyltransferase, GNAT family n=1 Tax=Dehalococcoides ethenogenes 195 RepID=Q3ZA55_DEHE1	96.74	100	1	184	1	184	642432	642986	4.05652e-101	370.548	554
DehaMB_2_0671	Q3ZA56	Arsenate reductase n=1 Tax=Dehalococcoides ethenogenes 195 RepID=Q3ZA56_DEHE1	98.63	100	1	146	1	146	643040	643480	1.59574e-79	298.13	440
DehaMB_2_0672	Q3ZA57	Phosphate transport system regulatory protein PhoU n=2 Tax=Dehalococcoides RepID=Q3ZA57_DEHE1	100	100	1	221	1	221	643461	644126	1.30663e-123	445.662	665
DehaMB_2_0673	Q3ZWN4	Phosphate import ATP-binding protein PstB n=5 Tax=Dehalococcoides RepID=PSTB_DEHSC	94.42	100	1	251	1	251	644139	644894	4.41834e-141	504.212	755
DehaMB_2_0674	A5FSK1	Phosphate ABC transporter membrane protein 2, PhoT family n=5 Tax=Dehalococcoides RepID=A5FSK1_DEHSB	93.99	98.95	4	286	1	283	644895	645755	4.95742e-136	487.649	860
DehaMB_2_0675	A5FSK2	Phosphate ABC transporter membrane protein 1, PhoT family n=5 Tax=Dehalococcoides RepID=A5FSK2_DEHSB	94.41	100	1	286	1	286	645739	646599	9.02146e-143	509.99	860
DehaMB_2_0676	D2BG69	Phosphate ABC transporter, phosphate-binding protein n=5 Tax=Dehalococcoides RepID=D2BG69_DEHSV	90.62	100	1	288	1	285	646674	647540	9.86611e-139	496.893	866
DehaMB_2_0677	A5FSK4	Methylglyoxal synthase n=5 Tax=Dehalococcoides RepID=A5FSK4_DEHSB	96.53	90.57	16	159	1	144	647581	648060	1.2512e-74	281.952	479
DehaMB_2_0678	Q3ZA63	Sensory box sensor histidine kinase n=1 Tax=Dehalococcoides ethenogenes 195 RepID=Q3ZA63_DEHE1	99.31	100	1	581	1	581	648198	649943	0	1153.27	1745
DehaMB_2_0679	D2BG66	DNA-binding response regulator, two-component system, OmpR family n=5 Tax=Dehalococcoides RepID=D2BG66_DEHSV	89.57	100	1	230	27	256	649946	650638	1.02542e-117	426.402	692
DehaMB_2_0680	Q3ZA65	Putative uncharacterized protein n=1 Tax=Dehalococcoides ethenogenes 195 RepID=Q3ZA65_DEHE1	98.56	93.29	11	149	1	139	650741	651190	6.08876e-72	273.092	449
DehaMB_2_0681	Q3ZA66	Conserved domain protein n=1 Tax=Dehalococcoides ethenogenes 195 RepID=Q3ZA66_DEHE1	100	100	1	70	1	70	651263	651475	2.7259e-34	147.902	212
DehaMB_2_0682	A5FSJ8	Rhomboid family protein n=5 Tax=Dehalococcoides RepID=A5FSJ8_DEHSB	93.16	100	1	190	1	190	651706	652278	1.51597e-83	311.997	572
DehaMB_2_0683	Q3ZA68	Response regulator n=1 Tax=Dehalococcoides ethenogenes 195 RepID=Q3ZA68_DEHE1	99.23	100	1	130	1	130	652423	652815	7.19294e-70	266.159	392
DehaMB_2_0684	Q3ZA69	Response regulator n=1 Tax=Dehalococcoides ethenogenes 195 RepID=Q3ZA69_DEHE1	100	100	1	123	1	123	652902	653273	1.2116e-65	252.292	371
DehaMB_2_0685	Q3ZA70	Putative uncharacterized protein n=1 Tax=Dehalococcoides ethenogenes 195 RepID=Q3ZA70_DEHE1	96.38	96.5	6	143	1	138	653251	653682	1.06715e-72	275.404	431
DehaMB_2_0686	Q3ZWJ9	Cobyrinic acid A,C-diamide synthase n=4 Tax=Dehalococcoides RepID=COBB_DEHSC	91.36	100	1	463	1	463	653722	655113	0	859.751	1391
DehaMB_2_0687	Q3ZA72	Sensory box sensor histidine kinase n=1 Tax=Dehalococcoides ethenogenes 195 RepID=Q3ZA72_DEHE1	100	100	1	1061	1	1061	655194	658379	0	2189.85	3185
DehaMB_2_0688	Q3ZA73	Anthranilate phosphoribosyltransferase 1 n=1 Tax=Dehalococcoides ethenogenes 195 RepID=Q3ZA73_DEHE1	97.86	100	1	374	1	374	658510	659634	0	744.962	1124
DehaMB_2_0689	Q3ZA74	Alcohol dehydrogenase, zinc-containing n=1 Tax=Dehalococcoides ethenogenes 195 RepID=Q3ZA74_DEHE1	98.24	90.69	36	376	1	341	659655	660785	0	674.47	1130
DehaMB_2_0690	D2BG54	Pyridine nucleotide-disulphide oxidoreductase protein n=5 Tax=Dehalococcoides RepID=D2BG54_DEHSV	91.35	98.91	8	643	41	676	661083	663014	0	1210.67	1931
DehaMB_2_0691	Q3ZA77	Putative uncharacterized protein n=1 Tax=Dehalococcoides ethenogenes 195 RepID=Q3ZA77_DEHE1	96.77	46.97	36	66	1	31	663026	663226	2.07825e-08	62.003	200
DehaMB_2_0692	D2BG53	Acetyl-CoA carboxylase, biotin carboxylase n=5 Tax=Dehalococcoides RepID=D2BG53_DEHSV	97.89	100	1	95	1	95	663149	663436	1.83608e-47	191.815	287
DehaMB_2_0693	A5FSI2	Pyruvate carboxylase subunit A n=5 Tax=Dehalococcoides RepID=A5FSI2_DEHSB	97.39	99.4	4	501	1	498	663433	664938	0	983.015	1505
DehaMB_2_0694	D2BG51	Oxaloacetate decarboxylase, alpha subunit n=5 Tax=Dehalococcoides RepID=D2BG51_DEHSV	96.25	100	1	587	1	587	664919	666682	0	1165.6	1763
DehaMB_2_0695	A5FSI4	DJ-1 family protein n=5 Tax=Dehalococcoides RepID=A5FSI4_DEHSB	93.89	80	46	225	1	180	666841	667518	3.09308e-94	348.206	677
DehaMB_2_0696	Q3ZA82	Transcriptional regulator, putative n=1 Tax=Dehalococcoides ethenogenes 195 RepID=Q3ZA82_DEHE1	97.37	87.96	23	212	1	190	667698	668348	2.15015e-105	385.185	650
DehaMB_2_0697	A5FSI6	ABC transporter related protein n=4 Tax=Dehalococcoides RepID=A5FSI6_DEHSB	93.4	100	1	288	1	288	668348	669214	2.11412e-157	558.91	866
DehaMB_2_0698	A5FSI7	ABC-2 type transporter n=5 Tax=Dehalococcoides RepID=A5FSI7_DEHSB	92.33	100	1	352	1	352	669211	670269	0	656.366	1058
DehaMB_2_0699	A5FSI8	ABC-2 type transporter n=5 Tax=Dehalococcoides RepID=A5FSI8_DEHSB	92.72	100	1	357	1	357	670266	671339	0	666.766	1073
DehaMB_2_0701	A5FSH7	Formate dehydrogenase beta subunit n=5 Tax=Dehalococcoides RepID=A5FSH7_DEHSB	95.13	100	1	267	1	267	672081	672884	1.47485e-152	542.347	803
DehaMB_2_0702	A5FSH8	Hydrogenase (NiFe) small subunit HydA n=5 Tax=Dehalococcoides RepID=A5FSH8_DEHSB	95.32	96.61	1	342	1	342	672938	674002	0	674.47	1064
DehaMB_2_0703	A5FSH9	Nickel-dependent hydrogenase, large subunit n=5 Tax=Dehalococcoides RepID=A5FSH9_DEHSB	93.73	99.25	5	530	1	526	674021	675613	0	1037.33	1592
DehaMB_2_0704	A5FSI0	Hydrogenase maturation protease n=5 Tax=Dehalococcoides RepID=A5FSI0_DEHSB	95	86.96	25	184	1	160	675544	676098	6.18874e-83	310.071	554
DehaMB_2_0705	D2BG41	Endonuclease/exonuclease/phosphatase family n=2 Tax=Dehalococcoides RepID=D2BG41_DEHSV	90.44	97.6	10	375	274	639	676166	677293	0	653.284	1127
DehaMB_2_0706	Q2BKT1	Putative uncharacterized protein n=1 Tax=Neptuniibacter caesariensis RepID=Q2BKT1_9GAMM	43.08	69.15	7	71	4	68	677157	677441	3.90559e-07	57.7658	284
DehaMB_2_0707	A5FSZ0	Transcriptional regulator, XRE family n=1 Tax=Dehalococcoides sp. BAV1 RepID=A5FSZ0_DEHSB	92.82	100	1	209	1	209	677456	678085	1.6401e-109	398.667	629
DehaMB_2_0708	A5FSY9	Putative uncharacterized protein n=1 Tax=Dehalococcoides sp. BAV1 RepID=A5FSY9_DEHSB	93.75	100	1	79	29	108	678265	678504	2.79438e-34	147.902	239
DehaMB_2_0709	A5FSY8	Single-stranded DNA-binding protein n=1 Tax=Dehalococcoides sp. BAV1 RepID=A5FSY8_DEHSB	95.38	96.3	6	135	1	130	678529	678936	1.53162e-67	258.455	407
DehaMB_2_0710	A5FSY7	Putative uncharacterized protein n=1 Tax=Dehalococcoides sp. BAV1 RepID=A5FSY7_DEHSB	58.56	91.67	11	120	1	111	678964	679326	1.36992e-26	122.479	362
DehaMB_2_0711	A5FSY6	Putative uncharacterized protein n=1 Tax=Dehalococcoides sp. BAV1 RepID=A5FSY6_DEHSB	72.38	99.43	4	528	6	530	679406	680992	0	772.311	1586
DehaMB_2_0714	A5FSY5	Putative uncharacterized protein n=1 Tax=Dehalococcoides sp. BAV1 RepID=A5FSY5_DEHSB	82.81	98.46	4	195	1	192	681502	682089	1.20718e-93	345.895	587
DehaMB_2_0715	A5FSZ3	Putative uncharacterized protein n=1 Tax=Dehalococcoides sp. BAV1 RepID=A5FSZ3_DEHSB	94.44	100	1	108	1	108	682090	682416	2.79326e-54	214.542	326
DehaMB_2_0716	A5FSZ7	Putative uncharacterized protein n=1 Tax=Dehalococcoides sp. BAV1 RepID=A5FSZ7_DEHSB	87.29	100	1	181	1	181	682420	682965	2.05452e-91	338.191	545
DehaMB_2_0717	A5FSZ6	Putative uncharacterized protein n=1 Tax=Dehalococcoides sp. BAV1 RepID=A5FSZ6_DEHSB	90.03	100	1	381	1	381	684053	685198	0	726.087	1145
DehaMB_2_0718	Q1ASS2	Putative uncharacterized protein n=1 Tax=Rubrobacter xylanophilus DSM 9941 RepID=Q1ASS2_RUBXD	27.76	77.78	33	256	39	268	685306	686172	3.82203e-14	82.8037	866
DehaMB_2_0720	A5FP45	Phage integrase family protein n=1 Tax=Dehalococcoides sp. BAV1 RepID=A5FP45_DEHSB	92.79	99.69	1	319	1	319	686573	687535	2.78272e-178	628.246	962
DehaMB_2_0721	Q3ZWL9	Hypothetical membrane protein n=2 Tax=Dehalococcoides RepID=Q3ZWL9_DEHSC	80	99.29	1	140	1	140	687718	688143	2.84365e-59	231.106	425
DehaMB_2_0722	A5FPA0	Integrase, catalytic region n=1 Tax=Dehalococcoides sp. BAV1 RepID=A5FPA0_DEHSB	97.52	100	1	202	30	231	688266	688874	1.74836e-111	405.216	608
DehaMB_2_0723	A5FPA1	Transposase IS3/IS911 family protein n=2 Tax=Dehalococcoides RepID=A5FPA1_DEHSB	100	83.64	19	110	1	92	689102	689434	5.067e-46	186.808	332
DehaMB_3_0001	Q3Z697	DNA-binding protein n=2 Tax=Dehalococcoides RepID=Q3Z697_DEHE1	90.28	100	1	72	1	72	94	312	1.48667e-30	135.576	218
DehaMB_3_0003	D4MN55	3&apos;-phosphoadenosine 5&apos;-phosphosulfate sulfotransferase (PAPS reductase)/FAD synthetase and related enzymes n=1 Tax=Eubacterium siraeum V10Sc8a RepID=D4MN55_9FIRM	47.57	100	1	184	8	192	1099	1653	1.64618e-46	189.119	554
DehaMB_3_0004	D4MN55	3&apos;-phosphoadenosine 5&apos;-phosphosulfate sulfotransferase (PAPS reductase)/FAD synthetase and related enzymes n=1 Tax=Eubacterium siraeum V10Sc8a RepID=D4MN55_9FIRM	69.94	99.79	1	479	100	578	2098	3540	0	733.791	1442
DehaMB_3_0005	D4MN56	Putative uncharacterized protein n=1 Tax=Eubacterium siraeum V10Sc8a RepID=D4MN56_9FIRM	58.09	100	1	301	1	303	3552	4457	5.4129e-104	381.333	905
DehaMB_4_0001	Q3Z9S5	DNA primase domain protein n=1 Tax=Dehalococcoides ethenogenes 195 RepID=Q3Z9S5_DEHE1	98.28	100	1	639	230	868	88	2007	0	1316.6	1919
DehaMB_4_0003	A5FSY1	Resolvase, N-terminal domain n=2 Tax=Dehalococcoides RepID=A5FSY1_DEHSB	50.47	88.99	1	202	1	208	2569	3252	1.53727e-51	206.453	683
DehaMB_4_0007	A5FSX8	Putative uncharacterized protein n=1 Tax=Dehalococcoides sp. BAV1 RepID=A5FSX8_DEHSB	94.74	100	1	114	1	114	4649	4993	4.62165e-56	220.32	344
DehaMB_4_0008	A5FSY4	Putative uncharacterized protein n=1 Tax=Dehalococcoides sp. BAV1 RepID=A5FSY4_DEHSB	69.44	100	1	586	1	581	4993	6753	0	820.846	1760
DehaMB_4_0009	A5FSY3	Putative uncharacterized protein n=1 Tax=Dehalococcoides sp. BAV1 RepID=A5FSY3_DEHSB	91.34	92.8	27	361	1	335	6750	7835	0	648.277	1085
DehaMB_4_0010	A5FSY2	Putative uncharacterized protein n=1 Tax=Dehalococcoides sp. BAV1 RepID=A5FSY2_DEHSB	68.97	97.75	3	89	1	87	7718	7987	8.37084e-29	129.798	269
DehaMB_4_0011	A5FSX2	Putative uncharacterized protein n=1 Tax=Dehalococcoides sp. BAV1 RepID=A5FSX2_DEHSB	82.55	100	1	149	1	149	8140	8589	3.37683e-62	240.736	449
DehaMB_4_0012	Q3Z9R2	Putative uncharacterized protein n=1 Tax=Dehalococcoides ethenogenes 195 RepID=Q3Z9R2_DEHE1	43.06	83.72	5	76	3	74	8644	8904	2.20204e-09	65.0846	260
DehaMB_4_0013	A5FSX1	Putative uncharacterized protein n=1 Tax=Dehalococcoides sp. BAV1 RepID=A5FSX1_DEHSB	74.67	94.94	7	156	1	150	8904	9380	1.18967e-62	242.276	476
DehaMB_4_0014	A5FSX0	Putative uncharacterized protein n=1 Tax=Dehalococcoides sp. BAV1 RepID=A5FSX0_DEHSB	56.08	90.8	16	163	9	150	9343	9834	5.29814e-31	137.117	491
DehaMB_4_0015	A5FSW9	Putative uncharacterized protein n=1 Tax=Dehalococcoides sp. BAV1 RepID=A5FSW9_DEHSB	85.21	90.45	16	157	3	144	9806	10279	1.07063e-67	258.84	473
DehaMB_4_0016	A5FSW8	Putative uncharacterized protein n=1 Tax=Dehalococcoides sp. BAV1 RepID=A5FSW8_DEHSB	81.32	99.27	1	273	1	273	10276	11103	4.03682e-134	481.485	827
DehaMB_4_0019	Q3Z9Q8	Ser/Thr protein phosphatase family protein n=1 Tax=Dehalococcoides ethenogenes 195 RepID=Q3Z9Q8_DEHE1	88.45	100	1	1473	1	1457	11776	16197	0	2577.74	4421
DehaMB_4_0020	Q3Z9Q7	Putative uncharacterized protein n=1 Tax=Dehalococcoides ethenogenes 195 RepID=Q3Z9Q7_DEHE1	92.98	100	1	114	1	114	16248	16592	4.07677e-57	223.787	344
DehaMB_4_0021	G7DB49	Putative uncharacterized protein n=1 Tax=Bradyrhizobium japonicum USDA 6 RepID=G7DB49_BRAJP	57.14	87.5	5	67	1	63	16704	16922	2.81676e-13	78.1814	218
DehaMB_4_0022	D8K3D6	Putative uncharacterized protein n=1 Tax=Dehalogenimonas lykanthroporepellens BL-DC-9 RepID=D8K3D6_DEHLB	40.68	79.36	46	218	7	180	17106	17762	2.23363e-26	122.865	656
DehaMB_4_0023	Q3Z9Q6	Site-specific recombinase, phage integrase family n=1 Tax=Dehalococcoides ethenogenes 195 RepID=Q3Z9Q6_DEHE1	94.98	100	1	319	1	319	17898	18857	4.41456e-179	630.943	959
DehaMB_4_0024	A5FQZ4	Transcriptional regulator, TrmB n=5 Tax=Dehalococcoides RepID=A5FQZ4_DEHSB	90.99	100	1	111	1	111	19075	19410	2.01315e-51	204.912	335
DehaMB_4_0025	Q3Z816	Arsenical pump membrane protein, putative n=1 Tax=Dehalococcoides ethenogenes 195 RepID=Q3Z816_DEHE1	98.35	99.53	3	426	1	424	19769	21049	0	808.52	1280
DehaMB_4_0026	Q3Z815	Membrane protein, putative n=1 Tax=Dehalococcoides ethenogenes 195 RepID=Q3Z815_DEHE1	99.09	95.44	22	461	1	440	21051	22436	0	867.455	1385
DehaMB_4_0027	A5FQZ7	Peptidase M29, aminopeptidase II n=5 Tax=Dehalococcoides RepID=A5FQZ7_DEHSB	94.04	100	1	369	21	389	22585	23694	0	735.332	1109
DehaMB_4_0028	Q3Z811	Putative uncharacterized protein n=1 Tax=Dehalococcoides ethenogenes 195 RepID=Q3Z811_DEHE1	100	100	1	151	1	151	23936	24391	3.47199e-80	300.442	455
DehaMB_4_0029	Q3Z810	Putative uncharacterized protein n=1 Tax=Dehalococcoides ethenogenes 195 RepID=Q3Z810_DEHE1	97.42	100	1	233	1	233	24449	25150	5.49668e-129	463.766	701
DehaMB_4_0030	Q3Z809	Putative uncharacterized protein n=1 Tax=Dehalococcoides ethenogenes 195 RepID=Q3Z809_DEHE1	96.64	100	1	268	1	268	25155	25961	2.4594e-141	505.368	806
DehaMB_4_0031	Q3Z808	Putative uncharacterized protein n=1 Tax=Dehalococcoides ethenogenes 195 RepID=Q3Z808_DEHE1	99.34	100	1	302	1	302	25945	26853	1.01305e-178	629.787	908
DehaMB_4_0032	Q3Z807	Putative uncharacterized protein n=1 Tax=Dehalococcoides ethenogenes 195 RepID=Q3Z807_DEHE1	98.48	100	1	66	1	66	27050	27250	1.67672e-29	132.109	200
DehaMB_4_0033	D2BHW9	Putative uncharacterized protein n=5 Tax=Dehalococcoides RepID=D2BHW9_DEHSV	100	100	1	86	1	86	27277	27537	2.09196e-42	174.866	260
DehaMB_4_0034	Q3Z805	Putative uncharacterized protein n=1 Tax=Dehalococcoides ethenogenes 195 RepID=Q3Z805_DEHE1	98.77	100	1	244	1	244	27685	28419	4.30245e-135	484.182	734
DehaMB_4_0035	A5FQZ3	4Fe-4S ferredoxin, iron-sulfur binding domain protein n=5 Tax=Dehalococcoides RepID=A5FQZ3_DEHSB	94.85	100	1	136	1	136	28429	28839	6.78401e-71	269.626	410
DehaMB_4_0036	A5FQY1	Putative uncharacterized protein n=5 Tax=Dehalococcoides RepID=A5FQY1_DEHSB	92.4	98.31	8	415	1	408	28848	30095	0	768.074	1247
DehaMB_4_0037	Q3Z802	Twitching mobility protein n=5 Tax=Dehalococcoides RepID=Q3Z802_DEHE1	98.63	100	1	366	1	363	30294	31394	0	735.717	1100
DehaMB_4_0038	Q3Z801	NADH-quinone oxidoreductase subunit n=1 Tax=Dehalococcoides ethenogenes 195 RepID=Q3Z801_DEHE1	99.19	100	1	123	1	123	31675	32046	8.1246e-63	242.662	371
DehaMB_4_0039	Q3Z800	NADH-quinone oxidoreductase subunit B n=5 Tax=Dehalococcoides RepID=NUOB_DEHE1	100	100	1	200	1	200	32037	32639	2.31723e-114	414.846	602
DehaMB_4_0040	Q3Z7Z9	Proton-translocating NADH-quinone oxidoreductase, C subunit n=1 Tax=Dehalococcoides ethenogenes 195 RepID=Q3Z7Z9_DEHE1	97.97	100	1	148	1	148	32644	33090	9.89282e-82	305.449	446
DehaMB_4_0041	Q3Z7Z8	NADH-quinone oxidoreductase subunit D n=5 Tax=Dehalococcoides RepID=NUOD_DEHE1	99.46	97.09	12	378	1	367	33047	34183	0	746.503	1136
DehaMB_4_0042	Q3ZXR7	NADH-quinone oxidoreductase subunit H n=5 Tax=Dehalococcoides RepID=NUOH_DEHSC	94.05	100	1	353	1	353	34183	35244	0	665.226	1061
DehaMB_4_0043	A5FQX4	NADH-quinone oxidoreductase, chain I n=5 Tax=Dehalococcoides RepID=A5FQX4_DEHSB	92.9	98.92	3	185	1	183	35222	35779	3.93429e-96	353.984	557
DehaMB_4_0044	A5FQX5	NADH dehydrogenase subunit J n=5 Tax=Dehalococcoides RepID=A5FQX5_DEHSB	95.62	100	1	160	1	160	35786	36268	1.07959e-78	295.434	482
DehaMB_4_0045	A5FQX6	NADH-quinone oxidoreductase subunit K n=5 Tax=Dehalococcoides RepID=A5FQX6_DEHSB	95.05	100	1	101	1	101	36270	36575	4.13812e-47	190.66	305
DehaMB_4_0046	A5FQX7	NADH dehydrogenase subunit L n=5 Tax=Dehalococcoides RepID=A5FQX7_DEHSB	94.65	100	1	654	1	654	36592	38556	0	1218.76	1964
DehaMB_4_0047	A5FQX8	NADH dehydrogenase subunit M n=5 Tax=Dehalococcoides RepID=A5FQX8_DEHSB	96.78	100	1	497	1	497	38566	40059	0	931.398	1493
DehaMB_4_0048	A5FQX9	NADH-quinone oxidoreductase subunit N n=5 Tax=Dehalococcoides RepID=NUON_DEHSB	90.52	100	1	485	1	485	40066	41523	0	833.943	1457
DehaMB_4_0049	Q3Z7Z0	Hydrolase, TatD family n=1 Tax=Dehalococcoides ethenogenes 195 RepID=Q3Z7Z0_DEHE1	98.11	100	1	264	1	264	41534	42328	5.66292e-152	540.421	794
DehaMB_4_0050	Q3Z7Y9	Endonuclease III n=1 Tax=Dehalococcoides ethenogenes 195 RepID=Q3Z7Y9_DEHE1	97.75	100	1	89	130	218	42308	42577	2.88686e-46	187.578	269
DehaMB_4_0051	Q3Z7Y9	Endonuclease III n=1 Tax=Dehalococcoides ethenogenes 195 RepID=Q3Z7Y9_DEHE1	95.16	97.64	1	124	1	124	42580	42963	6.07534e-61	236.498	383
DehaMB_4_0052	Q3Z7Y8	Cobyric acid synthase n=5 Tax=Dehalococcoides RepID=COBQ_DEHE1	99.21	100	1	506	1	506	43082	44602	0	1027.31	1520
DehaMB_4_0053	A5FQW9	Thioesterase superfamily protein n=5 Tax=Dehalococcoides RepID=A5FQW9_DEHSB	94.12	100	1	136	1	136	44599	45009	2.82818e-67	257.684	410
DehaMB_4_0054	A5FQX0	Amino acid/amide ABC transporter ATP-binding protein 1, HAAT family n=5 Tax=Dehalococcoides RepID=A5FQX0_DEHSB	93.33	97.83	7	276	1	270	45028	45858	1.2094e-143	513.072	830
DehaMB_4_0055	Q3Z7Y5	Putative uncharacterized protein n=1 Tax=Dehalococcoides ethenogenes 195 RepID=Q3Z7Y5_DEHE1	100	100	1	88	1	88	45827	46093	6.73083e-45	183.341	266
DehaMB_4_0056	A5FQX2	Phenylacetate--CoA ligase n=5 Tax=Dehalococcoides RepID=A5FQX2_DEHSB	91.61	100	1	429	1	429	46103	47392	0	828.935	1289
DehaMB_4_0057	A5FQX3	Amino acid/amide ABC transporter ATP-binding protein 2, HAAT family n=5 Tax=Dehalococcoides RepID=A5FQX3_DEHSB	97.72	100	1	263	1	263	47383	48174	8.83013e-147	523.087	791
DehaMB_4_0058	A5FQW1	Amino acid/amide ABC transporter substrate-binding protein, HAAT family n=5 Tax=Dehalococcoides RepID=A5FQW1_DEHSB	93.46	100	1	428	1	428	48195	49481	0	803.127	1286
DehaMB_4_0059	A5FQW2	Amino acid/amide ABC transporter substrate-binding protein, HAAT family n=5 Tax=Dehalococcoides RepID=A5FQW2_DEHSB	96.28	100	1	430	1	430	49570	50862	0	810.446	1292
DehaMB_4_0060	A5FQW3	Amino acid/amide ABC transporter membrane protein 2, HAAT family n=5 Tax=Dehalococcoides RepID=A5FQW3_DEHSB	97.43	100	1	350	1	350	50906	51958	0	679.863	1052
DehaMB_4_0061	A5FQW4	Amino acid/amide ABC transporter membrane protein 1, HAAT family n=5 Tax=Dehalococcoides RepID=A5FQW4_DEHSB	97.62	100	1	294	1	294	51961	52845	5.84338e-151	537.339	884
DehaMB_4_0062	A5FQW5	AMP-dependent synthetase and ligase n=5 Tax=Dehalococcoides RepID=A5FQW5_DEHSB	93.33	96.48	24	653	1	630	52855	54816	0	1201.81	1961
DehaMB_4_0063	D2BHZ8	Indolepyruvate ferredoxin oxidoreductase, alpha subunit n=1 Tax=Dehalococcoides sp. VS RepID=D2BHZ8_DEHSV	91.97	100	1	598	1	598	55081	56877	0	1142.87	1796
DehaMB_4_0064	Q3Z7X6	Indolepyruvate ferredoxin oxidoreductase, beta subunit n=1 Tax=Dehalococcoides ethenogenes 195 RepID=Q3Z7X6_DEHE1	98.45	97	7	200	1	194	56864	57466	3.41027e-105	384.415	602
DehaMB_4_0065	Q3Z7X5	CBS domain protein n=1 Tax=Dehalococcoides ethenogenes 195 RepID=Q3Z7X5_DEHE1	99.38	100	1	162	1	162	57473	57961	5.98457e-87	322.783	488
DehaMB_4_0066	Q3Z7X4	Conserved domain protein n=1 Tax=Dehalococcoides ethenogenes 195 RepID=Q3Z7X4_DEHE1	98.48	83.54	14	79	1	66	57976	58215	7.00267e-31	136.732	239
DehaMB_4_0067	A5FQV7	Nitrogen-fixing NifU domain protein n=5 Tax=Dehalococcoides RepID=A5FQV7_DEHSB	93.7	100	1	127	1	127	58178	58561	2.72394e-65	250.751	383
DehaMB_4_0068	Q3Z7X2	Putative uncharacterized protein n=1 Tax=Dehalococcoides ethenogenes 195 RepID=Q3Z7X2_DEHE1	100	100	1	80	1	80	58741	58983	3.48343e-39	164.081	242
DehaMB_4_0069	Q3Z7X1	Copper-translocating P-type ATPase n=1 Tax=Dehalococcoides ethenogenes 195 RepID=Q3Z7X1_DEHE1	98.31	100	1	828	1	828	58995	61481	0	1653.26	2486
DehaMB_4_0070	Q3Z7X0	Hsp20/alpha crystallin family protein n=2 Tax=Dehalococcoides RepID=Q3Z7X0_DEHE1	100	98.78	3	164	1	162	61571	62065	2.19645e-88	327.791	494
DehaMB_4_0071	Q3Z7W9	Bacterioferritin domain protein n=1 Tax=Dehalococcoides ethenogenes 195 RepID=Q3Z7W9_DEHE1	98.56	90.83	1	208	1	208	62120	62809	2.20496e-117	425.246	689
DehaMB_4_0072	Q3Z7W9	Bacterioferritin domain protein n=1 Tax=Dehalococcoides ethenogenes 195 RepID=Q3Z7W9_DEHE1	94.12	100	1	51	225	275	62791	62946	4.17631e-19	97.4413	155
DehaMB_4_0073	Q3Z7W8	Superoxide dismutase n=1 Tax=Dehalococcoides ethenogenes 195 RepID=Q3Z7W8_DEHE1	98.96	100	1	192	1	192	62972	63550	6.66539e-109	396.356	578
DehaMB_4_0074	A5FQU6	Smr protein/MutS2 n=5 Tax=Dehalococcoides RepID=A5FQU6_DEHSB	96	100	1	100	3	102	63924	64226	5.06971e-50	200.29	302
DehaMB_4_0075	Q3Z7W6	Imidazoleglycerol phosphate synthase, cyclase subunit, putative n=1 Tax=Dehalococcoides ethenogenes 195 RepID=Q3Z7W6_DEHE1	93.85	100	1	260	1	260	64363	65145	2.98295e-140	501.516	782
DehaMB_4_0076	A5FQT6	Putative uncharacterized protein n=5 Tax=Dehalococcoides RepID=A5FQT6_DEHSB	91.12	99.71	1	349	1	349	65246	66298	0	664.84	1052
DehaMB_4_0077	Q3Z7W4	tRNA modification enzyme, MiaB family n=1 Tax=Dehalococcoides ethenogenes 195 RepID=Q3Z7W4_DEHE1	97.09	99.76	2	414	1	413	66361	67605	0	830.861	1244
DehaMB_4_0078	A5FQT8	3-oxoacyl-[acyl-carrier-protein] synthase 2 n=5 Tax=Dehalococcoides RepID=A5FQT8_DEHSB	96.21	100	1	422	1	422	67691	68959	0	803.897	1268
DehaMB_4_0079	A5FQT9	Exonuclease RecJ n=5 Tax=Dehalococcoides RepID=A5FQT9_DEHSB	89.75	99.82	2	567	1	566	68940	70643	0	1049.65	1703
DehaMB_4_0080	Q3Z7W1	Glycerol-3-phosphate acyltransferase 2 n=5 Tax=Dehalococcoides RepID=PLSY2_DEHE1	100	100	1	210	1	210	70659	71291	1.14903e-114	416.001	632
DehaMB_4_0081	Q3Z7W0	Prolipoprotein diacylglyceryl transferase n=5 Tax=Dehalococcoides RepID=LGT_DEHE1	99.62	100	1	260	1	260	71400	72182	1.30437e-144	516.153	782
DehaMB_4_0082	Q3Z7V9	ATP-dependent RNA helicase, DEAD/DEAH box family n=2 Tax=Dehalococcoides RepID=Q3Z7V9_DEHE1	98.56	100	1	764	1	764	72249	74543	0	1555.04	2294
DehaMB_4_0083	Q3Z7V8	Putative uncharacterized protein n=2 Tax=Dehalococcoides RepID=Q3Z7V8_DEHE1	97.96	100	1	98	1	98	74555	74851	9.00905e-49	196.052	296
DehaMB_4_0084	Q3Z7V7	30S ribosomal protein S15 n=5 Tax=Dehalococcoides RepID=RS15_DEHE1	98.85	100	1	87	1	87	75031	75294	9.75626e-43	176.022	263
DehaMB_4_0085	Q3Z7V6	Polyribonucleotide nucleotidyltransferase n=5 Tax=Dehalococcoides RepID=PNP_DEHE1	99.17	100	1	720	1	720	75336	77498	0	1445.64	2162
DehaMB_4_0086	Q3ZXV5	Dihydrodipicolinate reductase n=5 Tax=Dehalococcoides RepID=DAPB_DEHSC	91.63	88.85	34	296	1	263	77416	78306	9.79618e-139	496.893	890
DehaMB_4_0087	A5FQT4	Aspartate-semialdehyde dehydrogenase n=5 Tax=Dehalococcoides RepID=A5FQT4_DEHSB	94.97	95.75	16	353	1	338	78272	79333	0	668.307	1061
DehaMB_4_0088	Q3ZXV3	Dihydrodipicolinate synthase n=5 Tax=Dehalococcoides RepID=DAPA_DEHSC	96.3	100	1	297	1	297	79335	80228	6.44251e-167	590.497	893
DehaMB_4_0089	Q3Z7V2	Puromycin N-acetyltransferase, homolog n=1 Tax=Dehalococcoides ethenogenes 195 RepID=Q3Z7V2_DEHE1	99.52	100	1	207	1	207	80231	80854	1.67474e-120	435.261	623
DehaMB_4_0090	Q3Z7V1	Acetyltransferase, GNAT family n=1 Tax=Dehalococcoides ethenogenes 195 RepID=Q3Z7V1_DEHE1	98.09	90.87	22	230	1	209	80793	81485	1.28489e-116	422.55	692
DehaMB_4_0091	A5FQS4	Adenylosuccinate synthetase n=6 Tax=Dehalococcoides RepID=PURA_DEHSB	97.16	97.92	10	432	1	423	81561	82859	0	844.729	1298
DehaMB_4_0092	A5FQS5	CDP-alcohol phosphatidyltransferase n=5 Tax=Dehalococcoides RepID=A5FQS5_DEHSB	93.78	100	1	193	1	193	82938	83519	1.3056e-89	332.413	581
DehaMB_4_0093	Q3Z7U8	Glycosyl transferase, group 1 family protein n=1 Tax=Dehalococcoides ethenogenes 195 RepID=Q3Z7U8_DEHE1	98.69	100	1	382	1	382	83565	84713	0	783.482	1148
DehaMB_4_0094	A5FQS7	Myo-inositol-1-phosphate synthase n=5 Tax=Dehalococcoides RepID=A5FQS7_DEHSB	96.22	100	1	370	1	370	84757	85869	0	752.281	1112
DehaMB_4_0095	A5FQS8	Putative uncharacterized protein n=4 Tax=Dehalococcoides RepID=A5FQS8_DEHSB	98.25	100	1	57	1	57	86017	86190	7.97395e-25	116.316	173
DehaMB_4_0096	Q3Z7U5	tRNA pseudouridine synthase B n=1 Tax=Dehalococcoides ethenogenes 195 RepID=TRUB_DEHE1	95.67	100	1	300	1	300	86237	87139	1.94098e-167	592.423	902
DehaMB_4_0097	Q3Z7U4	Ribosome-binding factor A n=5 Tax=Dehalococcoides RepID=RBFA_DEHE1	100	100	1	118	1	118	87142	87498	8.77997e-63	242.662	356
DehaMB_4_0098	Q3Z7U3	Translation initiation factor IF-2 n=5 Tax=Dehalococcoides RepID=IF2_DEHE1	99.66	100	1	593	1	593	87498	89279	0	1191.41	1781
DehaMB_4_0099	A5FQR7	Putative uncharacterized protein n=4 Tax=Dehalococcoides RepID=A5FQR7_DEHSB	96.15	100	1	104	1	104	89260	89574	1.12125e-52	209.149	314
DehaMB_4_0100	A5FQR8	NusA antitermination factor n=5 Tax=Dehalococcoides RepID=A5FQR8_DEHSB	91.04	100	1	491	1	491	89549	91024	0	858.981	1475
DehaMB_4_0101	Q3Z7U0	Mg chelatase-like protein n=1 Tax=Dehalococcoides ethenogenes 195 RepID=Q3Z7U0_DEHE1	98.62	100	1	507	1	507	91214	92737	0	1024.23	1523
DehaMB_4_0102	Q3Z7T9	Acetyltransferase, GNAT family n=1 Tax=Dehalococcoides ethenogenes 195 RepID=Q3Z7T9_DEHE1	99.65	95.05	16	303	1	288	92694	93605	7.76328e-168	593.578	911
DehaMB_4_0103	Q3Z7T8	Acetyltransferase, GNAT family n=1 Tax=Dehalococcoides ethenogenes 195 RepID=Q3Z7T8_DEHE1	95.14	100	1	144	1	144	93650	94084	4.20632e-75	283.493	434
DehaMB_4_0105	Q3Z7T7	Putative uncharacterized protein n=1 Tax=Dehalococcoides ethenogenes 195 RepID=Q3Z7T7_DEHE1	99.53	84.58	40	253	1	214	94070	94831	9.66366e-119	429.869	761
DehaMB_4_0106	Q3Z7T6	50S ribosomal protein L7/L12 n=5 Tax=Dehalococcoides RepID=RL7_DEHE1	99.19	100	1	124	1	124	94908	95282	3.88898e-58	227.254	374
DehaMB_4_0107	Q3Z7T5	50S ribosomal protein L10 n=5 Tax=Dehalococcoides RepID=RL10_DEHE1	99.43	100	1	176	1	176	95318	95848	9.53687e-95	348.977	530
DehaMB_4_0108	Q3ZXX8	50S ribosomal protein L1 n=5 Tax=Dehalococcoides RepID=RL1_DEHSC	95.76	99.58	1	236	1	236	96006	96719	3.6451e-127	457.988	713
DehaMB_4_0109	Q3ZXX7	50S ribosomal protein L11 n=5 Tax=Dehalococcoides RepID=RL11_DEHSC	96.43	100	1	140	1	140	96723	97145	9.86248e-72	272.322	422
DehaMB_4_0110	A5FQR3	Transcription antitermination protein nusG n=5 Tax=Dehalococcoides RepID=A5FQR3_DEHSB	99.44	100	1	177	1	177	97164	97697	7.26787e-96	352.829	533
DehaMB_4_0111	A5FQQ3	Protein translocase subunit secE/sec61 gamma n=5 Tax=Dehalococcoides RepID=A5FQQ3_DEHSB	94.44	100	1	72	1	72	97743	97961	2.92063e-32	141.354	218
DehaMB_4_0112	Q3Z7T0	50S ribosomal protein L33 n=5 Tax=Dehalococcoides RepID=RL33_DEHE1	98.18	72.37	22	76	1	55	97985	98215	1.83514e-23	112.079	230
DehaMB_4_0113	Q3Z7S9	Elongation factor Tu n=5 Tax=Dehalococcoides RepID=EFTU_DEHE1	100	100	1	400	1	400	98154	99356	0	821.617	1202
DehaMB_4_0115	A5FQQ6	LmbE family protein n=5 Tax=Dehalococcoides RepID=A5FQQ6_DEHSB	92.83	100	1	237	1	237	99882	100595	1.28307e-131	472.626	713
DehaMB_4_0116	Q3Z7S7	Glycosyl transferase, group 1 family protein n=1 Tax=Dehalococcoides ethenogenes 195 RepID=Q3Z7S7_DEHE1	98.27	100	1	405	1	405	100608	101825	0	828.935	1217
DehaMB_4_0117	Q3Z7S6	Putative uncharacterized protein n=1 Tax=Dehalococcoides ethenogenes 195 RepID=Q3Z7S6_DEHE1	97.85	100	1	325	1	325	101830	102807	3.15797e-180	634.795	977
DehaMB_4_0118	Q3Z7S4	Transcriptional regulator, ArsR family n=1 Tax=Dehalococcoides ethenogenes 195 RepID=Q3Z7S4_DEHE1	99.1	91.74	10	120	1	111	102907	103272	6.17079e-59	229.95	365
DehaMB_4_0119	A5FQP8	Permease n=5 Tax=Dehalococcoides RepID=A5FQP8_DEHSB	91.84	100	1	343	1	343	103272	104303	1.81821e-150	536.184	1031
DehaMB_4_0120	Q3Z7S2	Redox-active disulfide protein 2 n=1 Tax=Dehalococcoides ethenogenes 195 RepID=Q3Z7S2_DEHE1	97.5	100	1	80	1	80	104323	104565	1.45221e-35	152.14	242
DehaMB_4_0121	Q3Z7S1	Conserved domain protein n=1 Tax=Dehalococcoides ethenogenes 195 RepID=Q3Z7S1_DEHE1	96.3	98.18	6	275	1	270	104639	105466	8.66518e-147	523.472	827
DehaMB_4_0122	Q3Z7R9	Membrane protein, putative n=5 Tax=Dehalococcoides RepID=Q3Z7R9_DEHE1	98.82	100	1	169	1	169	105902	106411	1.14291e-90	335.495	509
DehaMB_4_0123	Q3Z7R8	Putative uncharacterized protein n=1 Tax=Dehalococcoides ethenogenes 195 RepID=Q3Z7R8_DEHE1	100	100	1	78	1	78	106450	106686	6.28971e-39	163.31	236
DehaMB_4_0124	A5FQP2	Putative uncharacterized protein n=5 Tax=Dehalococcoides RepID=A5FQP2_DEHSB	93.98	100	1	83	1	83	106938	107189	1.16937e-27	125.946	251
DehaMB_4_0125	A5FQP3	ACT domain protein n=5 Tax=Dehalococcoides RepID=A5FQP3_DEHSB	92.25	100	1	129	1	129	107390	107779	4.31649e-61	236.884	389
DehaMB_4_0126	A5FQP4	Phenylacetate-CoA ligase n=5 Tax=Dehalococcoides RepID=A5FQP4_DEHSB	94.99	100	1	439	1	439	107800	109119	0	874.774	1319
DehaMB_4_0127	Q3Z7R3	Sensory box sensor histidine kinase/response regulator n=1 Tax=Dehalococcoides ethenogenes 195 RepID=Q3Z7R3_DEHE1	98.97	100	1	1258	1	1258	109324	113100	0	2576.97	3776
DehaMB_4_0128	Q3Z7R1	Putative uncharacterized protein n=1 Tax=Dehalococcoides ethenogenes 195 RepID=Q3Z7R1_DEHE1	95.24	100	1	189	1	189	113270	113839	4.68738e-104	380.178	569
DehaMB_4_0129	A5FP44	Phage repressor like transcriptional regulator, XRE family n=1 Tax=Dehalococcoides sp. BAV1 RepID=A5FP44_DEHSB	50.72	96.3	7	214	8	205	114171	114821	1.60396e-51	206.068	650
DehaMB_4_0131	Q3Z9S6	Putative uncharacterized protein n=1 Tax=Dehalococcoides ethenogenes 195 RepID=Q3Z9S6_DEHE1	82.61	58.23	1	46	36	81	115425	115664	1.71694e-16	88.9669	239
DehaMB_4_0133	A5FP42	Putative uncharacterized protein n=1 Tax=Dehalococcoides sp. BAV1 RepID=A5FP42_DEHSB	90.91	89.43	13	122	1	110	116007	116378	8.28531e-53	209.534	371
DehaMB_4_0136	Q3Z9S5	DNA primase domain protein n=1 Tax=Dehalococcoides ethenogenes 195 RepID=Q3Z9S5_DEHE1	74.32	99.75	1	405	1	397	117249	118469	6.26178e-174	614.379	1220
DehaMB_4_0137	Q3Z9S5	DNA primase domain protein n=1 Tax=Dehalococcoides ethenogenes 195 RepID=Q3Z9S5_DEHE1	98.28	100	1	639	230	868	118755	120674	0	1316.6	1919
DehaMB_4_0138	A5FSY1	Resolvase, N-terminal domain n=2 Tax=Dehalococcoides RepID=A5FSY1_DEHSB	50	88.99	1	202	1	208	121236	121919	2.68865e-51	205.682	683
DehaMB_4_0140	F3XQC1	Putative uncharacterized protein n=2 Tax=Bacteroidetes RepID=F3XQC1_9FLAO	37.5	97.86	1	137	1	148	123021	123443	2.23374e-14	81.6481	422
DehaMB_4_0144	Q3Z9S0	Putative uncharacterized protein n=1 Tax=Dehalococcoides ethenogenes 195 RepID=Q3Z9S0_DEHE1	89.89	100	1	89	1	89	124807	125076	9.21756e-42	172.94	269
DehaMB_4_0145	Q3Z9R9	Membrane protein, putative n=1 Tax=Dehalococcoides ethenogenes 195 RepID=Q3Z9R9_DEHE1	72.81	100	1	113	1	114	125066	125407	3.93976e-40	167.162	341
DehaMB_4_0146	Q3Z9R8	Putative uncharacterized protein n=1 Tax=Dehalococcoides ethenogenes 195 RepID=Q3Z9R8_DEHE1	62.59	100	1	577	1	586	125407	127140	0	694.115	1733
DehaMB_4_0147	Q3Z9R7	Putative uncharacterized protein n=1 Tax=Dehalococcoides ethenogenes 195 RepID=Q3Z9R7_DEHE1	92.4	100	1	329	1	329	127137	128126	2.55767e-174	615.15	989
DehaMB_4_0148	Q3Z9R6	Putative uncharacterized protein n=1 Tax=Dehalococcoides ethenogenes 195 RepID=Q3Z9R6_DEHE1	98.88	100	1	269	1	269	128123	128932	1.2551e-156	556.214	809
DehaMB_4_0149	Q3Z9R5	Putative uncharacterized protein n=1 Tax=Dehalococcoides ethenogenes 195 RepID=Q3Z9R5_DEHE1	95.77	100	1	142	1	142	128942	129370	4.92963e-75	283.108	428
DehaMB_4_0150	Q3Z9R4	Putative uncharacterized protein n=1 Tax=Dehalococcoides ethenogenes 195 RepID=Q3Z9R4_DEHE1	92.59	90	13	120	13	120	129371	129733	4.83157e-53	210.305	362
DehaMB_4_0151	Q3Z9R3	Putative uncharacterized protein n=1 Tax=Dehalococcoides ethenogenes 195 RepID=Q3Z9R3_DEHE1	93.29	100	1	149	1	149	129739	130188	2.29184e-75	284.263	449
DehaMB_4_0152	Q3Z9R2	Putative uncharacterized protein n=1 Tax=Dehalococcoides ethenogenes 195 RepID=Q3Z9R2_DEHE1	86.49	83.15	4	77	1	74	130204	130473	7.32684e-28	126.716	269
DehaMB_4_0153	Q3Z9R1	Putative uncharacterized protein n=1 Tax=Dehalococcoides ethenogenes 195 RepID=Q3Z9R1_DEHE1	92.72	95.57	8	158	1	151	130533	131009	8.63664e-74	279.256	476
DehaMB_4_0154	Q3Z9R0	Putative uncharacterized protein n=1 Tax=Dehalococcoides ethenogenes 195 RepID=Q3Z9R0_DEHE1	90.82	98	3	100	1	98	131129	131431	1.55213e-46	188.734	302
DehaMB_4_0155	Q3Z9Q9	Conserved domain protein n=1 Tax=Dehalococcoides ethenogenes 195 RepID=Q3Z9Q9_DEHE1	61.9	50.3	167	334	589	756	131412	132416	2.35745e-49	200.29	1004
DehaMB_4_0156	A5FP96	Metallophosphoesterase n=1 Tax=Dehalococcoides sp. BAV1 RepID=A5FP96_DEHSB	83.43	97.14	54	1851	46	1823	132418	137973	0	3099.3	5555
DehaMB_4_0158	F2KSP9	Putative uncharacterized protein n=1 Tax=Archaeoglobus veneficus SNP6 RepID=F2KSP9_ARCVS	47.42	54.24	39	134	145	241	138647	139180	1.49748e-19	99.3673	533
DehaMB_4_0159	A5FP95	Putative uncharacterized protein n=1 Tax=Dehalococcoides sp. BAV1 RepID=A5FP95_DEHSB	61.26	96.52	1	111	1	111	139238	139585	7.21036e-34	146.747	347
DehaMB_4_0160	A5FP94	Transcriptional regulator, XRE family n=2 Tax=Dehalococcoides RepID=A5FP94_DEHSB	48.33	100	1	60	2	61	139702	139884	1.15462e-09	66.2402	182
DehaMB_4_0161	Q3ZAB3	Putative uncharacterized protein n=1 Tax=Dehalococcoides ethenogenes 195 RepID=Q3ZAB3_DEHE1	71.97	96.35	6	137	25	153	139884	140297	5.80406e-48	193.356	413
DehaMB_4_0165	Q3Z9Q6	Site-specific recombinase, phage integrase family n=1 Tax=Dehalococcoides ethenogenes 195 RepID=Q3Z9Q6_DEHE1	45	100	1	320	1	319	141461	142423	1.61215e-75	286.96	962
DehaMB_4_0166	Q3Z7R0	Putative uncharacterized protein n=1 Tax=Dehalococcoides ethenogenes 195 RepID=Q3Z7R0_DEHE1	95.52	100	1	67	1	67	144432	144635	7.20777e-24	113.235	203
DehaMB_4_0167	D3SKE7	Reductive dehalogenase anchoring protein, putative n=5 Tax=Dehalococcoides RepID=D3SKE7_DEHSG	68.42	100	1	95	1	95	145444	145731	2.96708e-32	141.354	287
DehaMB_4_0168	D2BJI2	Reductive dehalogenase n=9 Tax=Bacteria RepID=D2BJI2_DEHSV	63.14	88.97	64	571	1	505	145759	147474	0	648.662	1715
DehaMB_4_0169	Q3ZZ46	Transcriptional regulator, MarR family n=1 Tax=Dehalococcoides sp. CBDB1 RepID=Q3ZZ46_DEHSC	54.29	97.77	1	175	1	175	147538	148077	1.1628e-51	206.068	539
DehaMB_4_0170	A5FQU2	Phage integrase family protein n=1 Tax=Dehalococcoides sp. BAV1 RepID=A5FQU2_DEHSB	55.96	100	1	211	1	218	148497	149132	1.91597e-63	245.743	635
DehaMB_4_0171	Q3Z6H5	Site-specific recombinase, phage integrase family n=1 Tax=Dehalococcoides ethenogenes 195 RepID=Q3Z6H5_DEHE1	53.46	92.22	1	154	218	376	149151	149654	2.33609e-46	187.963	503
DehaMB_4_0172	G6HFY2	Resolvase domain protein n=1 Tax=Frankia sp. CN3 RepID=G6HFY2_9ACTO	31.21	85.79	11	487	28	523	149651	151321	4.34293e-53	213.772	1670
DehaMB_4_0173	B5YCY8	Beta and gamma crystallin n=1 Tax=Dictyoglomus thermophilum H-6-12 RepID=B5YCY8_DICT6	34.15	48.81	74	155	66	147	151334	151840	1.13304e-08	62.7734	506
DehaMB_4_0177	A5FSM2	Putative uncharacterized protein n=2 Tax=Dehalococcoides RepID=A5FSM2_DEHSB	59.33	89.1	34	360	1	325	152777	153880	4.96546e-114	415.231	1103
DehaMB_4_0178	D3SH22	Putative uncharacterized protein n=2 Tax=Dehalococcoides RepID=D3SH22_DEHSG	68.41	83.4	15	682	5	672	153886	156291	0	999.964	2405
DehaMB_4_0180	D3SH18	ATPase associated with various cellular activities AAA_5 n=2 Tax=Dehalococcoides RepID=D3SH18_DEHSG	40.73	98.34	1	297	2	300	156881	157789	3.02915e-55	219.55	908
DehaMB_4_0182	D2BGD6	Putative uncharacterized protein n=2 Tax=Dehalococcoides RepID=D2BGD6_DEHSV	38.04	100	1	92	1	92	158692	158970	9.99448e-14	79.7221	278
DehaMB_4_0184	A5FSN0	Putative uncharacterized protein n=3 Tax=Dehalococcoides RepID=A5FSN0_DEHSB	43.48	98.57	1	69	1	69	159445	159657	7.28827e-09	63.5438	212
DehaMB_4_0185	D3SH10	Putative uncharacterized protein n=1 Tax=Dehalococcoides sp. GT RepID=D3SH10_DEHSG	40.2	98	5	200	2	192	160319	160921	1.42974e-24	116.316	602
DehaMB_4_0186	D3SH09	Putative uncharacterized protein n=1 Tax=Dehalococcoides sp. GT RepID=D3SH09_DEHSG	41.06	78.95	1	150	1	151	160944	161516	3.37569e-27	125.176	572
DehaMB_4_0187	A5FSM7	Putative uncharacterized protein n=1 Tax=Dehalococcoides sp. BAV1 RepID=A5FSM7_DEHSB	38.95	82.24	28	203	12	189	161473	162117	1.15892e-24	117.087	644
DehaMB_4_0189	D3SH00	Putative uncharacterized protein n=1 Tax=Dehalococcoides sp. GT RepID=D3SH00_DEHSG	47.01	41.07	14	144	10	143	162605	163564	2.16036e-25	120.553	959
DehaMB_4_0190	D3SGZ9	Putative uncharacterized protein n=1 Tax=Dehalococcoides sp. GT RepID=D3SGZ9_DEHSG	48.05	79.85	56	273	11	237	163395	164216	1.44973e-48	197.208	821
DehaMB_4_0191	A5FP56	Peptidase S8 and S53, subtilisin, kexin, sedolisin n=1 Tax=Dehalococcoides sp. BAV1 RepID=A5FP56_DEHSB	59.8	91.42	8	401	1	397	164222	165517	3.18598e-138	496.123	1295
DehaMB_4_0198	A5FP62	Phage integrase family protein n=2 Tax=Dehalococcoides RepID=A5FP62_DEHSB	60.53	96.96	2	224	1	228	168295	168987	2.72679e-82	308.531	692
DehaMB_4_0199	A5FP61	Putative uncharacterized protein n=1 Tax=Dehalococcoides sp. BAV1 RepID=A5FP61_DEHSB	57.43	97.73	1	474	1	504	168969	170426	4.39246e-166	588.956	1457
DehaMB_4_0200	D2BGF4	Putative uncharacterized protein n=1 Tax=Dehalococcoides sp. VS RepID=D2BGF4_DEHSV	50	88.89	1	176	1	175	170428	171024	5.24879e-43	177.563	596
DehaMB_4_0201	A7HKF4	Nuclease (RecB family)-like protein n=1 Tax=Fervidobacterium nodosum Rt17-B1 RepID=A7HKF4_FERNB	28.06	56.12	202	476	136	383	171090	172562	1.76749e-19	101.679	1472
DehaMB_4_0202	A5FSV8	Filamentation induced by cAMP protein Fic n=1 Tax=Dehalococcoides sp. BAV1 RepID=A5FSV8_DEHSB	77.43	99.48	1	381	1	381	172635	173786	3.43796e-177	625.165	1151
DehaMB_4_0204	Q3ZA41	Putative uncharacterized protein n=1 Tax=Dehalococcoides ethenogenes 195 RepID=Q3ZA41_DEHE1	39.87	92.94	1	158	14	166	174415	174927	1.83958e-26	122.094	512
DehaMB_4_0206	D2BGG0	DNA polymerase III domain protein n=1 Tax=Dehalococcoides sp. VS RepID=D2BGG0_DEHSV	48.56	92.89	3	368	38	409	175171	176355	4.38401e-95	352.443	1184
DehaMB_4_0207	D3SGY8	Putative uncharacterized protein n=2 Tax=Dehalococcoidetes RepID=D3SGY8_DEHSG	79.31	78.38	17	74	5	62	177080	177304	1.01467e-18	96.2857	224
DehaMB_4_0208	A5FSW6	Putative uncharacterized protein n=4 Tax=Dehalococcoidetes RepID=A5FSW6_DEHSB	43.15	91.39	12	149	12	155	177370	177825	4.92692e-24	114.005	455
DehaMB_4_0209	A5FSW3	Putative uncharacterized protein n=1 Tax=Dehalococcoides sp. BAV1 RepID=A5FSW3_DEHSB	78.98	70.4	67	223	5	161	177650	178321	1.9422e-70	269.24	671
DehaMB_4_0210	UPI0001E30557	hypothetical protein AcelC_06253 n=1 Tax=Acetivibrio cellulolyticus CD2 RepID=UPI0001E30557	57.72	99.19	3	248	1	246	178386	179132	1.91664e-83	312.768	746
DehaMB_4_0211	G6I6S4	Type I site-specific deoxyribonuclease, HsdR family n=1 Tax=Desulfotomaculum gibsoniae DSM 7213 RepID=G6I6S4_9FIRM	69.74	100	1	1009	1	1017	179101	182130	0	1470.68	3029
DehaMB_4_0212	D7EZK5	FclIS n=1 Tax=Flavobacterium columnare RepID=D7EZK5_9FLAO	40.99	99.49	3	394	2	390	182127	183311	3.89528e-71	273.092	1184
DehaMB_4_0213	G6I6S7	Type I restriction-modification system, M subunit n=1 Tax=Desulfotomaculum gibsoniae DSM 7213 RepID=G6I6S7_9FIRM	64.12	100	1	803	1	802	183302	185713	0	1031.55	2411
DehaMB_4_0215	C6DBE1	Putative uncharacterized protein n=1 Tax=Pectobacterium carotovorum subsp. carotovorum PC1 RepID=C6DBE1_PECCP	42.72	96.79	5	306	1	298	186324	187262	8.12086e-71	271.552	938
DehaMB_4_0216	D8JD87	Putative uncharacterized protein n=1 Tax=Halalkalicoccus jeotgali B3 RepID=D8JD87_HALJB	35.85	96.43	10	252	14	271	187288	188046	9.25894e-36	154.451	758
DehaMB_4_0217	D8FY24	Putative uncharacterized protein n=1 Tax=Oscillatoria sp. PCC 6506 RepID=D8FY24_9CYAN	36.26	97.88	15	1074	12	1056	188288	191539	0	654.055	3251
DehaMB_4_0218	H1J0D5	Putative uncharacterized protein n=1 Tax=Opitutaceae bacterium TAV5 RepID=H1J0D5_9BACT	35.8	94.72	14	264	9	264	191536	192333	2.40105e-30	136.346	797
DehaMB_4_0219	D3SGY3	Phage transcriptional regulator, AlpA n=1 Tax=Dehalococcoides sp. GT RepID=D3SGY3_DEHSG	78.57	75.68	1	56	1	56	192387	192611	1.13092e-18	95.9005	224
DehaMB_4_0220	E2ML62	Putative uncharacterized protein n=1 Tax=Pseudomonas syringae pv. tomato T1 RepID=E2ML62_PSEUB	34.25	95.04	2	250	40	286	192993	193781	2.81908e-29	132.88	788
DehaMB_4_0222	Q3ZXY9	Ribonuclease 3 n=5 Tax=Dehalococcoides RepID=RNC_DEHSC	91.98	93.68	17	253	1	237	195150	195911	3.02657e-123	444.891	761
DehaMB_4_0223	Q3Z7Q7	Putative uncharacterized protein n=1 Tax=Dehalococcoides ethenogenes 195 RepID=Q3Z7Q7_DEHE1	100	100	1	46	1	46	195941	196081	3.87553e-17	90.8929	140
DehaMB_4_0224	Q3Z7Q6	Acylphosphatase n=1 Tax=Dehalococcoides ethenogenes 195 RepID=ACYP_DEHE1	97.8	100	1	91	1	91	196103	196378	1.18406e-45	185.652	275
DehaMB_4_0225	A5FQN0	Putative uncharacterized protein n=5 Tax=Dehalococcoides RepID=A5FQN0_DEHSB	94.67	100	1	244	1	244	196404	197138	5.48185e-134	480.715	734
DehaMB_4_0226	Q3Z7Q3	Probable cytosol aminopeptidase n=1 Tax=Dehalococcoides ethenogenes 195 RepID=Q3Z7Q3_DEHE1	98.38	99.4	4	498	1	495	197675	199171	0	993.03	1496
DehaMB_4_0227	Q3Z7Q2	Conserved domain protein n=1 Tax=Dehalococcoides ethenogenes 195 RepID=Q3Z7Q2_DEHE1	96.15	91	19	200	1	182	199162	199764	8.41442e-98	359.762	602
DehaMB_4_0228	Q3Z7Q1	DegV family protein n=1 Tax=Dehalococcoides ethenogenes 195 RepID=Q3Z7Q1_DEHE1	96.83	100	1	284	1	284	199813	200667	3.20053e-160	568.155	854
DehaMB_4_0229	Q3Z7Q0	Long-chain-fatty-acid--CoA ligase, putative n=1 Tax=Dehalococcoides ethenogenes 195 RepID=Q3Z7Q0_DEHE1	98.22	100	1	507	1	507	200743	202266	0	1021.92	1523
DehaMB_4_0230	Q3Z7P9	Putative uncharacterized protein n=1 Tax=Dehalococcoides ethenogenes 195 RepID=Q3Z7P9_DEHE1	97.87	100	1	47	1	47	202671	202814	3.46436e-19	97.8265	143
DehaMB_4_0231	D2BI75	Tryptophan synthase beta chain 1 n=5 Tax=Dehalococcoides RepID=D2BI75_DEHSV	97.35	99.78	1	453	1	453	202837	204201	0	894.804	1364
DehaMB_4_0232	A5FQM4	Peptidase S1 and S6, chymotrypsin/Hap n=5 Tax=Dehalococcoides RepID=A5FQM4_DEHSB	93.36	100	1	271	1	271	204323	205138	8.51278e-137	490.345	815
DehaMB_4_0233	D2BI77	Serine protease, DegP/HtrA family n=2 Tax=Dehalococcoides RepID=D2BI77_DEHSV	92.57	98.94	5	377	1	377	205135	206268	0	661.374	1133
DehaMB_4_0234	Q3ZY20	Isoleucine--tRNA ligase n=5 Tax=Dehalococcoides RepID=SYI_DEHSC	93.1	96.76	35	1048	1	1014	206281	209427	0	1995.32	3146
DehaMB_4_0235	A5FQM7	Single-stranded nucleic acid binding R3H domain protein n=5 Tax=Dehalococcoides RepID=A5FQM7_DEHSB	92.92	100	1	226	1	226	209627	210307	2.16869e-118	428.713	680
DehaMB_4_0236	D2BI80	Preprotein translocase YidC subunit n=4 Tax=Dehalococcoides RepID=D2BI80_DEHSV	98.41	99.68	1	314	1	314	210219	211166	0	640.958	947
DehaMB_4_0237	Q3Z7P2	PQQ enzyme repeat domain protein n=2 Tax=Dehalococcoides RepID=Q3Z7P2_DEHE1	99.46	100	1	371	1	371	211178	212293	0	736.873	1115
DehaMB_4_0238	Q3Z7P1	Ribonuclease P protein component n=1 Tax=Dehalococcoides ethenogenes 195 RepID=RNPA_DEHE1	99.17	95.24	7	126	1	120	212487	212867	3.31631e-62	240.736	380
DehaMB_4_0239	A5FQM1	50S ribosomal protein L34 n=5 Tax=Dehalococcoides RepID=A5FQM1_DEHSB	93.48	100	1	46	1	46	212909	213049	2.00592e-15	85.1149	140
DehaMB_4_0240	Q3Z7N9	30S ribosomal protein S18 n=5 Tax=Dehalococcoides RepID=RS18_DEHE1	97.96	100	1	147	1	147	213086	213529	3.50745e-76	286.96	443
DehaMB_4_0241	A5FQL2	Single-stranded DNA-binding protein n=5 Tax=Dehalococcoides RepID=A5FQL2_DEHSB	94.81	100	1	135	1	135	213564	213971	1.18118e-71	271.937	407
DehaMB_4_0242	Q3ZY12	30S ribosomal protein S6 n=5 Tax=Dehalococcoides RepID=RS6_DEHSC	96.33	100	1	109	1	109	214020	214349	4.62936e-54	213.772	329
DehaMB_4_0244	Q3Z7N5	HD domain protein n=1 Tax=Dehalococcoides ethenogenes 195 RepID=Q3Z7N5_DEHE1	99.04	93.96	21	331	1	311	214828	215823	0	646.351	995
DehaMB_4_0245	Q3Z7N4	Putative uncharacterized protein n=1 Tax=Dehalococcoides ethenogenes 195 RepID=Q3Z7N4_DEHE1	96.67	100	1	30	18	47	215844	215936	3.50799e-08	61.2326	92
DehaMB_4_0246	Q3ZY11	Conserved domain protein n=5 Tax=Dehalococcoides RepID=Q3ZY11_DEHSC	95	66.12	42	121	1	80	215975	216340	6.15688e-38	160.229	365
DehaMB_4_0247	Q3Z7N2	Endoribonuclease L-PSP, putative n=1 Tax=Dehalococcoides ethenogenes 195 RepID=Q3Z7N2_DEHE1	95.97	99.2	1	124	1	124	216416	216793	2.08609e-63	244.588	377
DehaMB_4_0248	Q3Z7N1	Conserved domain protein n=1 Tax=Dehalococcoides ethenogenes 195 RepID=Q3Z7N1_DEHE1	98.41	99.1	5	445	1	441	216912	218249	0	863.603	1337
DehaMB_4_0249	A5FQL7	Tubulin/FtsZ, GTPase n=5 Tax=Dehalococcoides RepID=A5FQL7_DEHSB	96.31	99.21	4	382	1	379	218341	219489	0	733.791	1148
DehaMB_4_0250	Q3Z7M9	DNA repair protein RecN n=2 Tax=Dehalococcoides RepID=Q3Z7M9_DEHE1	97.96	100	1	588	1	588	219664	221430	0	1169.84	1766
DehaMB_4_0251	D2BI93	Transport protein n=5 Tax=Dehalococcoides RepID=D2BI93_DEHSV	88.85	100	1	287	1	287	221433	222296	2.37623e-134	482.256	863
DehaMB_4_0252	Q3Z7M7	Putative uncharacterized protein n=1 Tax=Dehalococcoides ethenogenes 195 RepID=Q3Z7M7_DEHE1	100	100	1	185	1	185	222400	222957	2.63515e-97	357.836	557
DehaMB_4_0253	Q3Z7M6	DNA-binding response regulator n=1 Tax=Dehalococcoides ethenogenes 195 RepID=Q3Z7M6_DEHE1	99.56	100	1	227	1	227	223061	223744	2.85975e-126	454.521	683
DehaMB_4_0254	Q3Z7M5	Sensor histidine kinase n=1 Tax=Dehalococcoides ethenogenes 195 RepID=Q3Z7M5_DEHE1	99.15	100	1	473	1	473	223751	225172	0	939.488	1421
DehaMB_4_0255	Q3Z7M3	Metallo-beta-lactamase family protein n=1 Tax=Dehalococcoides ethenogenes 195 RepID=Q3Z7M3_DEHE1	98.29	97.91	11	478	1	468	225347	226783	0	954.896	1436
DehaMB_4_0258	A5FQK4	Two component transcriptional regulator, LuxR family n=5 Tax=Dehalococcoides RepID=A5FQK4_DEHSB	92.67	100	1	232	1	232	227152	227850	9.94305e-122	439.884	698
DehaMB_4_0259	Q3Z7M0	Sensory box sensor histidine kinase n=1 Tax=Dehalococcoides ethenogenes 195 RepID=Q3Z7M0_DEHE1	98.27	100	1	1101	1	1101	227847	231152	0	2237.22	3305
DehaMB_4_0260	Q3Z7L9	RNA methyltransferase, TrmA family n=1 Tax=Dehalococcoides ethenogenes 195 RepID=Q3Z7L9_DEHE1	97.43	97.25	8	396	1	389	231266	232468	0	788.875	1202
DehaMB_4_0261	Q3Z7G4	Maf-like protein DET1120 n=1 Tax=Dehalococcoides ethenogenes 195 RepID=Y1120_DEHE1	98.21	100	1	224	1	224	232564	233238	1.93136e-127	458.759	674
DehaMB_4_0262	Q3Z7G3	Putative uncharacterized protein n=1 Tax=Dehalococcoides ethenogenes 195 RepID=Q3Z7G3_DEHE1	99.29	97.92	4	144	1	141	233290	233724	1.2029e-76	288.5	434
DehaMB_4_0263	Q3Z7G2	Glutamine-dependent NAD(+) synthetase n=2 Tax=Dehalococcoides RepID=Q3Z7G2_DEHE1	99.82	97.08	18	583	1	566	233784	235535	0	1156.74	1751
DehaMB_4_0264	A5FQJ7	L-glutamine synthetase n=5 Tax=Dehalococcoides RepID=A5FQJ7_DEHSB	94.36	100	1	443	1	443	235570	236901	0	882.478	1331
DehaMB_4_0265	A5FQJ8	Nitrogen regulatory protein P-II n=5 Tax=Dehalococcoides RepID=A5FQJ8_DEHSB	91.96	100	1	112	1	112	237023	237361	5.59186e-54	213.386	338
DehaMB_4_0266	A5FQI5	Ammonium transporter n=5 Tax=Dehalococcoides RepID=A5FQI5_DEHSB	97.06	100	1	408	1	408	237358	238584	0	738.413	1226
DehaMB_4_0267	Q3Z7F8	Transcriptional regulator n=1 Tax=Dehalococcoides ethenogenes 195 RepID=Q3Z7F8_DEHE1	99.1	100	1	223	1	223	238724	239395	5.33585e-124	447.203	671
DehaMB_4_0268	A5FQI7	Glutamate synthase (NADPH) GltB3 subunit n=5 Tax=Dehalococcoides RepID=A5FQI7_DEHSB	93.75	100	1	256	1	256	239417	240187	5.5038e-132	474.167	770
DehaMB_4_0269	A5FQI8	Glutamate synthase (NADPH) GltB2 subunit n=5 Tax=Dehalococcoides RepID=A5FQI8_DEHSB	97	100	1	500	1	500	240188	241690	0	1005.74	1502
DehaMB_4_0270	Q3ZY29	Imidazole glycerol phosphate synthase subunit HisF n=5 Tax=Dehalococcoides RepID=HIS6_DEHSC	94.47	100	1	253	1	253	241692	242453	2.48797e-137	491.886	761
DehaMB_4_0271	Q3Z7F4	Glutamine amidotransferase, class II n=1 Tax=Dehalococcoides ethenogenes 195 RepID=Q3Z7F4_DEHE1	99.2	100	1	376	1	376	242447	243577	0	780.4	1130
DehaMB_4_0272	A5FQJ1	FAD-dependent pyridine nucleotide-disulfide oxidoreductase n=5 Tax=Dehalococcoides RepID=A5FQJ1_DEHSB	94.94	100	1	435	1	435	243590	244897	0	843.573	1307
DehaMB_4_0273	Q3Z7F2	Imidazole glycerol phosphate synthase subunit HisH n=1 Tax=Dehalococcoides ethenogenes 195 RepID=HIS5_DEHE1	98.05	100	1	205	1	205	244894	245511	2.26239e-113	411.379	617
DehaMB_4_0274	A5FQH8	4Fe-4S ferredoxin, iron-sulfur binding domain protein n=5 Tax=Dehalococcoides RepID=A5FQH8_DEHSB	97.9	86.14	24	166	1	143	245527	246027	4.6893e-76	286.574	500
DehaMB_4_0275	Q3Z7F0	UPF0059 membrane protein DET1134 n=1 Tax=Dehalococcoides ethenogenes 195 RepID=Y1134_DEHE1	98.96	100	1	193	1	193	246079	246660	6.6208e-101	369.777	581
DehaMB_4_0276	Q3Z7E9	Cysteine synthase n=1 Tax=Dehalococcoides ethenogenes 195 RepID=Q3Z7E9_DEHE1	98.12	100	1	320	1	320	246782	247744	8.09413e-179	630.172	962
DehaMB_4_0277	Q3Z7E8	Putative uncharacterized protein n=1 Tax=Dehalococcoides ethenogenes 195 RepID=Q3Z7E8_DEHE1	97.59	100	1	166	1	166	247833	248333	7.09011e-89	329.331	500
DehaMB_4_0278	A5FQI2	Radical SAM domain protein n=5 Tax=Dehalococcoides RepID=A5FQI2_DEHSB	94.14	100	1	273	1	273	248502	249323	3.43496e-152	541.191	821
DehaMB_4_0279	Q3Z7E6	Cobalamin biosynthesis protein CobD 4 n=1 Tax=Dehalococcoides ethenogenes 195 RepID=Q3Z7E6_DEHE1	96.42	100	1	307	1	307	249374	250297	6.02338e-167	590.497	923
DehaMB_4_0280	A5FQI4	Cob(I)yrinic acid a,c-diamide adenosyltransferase n=4 Tax=Dehalococcoides RepID=A5FQI4_DEHSB	91.76	100	1	182	1	182	250333	250881	2.43445e-94	347.821	548
DehaMB_4_0281	Q3Z7E4	Carbon-nitrogen hydrolase family protein n=1 Tax=Dehalococcoides ethenogenes 195 RepID=Q3Z7E4_DEHE1	97.29	100	1	258	1	258	250881	251657	2.2438e-146	521.931	776
DehaMB_4_0282	A5FQH2	Polysaccharide deacetylase n=3 Tax=Dehalococcoides RepID=A5FQH2_DEHSB	91.53	100	1	118	1	118	251697	252053	4.70272e-58	226.868	356
DehaMB_4_0283	Q3Z7E3	Glycosyl transferase/polysaccharide deacetylase family protein n=1 Tax=Dehalococcoides ethenogenes 195 RepID=Q3Z7E3_DEHE1	98.52	100	1	337	145	481	252123	253136	0	687.567	1013
DehaMB_4_0284	Q3Z7E2	Putative uncharacterized protein n=1 Tax=Dehalococcoides ethenogenes 195 RepID=Q3Z7E2_DEHE1	98.64	100	1	220	1	220	253146	253808	2.37835e-119	431.795	662
DehaMB_4_0285	Q3Z7E1	Membrane protein, putative n=1 Tax=Dehalococcoides ethenogenes 195 RepID=Q3Z7E1_DEHE1	98.9	95.12	15	287	1	273	253805	254668	3.97002e-148	528.094	863
DehaMB_4_0286	Q3Z7E0	DNA-binding response regulator n=1 Tax=Dehalococcoides ethenogenes 195 RepID=Q3Z7E0_DEHE1	98.79	90.81	26	272	1	247	255030	255848	2.29266e-140	501.901	818
DehaMB_4_0287	Q3ZY60	Acetyl-CoA synthetase n=3 Tax=Dehalococcoides RepID=Q3ZY60_DEHSC	97.53	100	1	891	1	891	256008	258683	0	1754.18	2675
DehaMB_4_0288	Q3Z7D8	Transcriptional regulator, Fur family n=1 Tax=Dehalococcoides ethenogenes 195 RepID=Q3Z7D8_DEHE1	100	92.47	12	146	1	135	259002	259442	1.81112e-74	281.567	440
DehaMB_4_0289	Q3Z7D7	Nitrogenase cofactor biosynthesis protein NifB, putative n=1 Tax=Dehalococcoides ethenogenes 195 RepID=Q3Z7D7_DEHE1	99.28	100	1	276	1	276	259492	260322	1.68074e-159	565.844	830
DehaMB_4_0290	Q3Z7D6	Acetyltransferase, GNAT family n=1 Tax=Dehalococcoides ethenogenes 195 RepID=Q3Z7D6_DEHE1	100	100	1	164	1	164	260419	260913	7.422e-90	332.413	494
DehaMB_4_0291	Q3Z7D5	Ferredoxin, 2Fe-2S n=1 Tax=Dehalococcoides ethenogenes 195 RepID=Q3Z7D5_DEHE1	99	97.09	4	103	1	100	260928	261239	3.55938e-52	207.223	311
DehaMB_4_0292	Q3Z7D4	Dinitrogenase iron-molybdenum cofactor NifB/Y/X family protein n=1 Tax=Dehalococcoides ethenogenes 195 RepID=Q3Z7D4_DEHE1	99.25	100	1	134	1	134	261270	261674	5.69306e-71	269.626	404
DehaMB_4_0293	Q3Z7D3	Nitrogenase molybdenum-iron protein, beta subunit, putative n=1 Tax=Dehalococcoides ethenogenes 195 RepID=Q3Z7D3_DEHE1	98.89	100	1	451	1	451	261692	263047	0	912.138	1355
DehaMB_4_0294	Q3Z7D2	Nitrogenase MoFe cofactor biosynthesis protein NifE n=1 Tax=Dehalococcoides ethenogenes 195 RepID=Q3Z7D2_DEHE1	99.56	100	1	454	1	454	263044	264408	0	929.472	1364
DehaMB_4_0295	Q3Z7D1	Nitrogenase molybdenum-iron protein, beta subunit n=1 Tax=Dehalococcoides ethenogenes 195 RepID=Q3Z7D1_DEHE1	99.78	100	1	461	1	461	264419	265804	0	957.977	1385
DehaMB_4_0296	Q3Z7D0	Nitrogenase protein alpha chain n=1 Tax=Dehalococcoides ethenogenes 195 RepID=Q3Z7D0_DEHE1	99.81	100	1	539	1	539	265833	267452	0	1127.46	1619
DehaMB_4_0297	Q3Z7C9	Nitrogen regulatory protein P-II n=1 Tax=Dehalococcoides ethenogenes 195 RepID=Q3Z7C9_DEHE1	100	100	1	130	1	130	267464	267856	8.64726e-68	259.225	392
DehaMB_4_0298	Q3Z7C8	Nitrogen regulatory protein P-II n=1 Tax=Dehalococcoides ethenogenes 195 RepID=Q3Z7C8_DEHE1	99.07	99.08	2	109	1	108	267866	268195	2.45541e-54	214.542	329
DehaMB_4_0299	Q3Z7C7	Nitrogenase iron protein n=1 Tax=Dehalococcoides ethenogenes 195 RepID=NIFH_DEHE1	100	96.82	10	283	1	274	268220	269071	1.18868e-157	559.681	851
DehaMB_4_0300	Q3Z7C6	Molybdenum ABC transporter, ATP-binding protein n=1 Tax=Dehalococcoides ethenogenes 195 RepID=Q3Z7C6_DEHE1	99.46	100	1	368	1	368	269222	270328	0	744.191	1106
DehaMB_4_0301	Q3Z7C5	Molybdenum ABC transporter, permease protein n=1 Tax=Dehalococcoides ethenogenes 195 RepID=Q3Z7C5_DEHE1	98.65	98.23	5	226	1	222	270371	271051	1.75885e-121	438.728	680
DehaMB_4_0302	Q3Z7C4	Molybdenum ABC transporter, periplasmic molybdate-binding protein n=1 Tax=Dehalococcoides ethenogenes 195 RepID=Q3Z7C4_DEHE1	98.13	100	1	267	1	267	271069	271872	3.88681e-148	527.709	803
DehaMB_4_0303	Q3Z7C3	Transcriptional regulator, putative n=1 Tax=Dehalococcoides ethenogenes 195 RepID=Q3Z7C3_DEHE1	99.58	99.58	2	239	1	238	272079	272798	5.91595e-134	480.33	719
DehaMB_4_0304	Q3Z7C2	Transcriptional regulator, MarR family n=1 Tax=Dehalococcoides ethenogenes 195 RepID=Q3Z7C2_DEHE1	98.11	100	1	159	1	159	273014	273493	6.34678e-85	316.235	479
DehaMB_4_0305	Q3Z7C1	Iron-sulfur cluster-binding protein n=1 Tax=Dehalococcoides ethenogenes 195 RepID=Q3Z7C1_DEHE1	99.02	93.58	8	109	1	102	273613	273942	7.44851e-54	213.001	329
DehaMB_4_0306	D2BJF5	CbiZ domain protein n=3 Tax=Dehalococcoides RepID=D2BJF5_DEHSV	91.04	100	1	67	189	255	274029	274232	1.18704e-29	132.494	203
DehaMB_4_0307	Q3Z7B2	FwdE family protein n=1 Tax=Dehalococcoides ethenogenes 195 RepID=Q3Z7B2_DEHE1	100	100	1	175	1	175	274561	275088	3.1518e-100	367.081	527
DehaMB_4_0308	Q3Z7B1	Fec-type ABC transporter, periplasmic iron-binding protein n=1 Tax=Dehalococcoides ethenogenes 195 RepID=Q3Z7B1_DEHE1	98.37	100	1	367	1	367	275178	276281	0	730.709	1103
DehaMB_4_0309	Q3Z7B0	Fec-type ABC transporter, permease protein n=1 Tax=Dehalococcoides ethenogenes 195 RepID=Q3Z7B0_DEHE1	99.72	99.72	2	360	1	359	276284	277366	0	705.671	1082
DehaMB_4_0310	Q3Z7A9	Fec-type ABC transporter, ATP-binding protein n=1 Tax=Dehalococcoides ethenogenes 195 RepID=Q3Z7A9_DEHE1	99.63	92.52	23	294	1	272	277293	278177	6.83333e-158	560.451	884
DehaMB_4_0311	Q3Z7A8	Putative uncharacterized protein n=1 Tax=Dehalococcoides ethenogenes 195 RepID=Q3Z7A8_DEHE1	95.79	98.86	4	264	1	260	278354	279148	2.72454e-143	511.531	794
DehaMB_4_0313	Q3Z7A7	Transcriptional regulator, MarR family n=1 Tax=Dehalococcoides ethenogenes 195 RepID=Q3Z7A7_DEHE1	100	100	1	159	1	159	279282	279761	2.03991e-86	321.242	479
DehaMB_4_0314	Q3Z7A6	ABC transporter, ATP-binding/permease protein n=1 Tax=Dehalococcoides ethenogenes 195 RepID=Q3Z7A6_DEHE1	99.46	98.8	10	750	1	741	279778	282030	0	1503.8	2252
DehaMB_4_0315	Q3Z7A5	ABC transporter, ATP-binding/permease protein n=4 Tax=Dehalococcoides RepID=Q3Z7A5_DEHE1	98.43	100	1	637	1	637	282027	283940	0	1287.71	1913
DehaMB_4_0316	A5FQF4	BioY protein n=5 Tax=Dehalococcoides RepID=A5FQF4_DEHSB	91.16	100	1	215	1	215	284259	284906	2.30809e-107	391.734	647
DehaMB_4_0317	A5FQF5	Putative uncharacterized protein n=5 Tax=Dehalococcoides RepID=A5FQF5_DEHSB	93.59	100	1	78	1	78	284955	285191	1.5631e-35	152.14	236
DehaMB_4_0318	D2BID7	Translation elongation factor-like protein n=5 Tax=Dehalococcoides RepID=D2BID7_DEHSV	97.96	100	1	98	1	98	285290	285586	7.18977e-50	199.519	296
DehaMB_4_0319	Q3Z799	6,7-dimethyl-8-ribityllumazine synthase n=5 Tax=Dehalococcoides RepID=RISB_DEHE1	99.35	100	1	155	1	155	285583	286050	1.21855e-83	311.997	467
DehaMB_4_0320	D2BID9	Riboflavin biosynthesis protein ribBA n=5 Tax=Dehalococcoides RepID=D2BID9_DEHSV	94.21	100	1	432	1	432	286077	287375	0	845.114	1298
DehaMB_4_0321	Q3Z797	Riboflavin synthase, alpha subunit n=1 Tax=Dehalococcoides ethenogenes 195 RepID=Q3Z797_DEHE1	97.07	100	1	205	1	205	287321	287938	1.33862e-110	402.134	617
DehaMB_4_0322	A5FQE6	5-amino-6-(5-phosphoribosylamino)uracil reductase / diaminohydroxyphosphoribosylaminopyrimidine deaminase n=5 Tax=Dehalococcoides RepID=A5FQE6_DEHSB	95.89	100	1	365	1	365	287941	289038	0	721.079	1097
DehaMB_4_0323	Q3Z795	Lipoprotein, putative n=1 Tax=Dehalococcoides ethenogenes 195 RepID=Q3Z795_DEHE1	99.61	94.78	15	268	1	254	289187	289993	3.43379e-141	504.597	806
DehaMB_4_0324	Q3Z794	Signal peptidase I n=2 Tax=Dehalococcoides RepID=Q3Z794_DEHE1	98.96	100	1	192	1	192	290056	290634	3.14921e-105	384.415	578
DehaMB_4_0325	A5FQD6	Orotate phosphoribosyltransferase n=5 Tax=Dehalococcoides RepID=A5FQD6_DEHSB	94.65	100	1	187	1	187	290637	291200	3.77454e-101	370.548	563
DehaMB_4_0326	A5FQD7	Secreted endonuclease distantly related to Holliday junction resolvase-like protein n=5 Tax=Dehalococcoides RepID=A5FQD7_DEHSB	93.71	100	1	175	1	175	291229	291756	1.50336e-92	341.658	527
DehaMB_4_0327	Q3Z791	DNA mismatch repair protein mutL n=2 Tax=Dehalococcoides RepID=Q3Z791_DEHE1	98.59	100	1	566	1	566	291753	293453	0	1137.87	1700
DehaMB_4_0328	A5FQD9	UvrD/REP helicase n=5 Tax=Dehalococcoides RepID=A5FQD9_DEHSB	94.44	100	1	738	1	738	293546	295762	0	1409.43	2216
DehaMB_4_0329	Q3Z788	Bifunctional protein pyrR n=5 Tax=Dehalococcoides RepID=PYRR_DEHE1	100	93.33	14	195	1	182	295991	296578	4.24803e-99	363.999	587
DehaMB_4_0330	Q3ZY97	Aspartate carbamoyltransferase n=5 Tax=Dehalococcoides RepID=PYRB_DEHSC	93.96	100	1	331	1	331	296581	297576	0	649.818	995
DehaMB_4_0331	D2BIF0	Dihydroorotase n=2 Tax=Dehalococcoides RepID=D2BIF0_DEHSV	95.64	100	1	435	1	436	297552	298859	0	847.04	1307
DehaMB_4_0332	Q3Z785	Carbamoyl-phosphate synthase small chain n=2 Tax=Dehalococcoides RepID=Q3Z785_DEHE1	99.45	100	1	364	1	364	298898	299992	0	753.821	1094
DehaMB_4_0333	Q3ZYB7	Carbamoyl-phosphate synthase large chain n=5 Tax=Dehalococcoides RepID=Q3ZYB7_DEHSC	96.6	100	1	1089	1	1089	300018	303287	0	2156.33	3269
DehaMB_4_0334	Q3Z783	Dihydroorotate dehydrogenase, electron transfer subunit n=2 Tax=Dehalococcoides RepID=Q3Z783_DEHE1	97.32	100	1	261	1	261	303297	304082	2.94313e-141	504.982	785
DehaMB_4_0335	Q3Z782	GTP cyclohydrolase 1 n=5 Tax=Dehalococcoides RepID=GCH1_DEHE1	100	100	1	189	1	189	304151	304720	2.65626e-106	387.882	569
DehaMB_4_0336	A5FQD4	L-threonine synthase n=5 Tax=Dehalococcoides RepID=A5FQD4_DEHSB	97.13	100	1	348	1	348	304754	305800	0	666.766	1046
DehaMB_4_0337	A5FQD5	Homoserine dehydrogenase n=5 Tax=Dehalococcoides RepID=A5FQD5_DEHSB	95.84	100	1	433	1	433	305809	307110	0	802.357	1301
DehaMB_4_0338	Q3Z779	Protein export protein, putative n=1 Tax=Dehalococcoides ethenogenes 195 RepID=Q3Z779_DEHE1	99.76	100	1	421	1	421	307131	308396	0	858.21	1265
DehaMB_4_0340	A5FQC3	Nucleotidyltransferase n=5 Tax=Dehalococcoides RepID=A5FQC3_DEHSB	93.91	97.83	9	369	1	361	308677	309786	0	702.975	1109
DehaMB_4_0341	A5FQC4	Acetyl-coenzyme A synthetase n=5 Tax=Dehalococcoides RepID=A5FQC4_DEHSB	96.78	100	1	652	1	652	309811	311769	0	1315.83	1958
DehaMB_4_0342	Q3Z776	Peptide chain release factor 1 n=5 Tax=Dehalococcoides RepID=RF1_DEHE1	99.15	100	1	355	1	355	311890	312957	0	722.62	1067
DehaMB_4_0343	Q3Z775	Modification methylase, HemK family n=2 Tax=Dehalococcoides RepID=Q3Z775_DEHE1	98.56	100	1	277	1	277	312957	313790	1.669e-150	535.798	833
DehaMB_4_0344	Q3ZYA7	Translation elongation factor G n=5 Tax=Dehalococcoides RepID=Q3ZYA7_DEHSC	91.39	99.85	1	685	1	685	313870	315930	0	1306.58	2060
DehaMB_4_0345	Q3Z773	Membrane protein, putative n=1 Tax=Dehalococcoides ethenogenes 195 RepID=Q3Z773_DEHE1	98.38	100	1	185	1	185	316001	316558	6.71089e-96	353.214	557
DehaMB_4_0346	Q3Z772	Putative uncharacterized protein n=1 Tax=Dehalococcoides ethenogenes 195 RepID=Q3Z772_DEHE1	97.1	78.41	1	69	1	69	316672	316938	2.61133e-30	134.806	266
DehaMB_4_0347	A5FQB6	Tyrosine recombinase xerC 2 n=5 Tax=Dehalococcoides RepID=A5FQB6_DEHSB	96.69	100	1	302	1	302	316972	317880	9.64704e-175	616.69	908
DehaMB_4_0348	Q3ZYA3	UvrABC system protein C n=5 Tax=Dehalococcoides RepID=UVRC_DEHSC	93.74	93.24	45	651	1	607	317914	319869	0	1162.52	1955
DehaMB_4_0349	Q3Z769	Acetyltransferase, GNAT family n=2 Tax=Dehalococcoides RepID=Q3Z769_DEHE1	98.16	100	1	163	1	163	319947	320438	6.36855e-87	322.783	491
DehaMB_4_0350	Q3Z768	HAD-superfamily hydrolase, subfamily IIB n=1 Tax=Dehalococcoides ethenogenes 195 RepID=Q3Z768_DEHE1	98.52	100	1	271	1	271	320450	321265	1.18202e-155	552.747	815
DehaMB_4_0351	Q3ZYA0	DNA mismatch repair protein MutS n=5 Tax=Dehalococcoides RepID=MUTS_DEHSC	92.66	100	1	858	1	858	321423	323999	0	1601.26	2576
DehaMB_4_0352	Q3Z766	Putative uncharacterized protein n=1 Tax=Dehalococcoides ethenogenes 195 RepID=Q3Z766_DEHE1	100	100	1	72	1	72	323996	324214	5.93246e-34	146.747	218
DehaMB_4_0353	Q3Z763	Fumarylacetoacetate hydrolase family protein n=1 Tax=Dehalococcoides ethenogenes 195 RepID=Q3Z763_DEHE1	98.81	100	1	253	1	253	324864	325625	3.38193e-143	511.146	761
DehaMB_4_0354	D2BIH3	ATP:corrinoid adenosyltransferase n=5 Tax=Dehalococcoides RepID=D2BIH3_DEHSV	92.96	100	1	199	1	199	325735	326334	3.84277e-104	380.948	599
DehaMB_4_0355	A5FQB0	Fructose-bisphosphate aldolase n=5 Tax=Dehalococcoides RepID=A5FQB0_DEHSB	96.16	100	1	365	1	365	326355	327452	0	738.028	1097
DehaMB_4_0356	Q3Z760	Non-canonical purine NTP pyrophosphatase, RdgB/HAM1 family n=2 Tax=Dehalococcoides RepID=Q3Z760_DEHE1	97.49	100	1	199	1	199	327456	328055	1.39815e-109	398.667	599
DehaMB_4_0357	A5FQB2	DNA polymerase III subunit beta n=5 Tax=Dehalococcoides RepID=A5FQB2_DEHSB	94.71	100	1	378	1	378	328216	329352	0	740.339	1136
DehaMB_4_0358	A5FQB3	Resolvase, N-terminal domain n=2 Tax=Dehalococcoides RepID=A5FQB3_DEHSB	96.23	100	1	504	1	504	329327	330841	0	1013.45	1514
DehaMB_4_0360	A5FQ99	Addiction module toxin, RelE/StbE family n=1 Tax=Dehalococcoides sp. BAV1 RepID=A5FQ99_DEHSB	97.65	100	1	85	1	85	331399	331656	3.67475e-39	164.081	257
DehaMB_4_0361	A5FQA0	Putative uncharacterized protein n=1 Tax=Dehalococcoides sp. BAV1 RepID=A5FQA0_DEHSB	98.8	77.57	25	107	1	83	331659	331982	3.24415e-40	167.548	323
DehaMB_4_0362	A5FQA1	Putative uncharacterized protein n=2 Tax=Dehalococcoides RepID=A5FQA1_DEHSB	94.3	99.23	4	389	1	386	331983	333152	0	763.066	1169
DehaMB_4_0363	A5FQA2	Putative uncharacterized protein n=1 Tax=Dehalococcoides sp. BAV1 RepID=A5FQA2_DEHSB	44.74	94.96	15	278	11	275	333582	334418	1.02991e-55	221.09	836
DehaMB_4_0366	A5FPA1	Transposase IS3/IS911 family protein n=2 Tax=Dehalococcoides RepID=A5FPA1_DEHSB	100	83.64	19	110	1	92	336595	336927	5.067e-46	186.808	332
DehaMB_4_0367	A5FPA0	Integrase, catalytic region n=1 Tax=Dehalococcoides sp. BAV1 RepID=A5FPA0_DEHSB	97.52	100	1	202	30	231	337155	337763	1.74836e-111	405.216	608
DehaMB_5_0001	D2BJ62	Reductive dehalogenase n=17 Tax=Bacteria RepID=D2BJ62_DEHSV	96.77	100	1	496	14	509	289	1779	0	1003.82	1490
DehaMB_5_0002	Q3Z6B5	Transcriptional regulator, MarR family n=2 Tax=Dehalococcoides RepID=Q3Z6B5_DEHE1	99.38	100	1	162	1	162	2006	2494	1.78434e-88	327.791	488
DehaMB_5_0003	Q3Z6B4	Reductive dehalogenase anchoring protein, putative n=1 Tax=Dehalococcoides ethenogenes 195 RepID=Q3Z6B4_DEHE1	98.89	100	1	90	1	90	2571	2843	7.21102e-42	172.94	272
DehaMB_5_0004	Q3Z6B3	Reductive dehalogenase, putative n=2 Tax=Dehalococcoides RepID=Q3Z6B3_DEHE1	99.59	100	1	492	1	492	2862	4340	0	1028.47	1478
DehaMB_5_0005	Q3Z6B2	Sensory box sensor histidine kinase n=1 Tax=Dehalococcoides ethenogenes 195 RepID=Q3Z6B2_DEHE1	99.23	99.74	1	391	1	391	4614	5792	0	785.408	1178
DehaMB_5_0006	D2BJN1	DNA-binding response regulator n=4 Tax=Dehalococcoides RepID=D2BJN1_DEHSV	95.11	100	1	225	1	225	5789	6466	1.4846e-122	442.195	677
DehaMB_5_0007	Q3Z6B0	Putative uncharacterized protein n=1 Tax=Dehalococcoides ethenogenes 195 RepID=Q3Z6B0_DEHE1	96.61	92.91	10	127	1	118	6523	6906	5.37775e-50	200.29	383
DehaMB_5_0008	D2BJN3	Putative uncharacterized protein n=4 Tax=Dehalococcoides RepID=D2BJN3_DEHSV	93.86	100	1	277	4	280	7031	7864	9.64779e-142	506.523	833
DehaMB_5_0009	Q3Z6A7	Reductive dehalogenase anchoring protein, putative n=1 Tax=Dehalococcoides ethenogenes 195 RepID=Q3Z6A7_DEHE1	100	100	1	90	1	90	8133	8405	2.49916e-42	174.481	272
DehaMB_5_0010	D2BJN5	Reductive dehalogenase n=17 Tax=Bacteria RepID=D2BJN5_DEHSV	95.2	100	1	500	24	523	8425	9927	0	949.118	1502
DehaMB_5_0011	A5FPJ8	Prephenate dehydratase n=5 Tax=Dehalococcoides RepID=A5FPJ8_DEHSB	93.48	100	1	276	1	276	10324	11154	6.40163e-151	537.339	830
DehaMB_5_0012	Q3Z6A3	Putative uncharacterized protein n=1 Tax=Dehalococcoides ethenogenes 195 RepID=Q3Z6A3_DEHE1	98.94	100	1	282	1	282	11607	12455	6.05458e-159	563.918	848
DehaMB_5_0013	A5FPJ9	Preprotein translocase, SecG subunit n=5 Tax=Dehalococcoides RepID=A5FPJ9_DEHSB	96.43	77.78	1	56	1	56	12468	12686	2.2473e-15	85.1149	218
DehaMB_5_0014	Q3ZW41	Aspartyl/glutamyl-tRNA(Asn/Gln) amidotransferase subunit B n=5 Tax=Dehalococcoides RepID=GATB_DEHSC	94.31	99.19	5	496	1	492	12689	14179	0	981.089	1490
DehaMB_5_0016	Q939E8	Ypar25 n=1 Tax=Pseudomonas alcaligenes RepID=Q939E8_PSEAC	32.28	84.48	23	169	7	153	14438	14962	1.96619e-13	78.9518	524
DehaMB_5_0017	Q3Z689	Putative uncharacterized protein n=1 Tax=Dehalococcoides ethenogenes 195 RepID=Q3Z689_DEHE1	93.75	100	1	176	1	176	15031	15561	1.16851e-84	315.464	530
DehaMB_5_0018	D2BJP1	Putative uncharacterized protein n=1 Tax=Dehalococcoides sp. VS RepID=D2BJP1_DEHSV	91.94	100	1	62	1	62	15661	15849	3.40031e-24	114.39	188
DehaMB_5_0019	Q3Z686	Transcriptional regulator, MerR family n=1 Tax=Dehalococcoides ethenogenes 195 RepID=Q3Z686_DEHE1	97.38	94.63	14	242	1	229	16107	16835	1.13939e-127	459.529	728
DehaMB_5_0020	Q3Z685	Putative uncharacterized protein n=1 Tax=Dehalococcoides ethenogenes 195 RepID=Q3Z685_DEHE1	91.55	54.62	60	130	1	71	16783	17175	2.11601e-31	138.272	392
DehaMB_5_0021	D2BJP4	Putative uncharacterized protein n=1 Tax=Dehalococcoides sp. VS RepID=D2BJP4_DEHSV	92.86	100	1	98	1	98	17468	17764	1.29084e-45	185.652	296
DehaMB_5_0022	Q3Z683	Putative uncharacterized protein n=2 Tax=Dehalococcoides RepID=Q3Z683_DEHE1	100	83.33	27	156	1	130	17764	18234	4.0166e-69	263.848	470
DehaMB_5_0023	Q3Z682	Hydrogenase, group 4, HycG subunit, putative n=2 Tax=Dehalococcoides RepID=Q3Z682_DEHE1	99.42	94.48	11	181	1	171	18384	18929	2.44655e-93	344.354	545
DehaMB_5_0024	Q3Z681	Hydrogenase, group 4, HycE subunit, putative n=2 Tax=Dehalococcoides RepID=Q3Z681_DEHE1	98.67	100	1	526	1	526	18910	20490	0	1052.74	1580
DehaMB_5_0025	D2BJP8	Hydrogenase subunit, NADH dehydrogenase subunit N-like protein n=5 Tax=Dehalococcoides RepID=D2BJP8_DEHSV	96.39	100	1	499	1	499	20494	21993	0	892.878	1499
DehaMB_5_0026	A5FPH2	Hydrogenase 4 membrane component (E)-like protein n=5 Tax=Dehalococcoides RepID=A5FPH2_DEHSB	95.13	100	1	226	1	226	21975	22655	6.66856e-100	367.081	680
DehaMB_5_0027	D2BJQ0	Hydrogenase, HycD subunit n=5 Tax=Dehalococcoides RepID=D2BJQ0_DEHSV	95.89	100	1	316	1	316	22659	23609	7.44257e-162	573.933	950
DehaMB_5_0028	A5FPH4	NADH dehydrogenase (Quinone) n=5 Tax=Dehalococcoides RepID=A5FPH4_DEHSB	91.52	96.45	24	648	20	644	23597	25543	0	1132.09	1946
DehaMB_5_0029	Q3Z676	Methylglyoxal synthase, putative n=1 Tax=Dehalococcoides ethenogenes 195 RepID=Q3Z676_DEHE1	100	100	1	143	1	143	25815	26246	1.26968e-77	291.967	431
DehaMB_5_0030	D2BJQ3	Putative uncharacterized protein n=1 Tax=Dehalococcoides sp. VS RepID=D2BJQ3_DEHSV	76.92	97.5	1	78	1	78	26401	26643	2.8358e-29	131.339	242
DehaMB_5_0031	Q3Z673	Mechanosensitive ion channel family protein n=1 Tax=Dehalococcoides ethenogenes 195 RepID=Q3Z673_DEHE1	99.12	100	1	455	1	455	26719	28086	0	890.952	1367
DehaMB_5_0032	D3SKM2	Transcriptional regulator, TetR family n=4 Tax=Dehalococcoides RepID=D3SKM2_DEHSG	93.88	93.78	14	209	1	196	28147	28776	1.27877e-104	382.489	629
DehaMB_5_0033	A5FPG9	3-Cys thioredoxin peroxidase n=5 Tax=Dehalococcoides RepID=A5FPG9_DEHSB	93.9	93.42	16	228	1	213	28999	29685	9.24151e-117	423.32	686
DehaMB_5_0034	Q3Z670	Conserved domain protein n=2 Tax=Dehalococcoides RepID=Q3Z670_DEHE1	100	100	1	73	1	73	29695	29916	1.12008e-34	149.443	221
DehaMB_5_0035	Q3Z668	Putative uncharacterized protein n=2 Tax=Dehalococcoides RepID=Q3Z668_DEHE1	98.43	89.44	16	142	1	127	30348	30776	7.49683e-68	259.61	428
DehaMB_5_0036	A5FPG4	LemA family protein n=5 Tax=Dehalococcoides RepID=A5FPG4_DEHSB	97.87	100	1	188	1	188	30827	31393	1.20568e-96	355.525	566
DehaMB_5_0037	A5FPG5	Heat shock protein, Metallo peptidase, MEROPS family M48B n=5 Tax=Dehalococcoides RepID=A5FPG5_DEHSB	96.72	99.75	1	396	1	396	31411	32604	0	785.023	1193
DehaMB_5_0038	A5FPF5	Serine acetyltransferase n=5 Tax=Dehalococcoides RepID=A5FPF5_DEHSB	96.96	100	1	230	1	230	32686	33378	1.48879e-126	455.677	692
DehaMB_5_0039	Q3Z664	Divalent cation tolerance protein CutA n=2 Tax=Dehalococcoides RepID=Q3Z664_DEHE1	98.25	100	1	114	1	114	33406	33750	2.80061e-57	224.172	344
DehaMB_5_0040	Q3ZW59	Quinolinate synthase A n=5 Tax=Dehalococcoides RepID=NADA_DEHSC	91.36	99.67	1	301	1	301	33755	34663	5.92054e-161	570.852	908
DehaMB_5_0041	D2BJS2	Methyltransferase, UbiE/COQ5 family n=5 Tax=Dehalococcoides RepID=D2BJS2_DEHSV	96.83	100	1	221	1	221	34788	35453	2.30509e-122	441.81	665
DehaMB_5_0042	D2BJS3	AIR synthase domain protein n=5 Tax=Dehalococcoides RepID=D2BJS3_DEHSV	91.88	100	1	357	3	359	35450	36523	0	682.174	1073
DehaMB_5_0043	A5FPG0	Transcriptional regulator, BadM/Rrf2 family n=4 Tax=Dehalococcoides RepID=A5FPG0_DEHSB	93.24	96.73	6	153	1	148	36733	37194	2.28933e-76	287.73	461
DehaMB_5_0044	D2BJS5	Thiamine biosynthesis lipoprotein n=4 Tax=Dehalococcoides RepID=D2BJS5_DEHSV	93.02	100	1	344	14	357	37376	38410	0	639.802	1034
DehaMB_5_0045	A5FPG2	FMN-binding domain protein n=5 Tax=Dehalococcoides RepID=A5FPG2_DEHSB	91.44	100	1	397	1	397	38492	39685	0	734.947	1193
DehaMB_5_0046	Q3Z657	Putative uncharacterized protein n=1 Tax=Dehalococcoides ethenogenes 195 RepID=Q3Z657_DEHE1	100	66.67	21	60	1	40	39876	40058	7.92496e-13	76.6406	182
DehaMB_5_0047	D2BJS7	Membrane bound regulatory protein, VcrC-like protein n=5 Tax=Dehalococcoides RepID=D2BJS7_DEHSV	89.65	100	1	396	1	396	39971	41161	0	717.998	1190
DehaMB_5_0048	D2BJS8	Sec-independent protein translocase protein TatC n=5 Tax=Dehalococcoides RepID=TATC_DEHSV	93.87	100	1	261	1	261	41284	42069	6.30879e-130	467.233	785
DehaMB_5_0049	A5FPF0	Sec-independent translocation protein mttA/Hcf106 n=5 Tax=Dehalococcoides RepID=A5FPF0_DEHSB	92.71	100	1	96	1	96	42066	42356	9.49948e-35	149.443	290
DehaMB_5_0050	A5FPF1	Sec-independent translocation protein mttA/Hcf106 n=5 Tax=Dehalococcoides RepID=A5FPF1_DEHSB	97.44	100	1	78	1	78	42423	42659	3.18329e-28	127.872	236
DehaMB_5_0051	Q3Z652	Sec-independent protein translocase protein TatA n=5 Tax=Dehalococcoides RepID=TATA_DEHE1	100	100	1	65	1	65	42744	42941	6.13482e-27	123.635	197
DehaMB_5_0052	D2BJT2	Dihydropteroate synthase n=2 Tax=Dehalococcoides RepID=D2BJT2_DEHSV	92.2	100	1	282	3	284	43187	44035	5.27221e-147	524.242	848
DehaMB_5_0053	Q3Z650	2-amino-4-hydroxy-6-hydroxymethyldihydropteridine pyrophosphokinase n=1 Tax=Dehalococcoides ethenogenes 195 RepID=Q3Z650_DEHE1	98.3	100	1	176	1	176	44026	44556	3.01626e-94	347.436	530
DehaMB_5_0054	Q3Z649	6-carboxy-5,6,7,8-tetrahydropterin synthase n=1 Tax=Dehalococcoides ethenogenes 195 RepID=Q3Z649_DEHE1	97.56	100	1	123	1	123	44556	44927	1.17149e-66	255.373	371
DehaMB_5_0055	A5FPE2	Protein RecA n=5 Tax=Dehalococcoides RepID=A5FPE2_DEHSB	97.92	97.97	8	344	1	337	45030	46064	0	669.848	1034
DehaMB_5_0056	Q3Z647	Regulatory protein RecX n=1 Tax=Dehalococcoides ethenogenes 195 RepID=Q3Z647_DEHE1	100	100	1	214	1	214	46150	46794	1.23474e-122	442.58	644
DehaMB_5_0057	Q3Z646	Ribonuclease Y n=5 Tax=Dehalococcoides RepID=RNY_DEHE1	100	100	1	527	1	527	46866	48449	0	1060.83	1583
DehaMB_5_0058	A5FPE5	Metallophosphoesterase n=5 Tax=Dehalococcoides RepID=A5FPE5_DEHSB	94.92	100	1	256	1	256	48461	49231	7.41492e-140	500.36	770
DehaMB_5_0059	A5FPE6	PHP C-terminal domain protein n=5 Tax=Dehalococcoides RepID=A5FPE6_DEHSB	92.33	100	1	287	1	287	49234	50097	1.59564e-155	552.362	863
DehaMB_5_0060	Q3Z643	Glycerol-3-phosphate acyltransferase 5 n=1 Tax=Dehalococcoides ethenogenes 195 RepID=PLSY5_DEHE1	99.14	100	1	233	1	233	50094	50795	1.71018e-127	458.759	701
DehaMB_5_0061	Q3Z642	DNA repair protein, HhH-GPD family n=1 Tax=Dehalococcoides ethenogenes 195 RepID=Q3Z642_DEHE1	97.27	100	1	220	1	220	50846	51508	5.20318e-124	447.203	662
DehaMB_5_0062	Q3Z641	Putative uncharacterized protein n=1 Tax=Dehalococcoides ethenogenes 195 RepID=Q3Z641_DEHE1	100	97.35	5	151	1	147	51490	51945	2.86573e-80	300.827	455
DehaMB_5_0063	A5FPD6	2-isopropylmalate synthase n=5 Tax=Dehalococcoides RepID=A5FPD6_DEHSB	95.42	100	1	415	1	415	51988	53235	0	831.247	1247
DehaMB_5_0064	A5FPD7	Histidine triad (HIT) protein n=5 Tax=Dehalococcoides RepID=A5FPD7_DEHSB	91.41	84.9	30	192	1	163	53309	53887	4.04167e-79	297.36	578
DehaMB_5_0065	D2BJU5	Transcriptional regulator, AbrB family n=5 Tax=Dehalococcoides RepID=D2BJU5_DEHSV	94.44	100	1	90	1	90	54038	54310	3.82361e-43	177.178	272
DehaMB_5_0066	A5FPD9	UPF0145 protein DehaBAV1_1363 n=5 Tax=Dehalococcoides RepID=Y1363_DEHSB	92.31	100	1	104	1	104	54307	54621	4.79287e-49	196.823	314
DehaMB_5_0067	Q3Z636	Putative uncharacterized protein n=1 Tax=Dehalococcoides ethenogenes 195 RepID=Q3Z636_DEHE1	93.65	100	1	63	1	63	54638	54829	1.06458e-18	96.2857	191
DehaMB_5_0068	A5FPC8	ABC transporter related protein n=5 Tax=Dehalococcoides RepID=A5FPC8_DEHSB	96.17	100	1	313	1	313	54833	55774	8.18889e-177	623.624	941
DehaMB_5_0069	Q3Z634	Membrane protein, putative n=2 Tax=Dehalococcoides RepID=Q3Z634_DEHE1	99.21	100	1	253	1	253	55771	56532	1.2763e-137	492.656	761
DehaMB_5_0070	Q3Z633	Putative uncharacterized protein n=1 Tax=Dehalococcoides ethenogenes 195 RepID=Q3Z633_DEHE1	99.55	99.33	4	449	1	446	56557	57906	0	904.82	1349
DehaMB_5_0071	A5FPD1	DNA-binding protein with PD1-like DNA-binding-like protein n=5 Tax=Dehalococcoides RepID=A5FPD1_DEHSB	91.84	100	1	147	1	147	57999	58442	4.98237e-74	280.026	443
DehaMB_5_0072	A5FPD2	Desulfoferrodoxin Dfx domain protein n=5 Tax=Dehalococcoides RepID=A5FPD2_DEHSB	98.18	100	1	55	1	55	58603	58770	1.51344e-23	112.079	167
DehaMB_5_0073	A5FPD3	Putative uncharacterized protein n=5 Tax=Dehalococcoides RepID=A5FPD3_DEHSB	92.75	100	1	69	1	69	58803	59012	5.71766e-23	110.153	209
DehaMB_5_0074	Q3Z629	N-acetyl-gamma-glutamyl-phosphate reductase n=2 Tax=Dehalococcoides RepID=ARGC_DEHE1	99.41	100	1	341	1	341	59258	60283	0	695.656	1025
DehaMB_5_0075	A5FPC3	Kef-type potassium/proton antiporter, CPA2 family n=5 Tax=Dehalococcoides RepID=A5FPC3_DEHSB	94.89	97.26	17	583	1	567	60339	62090	0	1052.74	1751
DehaMB_5_0076	Q3Z627	Metallo-beta-lactamase family protein n=1 Tax=Dehalococcoides ethenogenes 195 RepID=Q3Z627_DEHE1	99.61	98.85	4	260	1	257	62189	62971	5.7037e-149	530.406	782
DehaMB_5_0077	D2BJV7	Radical SAM domain protein n=5 Tax=Dehalococcoides RepID=D2BJV7_DEHSV	95.58	100	1	611	17	627	63014	64849	0	1184.47	1835
DehaMB_5_0078	A5FPC6	DNA gyrase subunit A n=5 Tax=Dehalococcoides RepID=A5FPC6_DEHSB	96.66	100	1	809	1	809	64914	67343	0	1605.11	2429
DehaMB_5_0079	A5FPC7	TPR repeat-containing protein n=5 Tax=Dehalococcoides RepID=A5FPC7_DEHSB	92.91	100	1	268	1	268	67347	68153	2.17259e-137	492.271	806
DehaMB_5_0080	D8K357	Nitrogen-fixing NifU domain protein n=1 Tax=Dehalogenimonas lykanthroporepellens BL-DC-9 RepID=D8K357_DEHLB	72.6	100	1	72	1	73	68367	68585	5.38594e-22	107.071	218
DehaMB_5_0081	A5FPB7	Aspartokinase n=5 Tax=Dehalococcoides RepID=A5FPB7_DEHSB	97.28	99.02	5	409	1	405	68645	69874	0	799.275	1229
DehaMB_5_0082	A5FPB8	Putative uncharacterized protein n=5 Tax=Dehalococcoides RepID=A5FPB8_DEHSB	93.94	98.51	1	66	1	66	69974	70177	8.43131e-30	132.88	203
DehaMB_5_0083	D2BJW3	Cofactor-independent phosphoglycerate mutase n=1 Tax=Dehalococcoides sp. VS RepID=D2BJW3_DEHSV	97.2	100	1	393	1	393	70200	71381	0	784.637	1181
DehaMB_5_0084	Q3Z619	MazG family protein n=2 Tax=Dehalococcoides RepID=Q3Z619_DEHE1	98.48	100	1	264	1	264	71534	72328	5.34164e-152	540.806	794
DehaMB_5_0085	A5FPC1	Peptidase, membrane zinc metallopeptidase, putative n=5 Tax=Dehalococcoides RepID=A5FPC1_DEHSB	94.4	100	1	232	1	232	72453	73151	5.4106e-120	434.106	698
DehaMB_5_0086	Q3Z617	30S ribosomal protein S20 n=5 Tax=Dehalococcoides RepID=RS20_DEHE1	98.86	100	1	88	1	88	73290	73556	2.20358e-40	168.318	266
DehaMB_5_0087	A5FPB3	LexA repressor n=5 Tax=Dehalococcoides RepID=A5FPB3_DEHSB	95.73	98.6	4	214	4	214	73657	74301	7.8236e-114	413.305	644
DehaMB_5_0088	Q3Z615	Aldolase, class II n=2 Tax=Dehalococcoides RepID=Q3Z615_DEHE1	97.93	100	1	193	1	193	74316	74897	1.06311e-107	392.504	581
DehaMB_5_0089	Q3Z614	Methionyl-tRNA formyltransferase n=2 Tax=Dehalococcoides RepID=FMT_DEHE1	97.44	99.05	4	315	1	312	74894	75841	1.58911e-173	612.453	947
DehaMB_5_0090	Q3ZAJ3	Chromosomal replication initiator protein DnaA n=5 Tax=Dehalococcoides RepID=Q3ZAJ3_DEHE1	99.1	100	1	445	1	445	76125	77462	0	908.286	1337
DehaMB_5_0091	Q3ZAJ2	GTPase obg n=5 Tax=Dehalococcoides RepID=OBG_DEHE1	99.76	100	1	424	1	424	77790	79064	0	855.514	1274
DehaMB_5_0092	Q3ZW88	Probable nicotinate-nucleotide adenylyltransferase n=5 Tax=Dehalococcoides RepID=NADD_DEHSC	90.2	100	1	204	1	204	79052	79666	9.31772e-105	382.874	614
DehaMB_5_0094	A5FP51	DNA gyrase subunit B n=17 Tax=Bacteria RepID=A5FP51_DEHSB	96.11	100	1	642	1	642	79749	81677	0	1263.44	1928
DehaMB_5_0095	A5FSR6	(P)ppGpp synthetase I, SpoT/RelA n=5 Tax=Dehalococcoides RepID=A5FSR6_DEHSB	95.33	100	1	728	1	728	81881	84067	0	1419.45	2186
DehaMB_5_0096	Q3ZAI8	Histidine--tRNA ligase n=5 Tax=Dehalococcoides RepID=SYH_DEHE1	98.8	98.58	7	424	1	418	84178	85452	0	857.44	1274
DehaMB_5_0097	A5FSR8	Saccharopine dehydrogenase n=5 Tax=Dehalococcoides RepID=A5FSR8_DEHSB	90.96	100	1	387	1	387	85449	86612	0	745.732	1163
DehaMB_5_0098	Q3ZAI6	Glycerol-3-phosphate acyltransferase 1 n=2 Tax=Dehalococcoides RepID=PLSY1_DEHE1	99.52	98.11	5	212	1	208	86609	87247	2.35548e-113	411.764	638
DehaMB_5_0099	A5FSS0	Branched chain amino acid aminotransferase apoenzyme n=5 Tax=Dehalococcoides RepID=A5FSS0_DEHSB	94.44	100	1	306	1	306	87268	88188	3.8082e-174	614.379	920
DehaMB_5_0100	Q3ZAI3	DNA polymerase IV n=5 Tax=Dehalococcoides RepID=DPO4_DEHE1	98.72	100	1	390	1	390	88339	89511	0	790.801	1172
DehaMB_5_0101	D2BJY0	Putative uncharacterized protein n=5 Tax=Dehalococcoides RepID=D2BJY0_DEHSV	93.55	100	1	62	9	70	89511	89699	9.24921e-26	119.783	188
DehaMB_5_0102	Q3ZWB0	Orotidine 5&apos;-phosphate decarboxylase n=5 Tax=Dehalococcoides RepID=PYRF_DEHSC	90.74	100	1	270	1	270	89771	90583	1.55334e-137	492.656	812
DehaMB_5_0103	Q3ZAI0	Putative uncharacterized protein n=1 Tax=Dehalococcoides ethenogenes 195 RepID=Q3ZAI0_DEHE1	99.57	100	1	231	1	231	90731	91426	3.92309e-129	464.151	695
DehaMB_5_0104	Q3ZAH9	Lipoprotein, putative n=1 Tax=Dehalococcoides ethenogenes 195 RepID=Q3ZAH9_DEHE1	98.86	89.19	33	296	1	264	91369	92259	1.39997e-144	516.153	890
DehaMB_5_0105	Q3ZAH8	Folylpolyglutamate synthetase n=1 Tax=Dehalococcoides ethenogenes 195 RepID=Q3ZAH8_DEHE1	97.95	100	1	438	1	438	92305	93621	0	872.463	1316
DehaMB_5_0106	A5FSN7	Putative uncharacterized protein n=4 Tax=Dehalococcoides RepID=A5FSN7_DEHSB	90.14	87.65	11	81	1	71	93604	93849	7.24899e-32	139.813	245
DehaMB_5_0107	A5FSN8	Putative uncharacterized protein n=5 Tax=Dehalococcoides RepID=A5FSN8_DEHSB	95.4	87.88	13	99	1	87	93833	94132	7.73355e-45	182.956	299
DehaMB_5_0108	Q3ZAH5	D-tyrosyl-tRNA(Tyr) deacylase n=2 Tax=Dehalococcoides RepID=DTD_DEHE1	96.71	100	1	152	1	152	94397	94855	1.72997e-79	298.13	458
DehaMB_5_0109	A5FSP0	Ferric uptake regulator, Fur family n=5 Tax=Dehalococcoides RepID=A5FSP0_DEHSB	91.55	100	1	142	1	142	94910	95338	1.61296e-72	275.018	428
DehaMB_5_0110	D2BJY8	Putative uncharacterized protein n=1 Tax=Dehalococcoides sp. VS RepID=D2BJY8_DEHSV	90.32	100	1	403	32	434	95391	96602	0	748.043	1211
DehaMB_5_0111	A5FP76	Putative uncharacterized protein n=4 Tax=Dehalococcoides RepID=A5FP76_DEHSB	91.41	100	1	128	1	128	96246	96632	5.42585e-63	243.432	386
DehaMB_5_0112	Q3ZAH0	DNA internalization-related competence protein ComEC/Rec2 n=2 Tax=Dehalococcoides RepID=Q3ZAH0_DEHE1	97.36	100	1	795	1	795	96910	99297	0	1540.4	2387
DehaMB_5_0113	Q3ZAG9	Competence protein ComEA, putative n=2 Tax=Dehalococcoides RepID=Q3ZAG9_DEHE1	98.8	100	1	166	1	166	99294	99794	6.20225e-90	332.798	500
DehaMB_5_0114	A5FP80	TrkA-N domain protein n=5 Tax=Dehalococcoides RepID=A5FP80_DEHSB	93.67	100	1	221	1	221	99965	100630	1.28687e-118	429.098	665
DehaMB_5_0115	A5FP81	TrkA-N domain protein n=5 Tax=Dehalococcoides RepID=A5FP81_DEHSB	97.76	100	1	134	1	134	100635	101039	5.78886e-71	269.626	404
DehaMB_5_0116	A5FP82	UspA domain protein n=5 Tax=Dehalococcoides RepID=A5FP82_DEHSB	97.89	100	1	142	1	142	101043	101471	1.55911e-74	281.567	428
DehaMB_5_0117	A5FST2	Cation transporter n=5 Tax=Dehalococcoides RepID=A5FST2_DEHSB	95.63	100	1	481	1	481	101547	102992	0	889.026	1445
DehaMB_5_0118	A5FST3	TrkA-N domain protein n=5 Tax=Dehalococcoides RepID=A5FST3_DEHSB	93.61	100	1	454	1	454	102996	104360	0	842.032	1364
DehaMB_5_0119	Q3ZAG3	Putative uncharacterized protein n=1 Tax=Dehalococcoides ethenogenes 195 RepID=Q3ZAG3_DEHE1	100	100	1	50	1	50	104364	104516	1.78872e-19	98.5969	152
DehaMB_5_0120	Q3ZAG2	Cation efflux family protein n=1 Tax=Dehalococcoides ethenogenes 195 RepID=Q3ZAG2_DEHE1	99.05	100	1	316	1	316	104649	105599	9.20021e-179	630.172	950
DehaMB_5_0121	D3SKW2	Putitive phosphate transport regulator n=5 Tax=Dehalococcoides RepID=D3SKW2_DEHSG	92.82	95.43	11	219	1	209	105718	106377	2.15073e-110	401.749	659
DehaMB_5_0122	A5FST5	Phosphate transporter n=5 Tax=Dehalococcoides RepID=A5FST5_DEHSB	95.2	100	1	333	1	333	106370	107371	5.4305e-175	617.461	1001
DehaMB_5_0123	Q3ZWD8	Guanylate kinase n=5 Tax=Dehalococcoides RepID=KGUA_DEHSC	92.23	100	1	206	1	206	107368	107988	1.13964e-107	392.504	620
DehaMB_5_0124	A5FP31	UPF0296 protein DehaBAV1_0033 n=5 Tax=Dehalococcoides RepID=Y033_DEHSB	98.96	100	1	96	1	96	107966	108256	2.34985e-47	191.43	290
DehaMB_5_0125	A5FP32	Sulfide dehydrogenase (Flavoprotein) subunit SudB n=5 Tax=Dehalococcoides RepID=A5FP32_DEHSB	95.74	96.58	11	292	1	282	108435	109313	7.71489e-156	553.518	878
DehaMB_5_0126	A5FP33	Sulfide dehydrogenase (Flavoprotein) subunit SudA n=5 Tax=Dehalococcoides RepID=A5FP33_DEHSB	92.26	100	1	465	1	465	109306	110703	0	894.419	1397
DehaMB_5_0127	Q3ZAF5	Conserved domain protein n=2 Tax=Dehalococcoides RepID=Q3ZAF5_DEHE1	97.14	100	1	70	1	70	110700	110912	1.90633e-30	135.191	212
DehaMB_5_0128	Q3ZAF4	Putative uncharacterized protein n=1 Tax=Dehalococcoides ethenogenes 195 RepID=Q3ZAF4_DEHE1	100	100	1	177	1	177	111023	111556	4.62623e-100	366.696	533
DehaMB_5_0129	D2BK06	SAM dependent methyltransferase, UbiE family n=1 Tax=Dehalococcoides sp. VS RepID=D2BK06_DEHSV	86.14	100	1	200	1	202	111627	112229	6.50044e-96	353.599	602
DehaMB_5_0130	Q3ZAF1	Membrane protein, putative n=1 Tax=Dehalococcoides ethenogenes 195 RepID=Q3ZAF1_DEHE1	98.44	100	1	64	1	64	112240	112434	2.97913e-26	121.324	194
DehaMB_5_0131	D2BK08	Putative uncharacterized protein n=1 Tax=Dehalococcoides sp. VS RepID=D2BK08_DEHSV	95.93	100	1	123	1	123	112577	112948	2.6136e-61	237.654	371
DehaMB_5_0132	D3SKX2	Putative uncharacterized protein n=1 Tax=Dehalococcoides sp. GT RepID=D3SKX2_DEHSG	94.74	61.29	1	38	1	38	113033	113221	2.91193e-12	74.7146	188
DehaMB_5_0133	D2BK09	Redox protein n=2 Tax=Dehalococcoides RepID=D2BK09_DEHSV	93.24	86.05	25	172	1	148	113193	113711	8.96223e-74	279.256	518
DehaMB_5_0134	D2BK10	GTP binding protein n=5 Tax=Dehalococcoides RepID=D2BK10_DEHSV	99.18	100	1	367	1	367	113708	114811	0	740.725	1103
DehaMB_5_0135	A5FST7	Putative uncharacterized protein n=3 Tax=Dehalococcoides RepID=A5FST7_DEHSB	97.5	100	1	80	1	80	114833	115075	1.65817e-38	161.77	242
DehaMB_5_0136	D2BK11	DNA polymerase III, delta subunit n=2 Tax=Dehalococcoides RepID=D2BK11_DEHSV	96.18	89.53	50	468	1	419	114827	116233	0	833.943	1406
DehaMB_5_0137	Q3ZAE6	Membrane protein, putative n=5 Tax=Dehalococcoides RepID=Q3ZAE6_DEHE1	99.01	91.44	20	222	1	203	116178	116846	4.33962e-108	394.43	668
DehaMB_5_0138	Q3ZAE5	ROK family protein n=2 Tax=Dehalococcoides RepID=Q3ZAE5_DEHE1	96.73	100	1	336	1	336	116881	117891	0	637.106	1010
DehaMB_5_0139	Q3ZAE4	Alanine--tRNA ligase n=5 Tax=Dehalococcoides RepID=SYA_DEHE1	98.39	99.43	6	876	1	871	117992	120622	0	1770.75	2630
DehaMB_5_0140	Q3ZWC2	Putative Holliday junction resolvase n=5 Tax=Dehalococcoides RepID=RUVX_DEHSC	87.97	100	1	133	1	133	120669	121070	5.18831e-60	233.417	401
DehaMB_5_0141	Q3ZWC1	Queuine tRNA-ribosyltransferase n=5 Tax=Dehalococcoides RepID=TGT_DEHSC	93.37	100	1	392	1	392	121092	122270	0	776.163	1178
DehaMB_5_0142	A5FSU4	Iron-containing alcohol dehydrogenase n=5 Tax=Dehalococcoides RepID=A5FSU4_DEHSB	90.79	83.89	74	453	1	380	122143	123504	0	694.886	1361
DehaMB_5_0143	A5FSU5	ATPase AAA-2 domain protein n=5 Tax=Dehalococcoides RepID=A5FSU5_DEHSB	98.18	99.88	1	823	1	823	127118	129592	0	1634.77	2474
DehaMB_5_0144	A5FSU6	DNA repair protein radA n=5 Tax=Dehalococcoides RepID=A5FSU6_DEHSB	93.75	98.72	7	468	1	464	129795	131201	0	842.032	1406
DehaMB_5_0145	Q3ZAD7	2-C-methyl-D-erythritol 4-phosphate cytidylyltransferase n=2 Tax=Dehalococcoides RepID=ISPD_DEHE1	99.56	100	1	227	1	227	131188	131871	1.05953e-126	456.062	683
DehaMB_5_0146	Q3ZWG5	2-C-methyl-D-erythritol 2,4-cyclodiphosphate synthase n=5 Tax=Dehalococcoides RepID=ISPF_DEHSC	95.54	98.12	4	160	1	157	131868	132350	2.15597e-81	304.294	482
DehaMB_5_0147	Q3ZAD5	Cysteine--tRNA ligase n=5 Tax=Dehalococcoides RepID=SYC_DEHE1	99.56	100	1	458	1	458	132354	133730	0	943.34	1376
DehaMB_5_0148	A5FP45	Phage integrase family protein n=1 Tax=Dehalococcoides sp. BAV1 RepID=A5FP45_DEHSB	89.34	100	1	319	1	319	133943	134902	2.34624e-172	608.601	959
DehaMB_5_0149	D8K1I5	Putative uncharacterized protein n=1 Tax=Dehalogenimonas lykanthroporepellens BL-DC-9 RepID=D8K1I5_DEHLB	40.99	97.51	9	400	9	405	134970	136178	3.81761e-73	279.641	1208
DehaMB_5_0150	D8K1I4	Putative uncharacterized protein n=1 Tax=Dehalogenimonas lykanthroporepellens BL-DC-9 RepID=D8K1I4_DEHLB	38.04	95.29	4	165	7	164	136178	136690	4.53235e-24	114.005	512
DehaMB_5_0151	A5FSZ6	Putative uncharacterized protein n=1 Tax=Dehalococcoides sp. BAV1 RepID=A5FSZ6_DEHSB	82.67	97.4	1	75	308	382	136687	136920	1.61004e-31	138.658	233
DehaMB_5_0152	A5FPA1	Transposase IS3/IS911 family protein n=2 Tax=Dehalococcoides RepID=A5FPA1_DEHSB	100	83.64	19	110	1	92	137050	137382	5.067e-46	186.808	332
DehaMB_5_0153	A5FPA0	Integrase, catalytic region n=1 Tax=Dehalococcoides sp. BAV1 RepID=A5FPA0_DEHSB	97.52	100	1	202	30	231	137610	138218	1.74836e-111	405.216	608
DehaMB_5_0154	UPI00016A7BE2	hypothetical protein BoklC_01639 n=1 Tax=Burkholderia oklahomensis C6786 RepID=UPI00016A7BE2	42.08	97.57	1	441	177	615	138299	139657	6.4143e-95	352.058	1358
DehaMB_5_0156	B2JTL5	FRG domain protein n=1 Tax=Burkholderia phymatum STM815 RepID=B2JTL5_BURP8	31.32	89.55	28	284	22	297	139769	140632	1.89301e-26	123.635	863
DehaMB_5_0157	Q673D8	Putative reductive dehalogenase (Fragment) n=1 Tax=Dehalococcoides sp. BAV1 RepID=Q673D8_DEHSB	90.69	90.41	50	511	11	472	141082	142617	0	900.197	1535
DehaMB_5_0158	Q3ZZ46	Transcriptional regulator, MarR family n=1 Tax=Dehalococcoides sp. CBDB1 RepID=Q3ZZ46_DEHSC	78.77	98.35	4	182	1	179	142802	143350	1.58392e-80	301.982	548
DehaMB_5_0159	Q3ZVT4	Putative reductive dehalogenase anchoring protein n=2 Tax=Dehalococcoides sp. CBDB1 RepID=Q3ZVT4_DEHSC	58.97	86.67	13	90	13	90	143677	143949	1.59043e-18	95.5153	272
DehaMB_5_0160	D0FZ74	Putative reductive dehalogenase (Fragment) n=1 Tax=uncultured bacterium RepID=D0FZ74_9BACT	37.13	92.5	30	498	14	431	143975	145498	5.52505e-80	302.753	1523
DehaMB_5_0161	D2BJI3	PP-loop ATPase n=1 Tax=Dehalococcoides sp. VS RepID=D2BJI3_DEHSV	94.79	98.97	1	192	54	245	145773	146357	1.92288e-103	378.252	584
DehaMB_6_0001	D5RKT7	Putative uncharacterized protein n=1 Tax=Roseomonas cervicalis ATCC 49957 RepID=D5RKT7_9PROT	32.07	96.72	1	177	195	374	582	1133	5.19059e-22	107.457	551
DehaMB_8_0001	A5FPA0	Integrase, catalytic region n=1 Tax=Dehalococcoides sp. BAV1 RepID=A5FPA0_DEHSB	97.86	100	1	140	92	231	38	460	1.63927e-74	281.567	422
DehaMB_8_0002	UPI00016A7BE2	hypothetical protein BoklC_01639 n=1 Tax=Burkholderia oklahomensis C6786 RepID=UPI00016A7BE2	42.08	97.57	1	441	177	615	541	1899	6.4143e-95	352.058	1358
DehaMB_8_0003	B2JTL5	FRG domain protein n=1 Tax=Burkholderia phymatum STM815 RepID=B2JTL5_BURP8	31.32	89.55	28	284	22	297	2011	2874	1.89301e-26	123.635	863
DehaMB_8_0004	D2BJG2	Reductive dehalogenase anchoring protein n=2 Tax=Dehalococcoides sp. VS RepID=D2BJG2_DEHSV	58.51	98.95	1	94	1	94	3018	3305	1.44986e-27	125.561	287
DehaMB_8_0005	Q673D8	Putative reductive dehalogenase (Fragment) n=1 Tax=Dehalococcoides sp. BAV1 RepID=Q673D8_DEHSB	90.69	90.41	50	511	11	472	3324	4859	0	900.197	1535
DehaMB_8_0006	Q3ZZ46	Transcriptional regulator, MarR family n=1 Tax=Dehalococcoides sp. CBDB1 RepID=Q3ZZ46_DEHSC	78.77	98.35	4	182	1	179	5044	5592	1.58392e-80	301.982	548
DehaMB_8_0007	Q3ZVT4	Putative reductive dehalogenase anchoring protein n=2 Tax=Dehalococcoides sp. CBDB1 RepID=Q3ZVT4_DEHSC	58.97	86.67	13	90	13	90	5919	6191	1.59043e-18	95.5153	272
DehaMB_8_0008	D0FZ74	Putative reductive dehalogenase (Fragment) n=1 Tax=uncultured bacterium RepID=D0FZ74_9BACT	37.13	92.5	30	498	14	431	6217	7740	5.52505e-80	302.753	1523
DehaMB_8_0009	D2BJI3	PP-loop ATPase n=1 Tax=Dehalococcoides sp. VS RepID=D2BJI3_DEHSV	95.1	93.16	17	261	1	245	8015	8806	9.23839e-135	483.411	791
DehaMB_8_0010	Q3Z6A7	Reductive dehalogenase anchoring protein, putative n=1 Tax=Dehalococcoides ethenogenes 195 RepID=Q3Z6A7_DEHE1	58.14	94.51	1	86	1	86	9028	9303	2.7017e-20	101.293	275
DehaMB_8_0011	D0FZ74	Putative reductive dehalogenase (Fragment) n=1 Tax=uncultured bacterium RepID=D0FZ74_9BACT	37.18	91.5	30	492	14	426	9416	10936	1.54962e-81	308.145	1520
DehaMB_8_0012	Q3ZZ46	Transcriptional regulator, MarR family n=1 Tax=Dehalococcoides sp. CBDB1 RepID=Q3ZZ46_DEHSC	68.16	78.85	49	227	1	179	11064	11747	2.30166e-69	265.774	683
DehaMB_8_0013	A5FQA6	Putative uncharacterized protein n=3 Tax=Dehalococcoides RepID=A5FQA6_DEHSB	94.12	97.14	1	68	1	68	11767	11979	4.54001e-30	134.035	212
DehaMB_8_0014	D3SJH3	Putative uncharacterized protein n=1 Tax=Dehalococcoides sp. GT RepID=D3SJH3_DEHSG	72.18	93.66	10	142	1	133	12073	12501	1.31728e-51	205.297	428
DehaMB_8_0015	Q3Z757	Putative uncharacterized protein n=1 Tax=Dehalococcoides ethenogenes 195 RepID=Q3Z757_DEHE1	84	100	1	50	1	47	12431	12583	9.27162e-13	76.2554	152
DehaMB_8_0016	Q3Z755	DNA-binding response regulator n=2 Tax=Dehalococcoides RepID=Q3Z755_DEHE1	98.22	100	1	225	1	225	12985	13662	3.24978e-125	451.055	677
DehaMB_8_0017	Q3Z754	Sensor histidine kinase n=1 Tax=Dehalococcoides ethenogenes 195 RepID=Q3Z754_DEHE1	98.44	100	1	448	1	448	13893	15239	0	899.427	1346
DehaMB_8_0018	Q3Z753	DNA-binding response regulator n=1 Tax=Dehalococcoides ethenogenes 195 RepID=Q3Z753_DEHE1	98.65	100	1	222	1	222	15236	15904	1.9234e-123	445.277	668
DehaMB_8_0019	Q3Z752	Putative uncharacterized protein n=1 Tax=Dehalococcoides ethenogenes 195 RepID=Q3Z752_DEHE1	100	100	1	223	1	223	16051	16722	1.57633e-128	462.225	671
DehaMB_8_0020	Q3Z751	Putative uncharacterized protein n=1 Tax=Dehalococcoides ethenogenes 195 RepID=Q3Z751_DEHE1	100	100	1	120	1	120	17034	17396	4.18049e-63	243.817	362
DehaMB_8_0021	A5FQ96	Smr protein/MutS2 n=4 Tax=Dehalococcoides RepID=A5FQ96_DEHSB	98.81	100	1	84	1	84	17542	17796	3.41976e-40	167.548	254
DehaMB_8_0022	A5FQ97	Formyltetrahydrofolate deformylase n=5 Tax=Dehalococcoides RepID=A5FQ97_DEHSB	94.01	100	1	284	1	284	17881	18735	3.60755e-150	534.643	854
DehaMB_8_0023	Q3Z748	Lipoprotein, putative n=2 Tax=Dehalococcoides RepID=Q3Z748_DEHE1	98.9	100	1	272	1	272	18924	19742	3.37684e-157	558.14	818
DehaMB_8_0024	Q3Z746	Peptidyl-prolyl cis-trans isomerase n=5 Tax=Dehalococcoides RepID=Q3Z746_DEHE1	100	100	1	209	1	209	19925	20554	2.78949e-119	431.409	629
DehaMB_8_0025	Q3Z745	Peptide methionine sulfoxide reductase MsrA n=1 Tax=Dehalococcoides ethenogenes 195 RepID=Q3Z745_DEHE1	97.73	100	1	176	1	176	20631	21161	4.92902e-98	360.147	530
DehaMB_8_0026	D2BIJ5	Peptide methionine sulfoxide reductase n=1 Tax=Dehalococcoides sp. VS RepID=D2BIJ5_DEHSV	91.8	99.19	1	122	1	122	21158	21529	5.86957e-62	239.965	371
DehaMB_8_0027	A5FQ88	NADPH-dependent FMN reductase n=5 Tax=Dehalococcoides RepID=A5FQ88_DEHSB	93.16	100	1	190	1	190	21662	22234	1.55971e-100	368.622	572
DehaMB_8_0028	Q3Z742	TfoX domain protein n=1 Tax=Dehalococcoides ethenogenes 195 RepID=Q3Z742_DEHE1	95.24	87.5	1	63	38	100	22523	22741	1.15813e-28	129.413	218
DehaMB_8_0029	A5FQ90	Putative uncharacterized protein n=5 Tax=Dehalococcoides RepID=A5FQ90_DEHSB	98.05	99.35	1	154	1	154	22872	23339	5.56027e-85	316.235	467
DehaMB_8_0030	D2BIJ9	Transcription regulator, ArsR family n=2 Tax=Dehalococcoides RepID=D2BIJ9_DEHSV	93.88	97.03	4	101	4	101	23589	23894	4.53721e-46	187.193	305
DehaMB_8_0031	Q3Z739	Membrane protein, putative n=1 Tax=Dehalococcoides ethenogenes 195 RepID=Q3Z739_DEHE1	99.1	100	1	221	1	221	23897	24562	4.34973e-119	430.639	665
DehaMB_8_0032	Q3Z737	Membrane protein, putative n=5 Tax=Dehalococcoides RepID=Q3Z737_DEHE1	100	87.67	10	73	1	64	24676	24897	8.73822e-28	126.331	221
DehaMB_8_0033	Q3Z736	NADPH-dependent FMN reductase n=1 Tax=Dehalococcoides ethenogenes 195 RepID=Q3Z736_DEHE1	98.92	100	1	186	1	186	24910	25470	1.39667e-103	378.637	560
DehaMB_8_0034	A5FQ80	Putative uncharacterized protein n=5 Tax=Dehalococcoides RepID=A5FQ80_DEHSB	91.36	100	1	81	32	112	25574	25819	3.19452e-38	160.999	245
DehaMB_8_0035	Q3Z734	Putative uncharacterized protein n=1 Tax=Dehalococcoides ethenogenes 195 RepID=Q3Z734_DEHE1	100	100	1	66	1	66	25965	26165	7.84257e-32	139.813	200
DehaMB_8_0036	A5FQ82	Twitching motility protein n=5 Tax=Dehalococcoides RepID=A5FQ82_DEHSB	91.6	98.35	6	362	1	357	26375	27466	0	672.159	1091
DehaMB_8_0037	Q3ZYG4	Arginine biosynthesis bifunctional protein ArgJ n=5 Tax=Dehalococcoides RepID=ARGJ_DEHSC	92.35	98.54	7	411	1	405	27538	28773	0	781.171	1235
DehaMB_8_0038	Q3Z730	Acetylglutamate kinase n=1 Tax=Dehalococcoides ethenogenes 195 RepID=ARGB_DEHE1	100	100	1	272	1	272	28780	29598	2.63288e-152	541.576	818
DehaMB_8_0039	D2BIK8	Acetylornithine aminotransferase n=2 Tax=Dehalococcoides RepID=D2BIK8_DEHSV	91.96	100	1	398	1	398	29671	30867	0	758.444	1196
DehaMB_8_0040	Q3Z728	Putative uncharacterized protein n=1 Tax=Dehalococcoides ethenogenes 195 RepID=Q3Z728_DEHE1	99.32	100	1	296	1	296	30874	31764	6.9576e-168	593.578	890
DehaMB_8_0041	Q3Z727	Argininosuccinate synthase n=5 Tax=Dehalococcoides RepID=ASSY_DEHE1	99.51	100	1	406	1	406	31828	33048	0	832.402	1220
DehaMB_8_0042	Q3ZYF9	Argininosuccinate lyase n=5 Tax=Dehalococcoides RepID=ARLY_DEHSC	93.71	100	1	461	1	461	33049	34434	0	905.975	1385
DehaMB_8_0043	Q3Z725	50S ribosomal protein L28 n=1 Tax=Dehalococcoides ethenogenes 195 RepID=Q3Z725_DEHE1	100	100	1	62	1	62	34444	34632	8.08627e-29	129.798	188
DehaMB_8_0044	A5FQ76	Dak phosphatase n=5 Tax=Dehalococcoides RepID=A5FQ76_DEHSB	95.22	100	1	544	1	544	34761	36395	0	1063.14	1634
DehaMB_8_0045	Q3Z723	DegV family protein n=2 Tax=Dehalococcoides RepID=Q3Z723_DEHE1	100	100	1	279	1	279	36405	37244	1.26021e-160	569.311	839
DehaMB_8_0046	Q3Z722	DegV family protein n=5 Tax=Dehalococcoides RepID=Q3Z722_DEHE1	99.29	100	1	281	1	281	37261	38106	8.49181e-160	566.614	845
DehaMB_8_0047	A5FQ69	DegV family protein n=5 Tax=Dehalococcoides RepID=A5FQ69_DEHSB	93.24	100	1	281	1	281	38128	38973	1.05675e-153	546.584	845
DehaMB_8_0048	Q3Z720	DegV family protein n=5 Tax=Dehalococcoides RepID=Q3Z720_DEHE1	98.71	100	1	311	1	311	39003	39938	9.5661e-177	623.239	935
DehaMB_8_0049	D2BIL8	ATP-dependent DNA helicase n=1 Tax=Dehalococcoides sp. VS RepID=D2BIL8_DEHSV	96.33	97.61	21	837	1	818	40004	42517	0	1608.19	2513
DehaMB_8_0050	Q3ZYF0	Arginine--tRNA ligase n=5 Tax=Dehalococcoides RepID=SYR_DEHSC	93.88	100	1	556	1	556	42842	44512	0	1071.61	1670
DehaMB_8_0051	D2BIM1	Transcriptional regulator n=2 Tax=Dehalococcoides RepID=D2BIM1_DEHSV	94.74	100	1	76	1	76	44592	44822	2.27314e-33	144.821	230
DehaMB_8_0052	A5FQ57	Enoyl-[acyl-carrier-protein] reductase [NADH] n=5 Tax=Dehalococcoides RepID=A5FQ57_DEHSB	95.34	98.24	6	284	1	279	44968	45822	8.50782e-155	550.051	854
DehaMB_8_0053	Q3Z714	Putative uncharacterized protein n=1 Tax=Dehalococcoides ethenogenes 195 RepID=Q3Z714_DEHE1	98.51	98.53	2	68	1	67	45849	46055	6.76664e-29	130.183	206
DehaMB_8_0054	A5FQ59	Metal-binding possibly nucleic acid-binding protein-like protein n=4 Tax=Dehalococcoides RepID=A5FQ59_DEHSB	91.16	100	1	147	1	147	46132	46575	1.09127e-74	282.337	443
DehaMB_8_0055	Q3Z712	50S ribosomal protein L32 n=5 Tax=Dehalococcoides RepID=RL32_DEHE1	98.61	100	1	72	1	72	46580	46798	8.56396e-34	146.362	218
DehaMB_8_0056	Q3Z711	Malonyl CoA-acyl carrier protein transacylase n=1 Tax=Dehalococcoides ethenogenes 195 RepID=Q3Z711_DEHE1	97.42	100	1	310	1	310	46822	47754	2.2476e-174	615.535	932
DehaMB_8_0057	A5FQ62	3-oxoacyl-[acyl-carrier-protein] reductase n=5 Tax=Dehalococcoides RepID=A5FQ62_DEHSB	92	100	1	250	1	250	47754	48506	2.14553e-128	462.225	752
DehaMB_8_0058	Q3Z709	N utilization substance protein B homolog n=5 Tax=Dehalococcoides RepID=NUSB_DEHE1	98.6	100	1	143	1	143	48518	48949	2.64667e-76	287.345	431
DehaMB_8_0059	Q3Z708	Acyl carrier protein n=5 Tax=Dehalococcoides RepID=ACP_DEHE1	98.84	100	1	86	1	86	48954	49214	1.01315e-39	166.007	260
DehaMB_8_0060	A5FQ53	Radical SAM domain protein n=5 Tax=Dehalococcoides RepID=A5FQ53_DEHSB	94.04	100	1	503	1	503	49478	50989	0	989.949	1511
DehaMB_8_0061	Q3Z706	Transcription-repair coupling factor n=1 Tax=Dehalococcoides ethenogenes 195 RepID=Q3Z706_DEHE1	98.78	99.48	7	1154	1	1148	51061	54525	0	2310.8	3464
DehaMB_8_0062	Q3Z705	Glutamate 5-kinase n=5 Tax=Dehalococcoides RepID=PROB_DEHE1	98.93	100	1	373	1	373	54659	55780	0	751.895	1121
DehaMB_8_0063	A5FQ56	Putative uncharacterized protein n=5 Tax=Dehalococcoides RepID=A5FQ56_DEHSB	94.25	98.86	1	87	1	87	55793	56059	7.82838e-42	172.94	266
DehaMB_8_0064	Q3Z703	Putative uncharacterized protein n=1 Tax=Dehalococcoides ethenogenes 195 RepID=Q3Z703_DEHE1	96.3	100	1	108	1	108	56056	56382	8.05961e-54	213.001	326
DehaMB_8_0065	Q3Z702	Serine protease, DegP/HtrA family n=2 Tax=Dehalococcoides RepID=Q3Z702_DEHE1	99.24	100	1	394	1	394	56421	57605	0	785.023	1184
DehaMB_8_0066	D2BIN6	Serine protease, DegP/HtrA family n=2 Tax=Dehalococcoides RepID=D2BIN6_DEHSV	96.1	100	1	282	1	282	57688	58536	2.93397e-154	548.125	848
DehaMB_8_0067	D2BIN7	Transcriptional regulator, MerR family n=2 Tax=Dehalococcoides RepID=D2BIN7_DEHSV	90.59	99.61	1	255	1	255	58715	59485	1.53949e-123	446.047	770
DehaMB_8_0068	Q3Z6Z9	Gamma-glutamyl phosphate reductase n=5 Tax=Dehalococcoides RepID=PROA_DEHE1	97.64	95.5	21	444	1	424	59530	60864	0	844.729	1334
DehaMB_8_0069	A5FQ49	Ribonuclease PH n=5 Tax=Dehalococcoides RepID=RNPH_DEHSB	96.23	97.95	6	244	1	239	60951	61685	2.81376e-132	474.937	734
DehaMB_8_0070	Q3Z6Z7	NUDIX domain protein n=1 Tax=Dehalococcoides ethenogenes 195 RepID=Q3Z6Z7_DEHE1	95.65	100	1	138	1	138	61748	62164	1.17635e-71	271.937	416
DehaMB_8_0071	Q3Z6Z6	Competence/damage-inducible protein CinA C-terminal domain protein n=1 Tax=Dehalococcoides ethenogenes 195 RepID=Q3Z6Z6_DEHE1	96.45	100	1	169	1	169	62154	62663	1.9995e-89	331.257	509
DehaMB_8_0072	Q3Z6Z5	UPF0235 protein DET1292 n=1 Tax=Dehalococcoides ethenogenes 195 RepID=Y1292_DEHE1	95.88	100	1	97	1	97	62694	62987	3.76831e-46	187.193	293
DehaMB_8_0073	Q3Z6Z4	Sensory box sensor histidine kinase n=1 Tax=Dehalococcoides ethenogenes 195 RepID=Q3Z6Z4_DEHE1	98.73	100	1	394	1	394	62935	64119	0	802.742	1184
DehaMB_8_0074	A5FQ42	Response regulator receiver protein n=5 Tax=Dehalococcoides RepID=A5FQ42_DEHSB	97.78	100	1	180	1	180	64373	64915	5.24988e-99	363.229	542
DehaMB_8_0075	Q3Z6Z2	Putative uncharacterized protein n=1 Tax=Dehalococcoides ethenogenes 195 RepID=Q3Z6Z2_DEHE1	98.64	100	1	369	1	369	65282	66391	0	745.347	1109
DehaMB_8_0076	A5FQ32	Putative uncharacterized protein n=5 Tax=Dehalococcoides RepID=A5FQ32_DEHSB	92.45	86.07	18	122	1	106	66485	66853	2.74647e-46	187.963	368
DehaMB_8_0077	A5FQ33	Small GTP-binding protein n=5 Tax=Dehalococcoides RepID=A5FQ33_DEHSB	94.86	99.36	5	626	1	622	67114	68994	0	1220.68	1880
DehaMB_8_0078	A5FQ34	General substrate transporter n=5 Tax=Dehalococcoides RepID=A5FQ34_DEHSB	95.51	100	1	468	1	468	69215	70621	0	907.131	1406
DehaMB_8_0079	A5FQ35	UspA domain protein n=4 Tax=Dehalococcoides RepID=A5FQ35_DEHSB	91.03	100	1	145	1	145	70688	71125	3.60954e-70	266.929	437
DehaMB_8_0081	Q3Z6Y4	Fasciclin domain protein n=1 Tax=Dehalococcoides ethenogenes 195 RepID=Q3Z6Y4_DEHE1	98.51	100	1	134	1	134	71775	72179	2.00686e-70	268.085	404
DehaMB_8_0082	Q3Z6Y3	Putative uncharacterized protein n=1 Tax=Dehalococcoides ethenogenes 195 RepID=Q3Z6Y3_DEHE1	89.58	100	1	48	1	48	72192	72338	1.36828e-15	85.8853	146
DehaMB_8_0083	Q3Z6Y2	Conserved domain protein n=1 Tax=Dehalococcoides ethenogenes 195 RepID=Q3Z6Y2_DEHE1	99.47	100	1	187	1	187	72408	72971	5.0488e-105	383.645	563
DehaMB_8_0084	Q3Z6Y1	Putative uncharacterized protein n=1 Tax=Dehalococcoides ethenogenes 195 RepID=Q3Z6Y1_DEHE1	100	100	1	115	1	115	73066	73413	2.11656e-60	234.572	347
DehaMB_8_0085	Q3Z6Y0	Putative uncharacterized protein n=1 Tax=Dehalococcoides ethenogenes 195 RepID=Q3Z6Y0_DEHE1	100	100	1	62	1	62	73776	73964	1.95819e-28	128.642	188
DehaMB_8_0086	Q3Z6X9	Hydrolase, alpha/beta fold family n=2 Tax=Dehalococcoides RepID=Q3Z6X9_DEHE1	98.55	94.18	18	292	1	275	74053	74931	2.78608e-158	561.607	878
DehaMB_8_0087	A5FQ30	AAA ATPase, central domain protein n=5 Tax=Dehalococcoides RepID=A5FQ30_DEHSB	91.9	100	1	457	1	457	74870	76243	0	869.381	1373
DehaMB_8_0088	D2BIQ9	Putative uncharacterized protein n=1 Tax=Dehalococcoides sp. VS RepID=D2BIQ9_DEHSV	92.86	100	1	182	1	182	76215	76763	7.38063e-96	352.829	548
DehaMB_8_0089	D2BIR0	Putative uncharacterized protein n=5 Tax=Dehalococcoides RepID=D2BIR0_DEHSV	90.67	82.42	17	91	41	115	76777	77052	8.2332e-33	142.895	275
DehaMB_8_0090	D2BIR1	Putative uncharacterized protein n=1 Tax=Dehalococcoides sp. VS RepID=D2BIR1_DEHSV	92.24	100	1	438	1	438	77169	78485	0	837.41	1316
DehaMB_8_0091	Q3Z6X3	Radical SAM domain protein n=2 Tax=Dehalococcoides RepID=Q3Z6X3_DEHE1	100	100	1	345	1	345	78485	79522	0	728.013	1037
DehaMB_8_0092	Q3Z6X2	Membrane protein, putative n=1 Tax=Dehalococcoides ethenogenes 195 RepID=Q3Z6X2_DEHE1	99.34	100	1	302	1	302	79595	80503	2.634e-163	578.556	908
DehaMB_8_0093	Q3ZYK0	Conserved domain protein n=4 Tax=Dehalococcoides RepID=Q3ZYK0_DEHSC	89.19	100	1	74	1	74	80769	80993	6.94423e-32	139.813	224
DehaMB_8_0094	A5FQ25	UPF0234 protein DehaBAV1_1126 n=5 Tax=Dehalococcoides RepID=Y1126_DEHSB	93.87	97.6	5	167	1	163	81086	81589	1.13716e-83	311.997	503
DehaMB_8_0095	Q3Z6W8	Putative uncharacterized protein n=1 Tax=Dehalococcoides ethenogenes 195 RepID=Q3Z6W8_DEHE1	99.16	100	1	238	1	238	82050	82766	8.52303e-137	489.96	716
DehaMB_8_0096	Q3Z6W7	Acetyltransferase, GNAT family n=1 Tax=Dehalococcoides ethenogenes 195 RepID=Q3Z6W7_DEHE1	99.63	100	1	267	1	267	82997	83800	4.28742e-155	550.821	803
DehaMB_8_0097	Q3Z6W6	Putative uncharacterized protein n=1 Tax=Dehalococcoides ethenogenes 195 RepID=Q3Z6W6_DEHE1	98.63	100	1	73	1	73	83948	84169	1.05715e-32	142.51	221
DehaMB_8_0098	Q3ZYN7	Dephospho-CoA kinase n=5 Tax=Dehalococcoides RepID=COAE_DEHSC	93.43	100	1	198	1	198	84424	85020	8.08966e-105	382.874	596
DehaMB_8_0099	D2BIS1	NADH dehydrogenase-like protein n=2 Tax=Dehalococcoides RepID=D2BIS1_DEHSV	92.72	100	1	302	1	302	84995	85903	5.44344e-163	577.4	908
DehaMB_8_0100	Q3Z6W3	50S ribosomal protein L21 n=5 Tax=Dehalococcoides RepID=RL21_DEHE1	98.48	98.51	3	134	1	132	86130	86534	7.88714e-69	262.692	404
DehaMB_8_0101	Q3Z6W2	50S ribosomal protein L27 n=5 Tax=Dehalococcoides RepID=RL27_DEHE1	100	100	1	84	1	84	86524	86778	1.53462e-41	172.17	254
DehaMB_8_0102	Q3ZYN3	50S ribosomal protein L31 n=5 Tax=Dehalococcoides RepID=RL31_DEHSC	95.59	100	1	68	1	68	86785	86991	1.6787e-31	138.658	206
DehaMB_8_0103	Q3Z6W0	Membrane protein, putative n=5 Tax=Dehalococcoides RepID=Q3Z6W0_DEHE1	99.67	100	1	307	1	307	87071	87994	3.21317e-176	621.313	923
DehaMB_8_0104	A5FQ01	Phosphoribosyl-AMP cyclohydrolase n=5 Tax=Dehalococcoides RepID=A5FQ01_DEHSB	95.19	100	1	104	1	104	87987	88301	1.08445e-52	209.149	314
DehaMB_8_0105	Q3Z6V8	Acetyltransferase, GNAT family n=2 Tax=Dehalococcoides RepID=Q3Z6V8_DEHE1	98.03	100	1	152	1	152	88432	88890	1.46196e-84	315.079	458
DehaMB_8_0106	Q3ZYM9	1-(5-phosphoribosyl)-5-[(5-phosphoribosylamino)methylideneamino] imidazole-4-carboxamide isomerase n=5 Tax=Dehalococcoides RepID=HIS4_DEHSC	93.83	89.34	30	272	2	244	88897	89715	1.40623e-128	462.996	818
DehaMB_8_0107	Q3Z6V5	Putative uncharacterized protein n=2 Tax=Dehalococcoides RepID=Q3Z6V5_DEHE1	99.21	100	1	126	1	126	89960	90340	6.40723e-64	246.514	380
DehaMB_8_0108	Q3ZYM6	Aspartyl/glutamyl-tRNA(Asn/Gln) amidotransferase subunit C n=5 Tax=Dehalococcoides RepID=GATC_DEHSC	93.68	100	1	95	1	95	90450	90737	7.71857e-44	179.874	287
DehaMB_8_0109	Q3ZYM5	Glutamyl-tRNA(Gln) amidotransferase subunit A n=5 Tax=Dehalococcoides RepID=GATA_DEHSC	93.83	100	1	486	1	486	90737	92197	0	957.977	1460
DehaMB_8_0110	Q3Z6V2	Putative uncharacterized protein n=1 Tax=Dehalococcoides ethenogenes 195 RepID=Q3Z6V2_DEHE1	98.7	89.02	20	173	1	154	92158	92679	2.17488e-84	314.694	521
DehaMB_8_0111	Q3Z6V1	Membrane protein, putative n=1 Tax=Dehalococcoides ethenogenes 195 RepID=Q3Z6V1_DEHE1	99.19	100	1	124	1	124	92806	93180	5.84473e-63	243.047	374
DehaMB_8_0112	Q3Z6V0	DNA-binding protein n=1 Tax=Dehalococcoides ethenogenes 195 RepID=Q3Z6V0_DEHE1	98.55	100	1	69	1	69	93186	93395	2.09592e-31	138.272	209
DehaMB_8_0113	A5FPZ6	ABC transporter related protein n=5 Tax=Dehalococcoides RepID=A5FPZ6_DEHSB	93.14	100	1	306	1	306	93392	94312	4.74179e-166	587.8	920
DehaMB_8_0114	A5FPZ7	ABC-2 type transporter n=5 Tax=Dehalococcoides RepID=A5FPZ7_DEHSB	92.21	100	1	231	1	231	94312	95007	4.61172e-118	427.557	695
DehaMB_8_0115	A5FPZ8	Transcriptional regulator, AsnC family n=5 Tax=Dehalococcoides RepID=A5FPZ8_DEHSB	95	100	1	160	1	160	95146	95628	8.75059e-84	312.383	482
DehaMB_8_0116	A5FPZ9	Aminotransferase n=5 Tax=Dehalococcoides RepID=A5FPZ9_DEHSB	95.73	100	1	398	1	398	95651	96847	0	799.66	1196
DehaMB_8_0117	A5FPY6	Tryptophanyl-tRNA synthetase n=5 Tax=Dehalococcoides RepID=A5FPY6_DEHSB	95.36	100	1	323	1	323	96929	97900	0	647.121	971
DehaMB_8_0118	Q3ZYL6	4-hydroxy-3-methylbut-2-enyl diphosphate reductase n=5 Tax=Dehalococcoides RepID=ISPH_DEHSC	92.93	99.65	1	283	1	283	97955	98809	1.73014e-152	542.347	854
DehaMB_8_0119	Q3Z6U3	Tagatose 1,6-diphosphate aldolase, putative n=2 Tax=Dehalococcoides RepID=Q3Z6U3_DEHE1	98.21	100	1	336	1	336	98894	99904	0	674.47	1010
DehaMB_8_0120	Q3Z6U2	Carbohydrate kinase, PfkB family n=1 Tax=Dehalococcoides ethenogenes 195 RepID=Q3Z6U2_DEHE1	98.71	100	1	310	1	310	99901	100833	1.22093e-178	629.402	932
DehaMB_8_0121	Q3Z6U1	Putative uncharacterized protein n=1 Tax=Dehalococcoides ethenogenes 195 RepID=Q3Z6U1_DEHE1	98.25	98.96	4	289	1	286	100837	101706	4.0387e-163	577.785	869
DehaMB_8_0122	A5FPZ1	RNA polymerase, sigma-24 subunit, ECF subfamily n=4 Tax=Dehalococcoides RepID=A5FPZ1_DEHSB	91.62	90.86	19	197	1	179	101703	102296	1.21321e-94	349.362	593
DehaMB_8_0123	Q3ZYQ9	DNA-binding protein, excisionase family n=4 Tax=Dehalococcoides RepID=Q3ZYQ9_DEHSC	93.06	100	1	72	1	72	102605	102823	3.20138e-32	140.969	218
DehaMB_8_0124	A5FPY1	Two component transcriptional regulator, LuxR family n=4 Tax=Dehalococcoides RepID=A5FPY1_DEHSB	93.78	100	1	225	1	225	102845	103522	5.83462e-121	437.187	677
DehaMB_8_0125	A5FPY2	Type II secretion system protein E n=4 Tax=Dehalococcoides RepID=A5FPY2_DEHSB	92.8	100	1	778	5	782	103629	105965	0	1504.19	2336
DehaMB_8_0126	A5FPY3	Type II secretion system protein n=4 Tax=Dehalococcoides RepID=A5FPY3_DEHSB	93.52	100	1	401	1	401	105975	107180	0	767.689	1205
DehaMB_8_0127	Q3ZYQ5	Type II secretion system protein, GspI n=4 Tax=Dehalococcoides RepID=Q3ZYQ5_DEHSC	91.39	100	1	151	1	151	107192	107647	2.4281e-76	287.73	455
DehaMB_8_0128	Q3Z6T4	Type II secretion system protein, putative n=1 Tax=Dehalococcoides ethenogenes 195 RepID=Q3Z6T4_DEHE1	95.68	100	1	185	1	184	107644	108201	2.38478e-96	354.755	557
DehaMB_8_0129	Q3Z6T3	Putative uncharacterized protein n=1 Tax=Dehalococcoides ethenogenes 195 RepID=Q3Z6T3_DEHE1	99.73	99.47	3	377	1	375	108226	109359	0	752.666	1133
DehaMB_8_0130	D2BIV2	Putative uncharacterized protein n=1 Tax=Dehalococcoides sp. VS RepID=D2BIV2_DEHSV	85.77	100	1	538	1	538	109473	111089	0	914.064	1616
DehaMB_8_0131	Q3Z6T1	Putative uncharacterized protein n=1 Tax=Dehalococcoides ethenogenes 195 RepID=Q3Z6T1_DEHE1	98.43	100	1	191	1	191	111099	111674	2.35539e-101	371.318	575
DehaMB_8_0132	Q3Z6T0	Type IV pilus assembly family protein n=1 Tax=Dehalococcoides ethenogenes 195 RepID=Q3Z6T0_DEHE1	91.3	99.6	1	492	1	484	111680	113164	0	897.886	1484
DehaMB_8_0133	A5FPX9	Twitching motility protein n=4 Tax=Dehalococcoides RepID=A5FPX9_DEHSB	95.42	100	1	371	1	371	113176	114291	0	740.339	1115
DehaMB_8_0134	Q3Z6S8	General secretion family protein n=1 Tax=Dehalococcoides ethenogenes 195 RepID=Q3Z6S8_DEHE1	100	100	1	114	1	114	114428	114772	2.16169e-58	228.024	344
DehaMB_8_0135	Q3Z6S6	Type IV prepilin leader peptidase family protein n=1 Tax=Dehalococcoides ethenogenes 195 RepID=Q3Z6S6_DEHE1	96.08	100	1	255	1	255	114995	115762	2.07249e-134	482.256	767
DehaMB_8_0136	A5FPX0	Mannosyl-3-phosphoglycerate synthase / mannosyl-3-phosphoglycerate phosphatase n=4 Tax=Dehalococcoides RepID=A5FPX0_DEHSB	93.23	100	1	694	1	694	115880	117964	0	1333.55	2084
DehaMB_8_0137	D2BIV9	Putative uncharacterized protein n=2 Tax=Dehalococcoides RepID=D2BIV9_DEHSV	89.76	97.65	5	170	1	166	118119	118631	2.36867e-75	284.648	512
DehaMB_8_0138	A5FPX2	Glutamate--tRNA ligase n=5 Tax=Dehalococcoides RepID=SYE_DEHSB	93.6	100	1	484	1	484	118691	120145	0	943.725	1454
DehaMB_8_0139	A5FPX4	Putative uncharacterized protein n=5 Tax=Dehalococcoides RepID=A5FPX4_DEHSB	95.29	100	1	85	1	85	120510	120767	2.04914e-39	164.851	257
DehaMB_8_0140	A5FPW3	Radical SAM domain protein n=5 Tax=Dehalococcoides RepID=A5FPW3_DEHSB	90.72	100	1	334	1	334	120769	121773	0	650.588	1004
DehaMB_8_0141	D2BIW4	Putative uncharacterized protein n=5 Tax=Dehalococcoides RepID=D2BIW4_DEHSV	100	100	1	62	1	62	121792	121980	1.46227e-28	129.028	188
DehaMB_8_0142	Q3Z6R8	Probable rRNA maturation factor n=3 Tax=Dehalococcoides RepID=RRMF_DEHE1	97.09	100	1	172	1	172	122043	122561	8.48024e-92	339.347	518
DehaMB_8_0143	A5FPW6	NADPH-dependent FMN reductase n=5 Tax=Dehalococcoides RepID=A5FPW6_DEHSB	92.63	100	1	190	1	190	122558	123130	1.75196e-102	375.17	572
DehaMB_8_0144	D2BIW7	Dihydroorotate dehydrogenase n=5 Tax=Dehalococcoides RepID=D2BIW7_DEHSV	96.28	100	1	323	95	417	123132	124103	6.09053e-180	634.024	971
DehaMB_8_0145	A5FPV6	Transcriptional regulator, TraR/DksA family n=5 Tax=Dehalococcoides RepID=A5FPV6_DEHSB	91.87	100	1	123	1	123	124405	124776	9.44943e-60	232.646	371
DehaMB_8_0146	Q3Z6R4	Lipoprotein signal peptidase n=1 Tax=Dehalococcoides ethenogenes 195 RepID=LSPA_DEHE1	99.38	100	1	160	1	160	124803	125285	5.57326e-86	319.701	482
DehaMB_8_0147	D2BIX0	Pseudouridine synthase n=2 Tax=Dehalococcoides RepID=D2BIX0_DEHSV	93.71	100	1	302	1	302	125266	126174	1.36214e-164	582.793	908
DehaMB_8_0148	A5FPV9	Putative uncharacterized protein n=5 Tax=Dehalococcoides RepID=A5FPV9_DEHSB	98.92	100	1	93	1	93	126275	126556	2.19812e-45	184.882	281
DehaMB_8_0149	A5FPW0	Putative uncharacterized protein n=5 Tax=Dehalococcoides RepID=A5FPW0_DEHSB	97.06	100	1	136	1	136	126584	126994	3.07339e-68	260.766	410
DehaMB_8_0150	A5FPW1	Putative uncharacterized protein n=4 Tax=Dehalococcoides RepID=A5FPW1_DEHSB	88.27	100	1	196	1	196	127135	127725	5.49897e-96	353.599	590
DehaMB_8_0151	A5FPW2	GH3 auxin-responsive promoter n=5 Tax=Dehalococcoides RepID=A5FPW2_DEHSB	93.74	100	1	543	1	543	127722	129353	0	1055.43	1631
DehaMB_8_0152	A5FPU8	Diguanylate cyclase with GAF sensor n=5 Tax=Dehalococcoides RepID=A5FPU8_DEHSB	91.8	100	1	841	1	841	129529	132054	0	1585.85	2525
DehaMB_8_0153	A5FPU9	Nicotinate-nucleotide pyrophosphorylase (Carboxylating) n=5 Tax=Dehalococcoides RepID=A5FPU9_DEHSB	90.18	100	1	285	1	285	132103	132960	2.39237e-151	538.495	857
DehaMB_8_0154	A5FPV0	L-aspartate oxidase n=4 Tax=Dehalococcoides RepID=A5FPV0_DEHSB	95.13	99.61	3	515	3	515	132962	134509	0	1006.13	1547
DehaMB_8_0155	A5FPV1	Protein translocase subunit yajC n=5 Tax=Dehalococcoides RepID=A5FPV1_DEHSB	93.48	100	1	92	1	92	134531	134809	6.58492e-43	176.407	278
DehaMB_8_0156	Q3Z6Q4	(Dimethylallyl)adenosine tRNA methylthiotransferase MiaB n=2 Tax=Dehalococcoides RepID=MIAB_DEHE1	98.33	88.37	56	473	1	418	134820	136241	0	846.269	1421
DehaMB_8_0157	Q3Z6Q3	Conserved domain protein n=1 Tax=Dehalococcoides ethenogenes 195 RepID=Q3Z6Q3_DEHE1	97.67	100	1	343	1	343	136240	137271	0	692.96	1031
DehaMB_8_0158	Q3Z6Q2	Putative uncharacterized protein n=1 Tax=Dehalococcoides ethenogenes 195 RepID=Q3Z6Q2_DEHE1	97.79	94.76	9	189	1	181	137419	137994	4.44336e-99	363.614	575
DehaMB_8_0159	Q3Z6Q1	Formamidopyrimidine-DNA glycosylase n=2 Tax=Dehalococcoides RepID=Q3Z6Q1_DEHE1	100	100	1	270	1	270	138348	139160	3.80279e-157	557.755	812
DehaMB_8_0160	Q3Z6Q0	PAP2 family protein n=2 Tax=Dehalococcoides RepID=Q3Z6Q0_DEHE1	96.62	100	1	207	1	207	139153	139776	1.54514e-110	402.134	623
DehaMB_8_0161	Q3Z6P9	DNA-directed DNA polymerase I n=2 Tax=Dehalococcoides RepID=Q3Z6P9_DEHE1	98.89	99.78	3	905	1	903	139785	142502	0	1823.52	2717
DehaMB_8_0162	Q3Z6P8	Sulfurtransferase n=1 Tax=Dehalococcoides ethenogenes 195 RepID=Q3Z6P8_DEHE1	97.22	100	1	143	1	144	142563	142994	8.51404e-75	282.337	431
DehaMB_8_0163	A5FPT8	Putative uncharacterized protein n=5 Tax=Dehalococcoides RepID=A5FPT8_DEHSB	91.67	100	1	192	1	192	142998	143576	7.44198e-103	376.326	578
DehaMB_8_0164	A5FPT9	Ornithine carbamoyltransferase n=5 Tax=Dehalococcoides RepID=A5FPT9_DEHSB	94.01	100	1	317	1	317	144038	144991	2.80892e-175	618.231	953
DehaMB_8_0165	A5FPU0	GTPase Der n=5 Tax=Dehalococcoides RepID=A5FPU0_DEHSB	95.45	99.1	5	444	3	442	144998	146332	0	863.218	1334
DehaMB_8_0166	Q3Z6P4	Glycerol-3-phosphate acyltransferase 3 n=5 Tax=Dehalococcoides RepID=PLSY3_DEHE1	100	100	1	216	1	216	146326	146976	9.1564e-115	416.387	650
DehaMB_8_0167	Q3ZYV3	Glycerol-3-phosphate dehydrogenase [NAD(P)+] n=5 Tax=Dehalococcoides RepID=GPDA_DEHSC	90.81	100	1	359	1	359	147025	148104	0	679.093	1079
DehaMB_8_0168	A5FPU3	Chaperone protein DnaJ 1 n=5 Tax=Dehalococcoides RepID=A5FPU3_DEHSB	94.38	100	1	356	1	356	148121	149191	0	700.664	1070
DehaMB_8_0169	Q3Z6P1	Chaperone protein DnaK n=5 Tax=Dehalococcoides RepID=DNAK_DEHE1	99.84	100	1	637	1	637	149344	151257	0	1280.39	1913
DehaMB_8_0170	Q3Z6P0	Protein grpE n=1 Tax=Dehalococcoides ethenogenes 195 RepID=Q3Z6P0_DEHE1	100	100	1	187	1	187	151293	151856	9.28086e-106	385.956	563
DehaMB_8_0171	Q3Z6N9	Heat-inducible transcription repressor HrcA n=5 Tax=Dehalococcoides RepID=HRCA_DEHE1	99.42	100	1	345	1	345	151903	152940	0	706.827	1037
DehaMB_8_0172	A5FPT4	Zn-dependent hydrolase of the beta-lactamase fold-like protein n=5 Tax=Dehalococcoides RepID=A5FPT4_DEHSB	94.76	100	1	210	1	210	153105	153737	3.00039e-113	411.379	632
DehaMB_8_0173	Q3Z6N7	Conserved domain protein n=1 Tax=Dehalococcoides ethenogenes 195 RepID=Q3Z6N7_DEHE1	98.43	100	1	509	1	509	153778	155307	0	1019.61	1529
DehaMB_8_0174	Q3Z6N6	Putative uncharacterized protein n=1 Tax=Dehalococcoides ethenogenes 195 RepID=Q3Z6N6_DEHE1	98.79	100	1	165	1	165	155351	155848	4.74478e-92	339.732	497
DehaMB_8_0175	D2BIZ9	Putative uncharacterized protein n=2 Tax=Dehalococcoides RepID=D2BIZ9_DEHSV	95.12	100	1	41	1	41	155904	156029	1.65445e-13	78.9518	125
DehaMB_8_0176	Q3Z6N3	BNR/Asp-box repeat domain protein n=1 Tax=Dehalococcoides ethenogenes 195 RepID=Q3Z6N3_DEHE1	76.49	100	1	1032	1	1001	156353	159451	0	1486.09	3098
DehaMB_8_0177	A5FPS6	Transcription termination factor Rho n=4 Tax=Dehalococcoides RepID=A5FPS6_DEHSB	97.88	100	1	424	1	424	159726	161000	0	845.114	1274
DehaMB_8_0178	Q3Z6N2	Probable transaldolase n=5 Tax=Dehalococcoides RepID=TAL_DEHE1	99.07	100	1	216	1	216	161087	161737	3.80505e-122	441.039	650
DehaMB_8_0179	Q3Z6N1	CTP synthase n=5 Tax=Dehalococcoides RepID=PYRG_DEHE1	99.63	100	1	544	1	544	161775	163409	0	1112.06	1634
DehaMB_8_0180	A5FPS9	Chaperone DnaJ domain protein n=5 Tax=Dehalococcoides RepID=A5FPS9_DEHSB	92.12	100	1	330	1	330	163690	164682	9.4573e-171	603.594	992
DehaMB_8_0181	D2BJ05	Transcriptional regulator, MerR family n=5 Tax=Dehalococcoides RepID=D2BJ05_DEHSV	96	99.01	1	100	1	100	164695	165000	3.03898e-47	191.045	305
DehaMB_8_0182	A5FPT1	ATPase AAA-2 domain protein n=5 Tax=Dehalococcoides RepID=A5FPT1_DEHSB	96.18	100	1	812	1	812	165005	167443	0	1585.47	2438
DehaMB_8_0183	D3SJY4	SNARE associated Golgi protein-associated protein n=5 Tax=Dehalococcoides RepID=D3SJY4_DEHSG	96.26	99.07	2	215	3	216	167464	168114	4.54427e-114	414.075	650
DehaMB_8_0184	A5FPS2	Amidophosphoribosyltransferase n=5 Tax=Dehalococcoides RepID=A5FPS2_DEHSB	91.1	93.47	34	505	1	472	168104	169621	0	903.279	1517
DehaMB_8_0185	A5FPS3	Phosphoribosylformylglycinamidine cyclo-ligase n=5 Tax=Dehalococcoides RepID=A5FPS3_DEHSB	94.07	100	1	354	1	354	169694	170758	0	680.248	1064
DehaMB_8_0186	A5FPS5	Bifunctional purine biosynthesis protein PurH n=5 Tax=Dehalococcoides RepID=A5FPS5_DEHSB	92.98	100	1	513	1	513	170888	172429	0	991.49	1541
DehaMB_8_0187	A5FPR5	Quinolinate phosphoribosyl transferase n=5 Tax=Dehalococcoides RepID=A5FPR5_DEHSB	93.69	100	1	333	1	333	172447	173448	0	643.654	1001
DehaMB_8_0188	A5FPR6	Transcriptional regulator, AbrB family n=5 Tax=Dehalococcoides RepID=A5FPR6_DEHSB	92.68	100	1	82	1	82	173567	173815	3.26516e-37	157.532	248
DehaMB_8_0189	Q3Z6M1	Methyltransferase, UbiE/COQ5 family n=5 Tax=Dehalococcoides RepID=Q3Z6M1_DEHE1	98.93	100	1	280	1	280	173819	174661	3.00046e-156	555.058	842
DehaMB_8_0190	Q3Z6M0	tRNA(Ile)-lysidine synthase n=1 Tax=Dehalococcoides ethenogenes 195 RepID=Q3Z6M0_DEHE1	97.45	98.74	7	476	1	470	174658	176088	0	915.605	1430
DehaMB_8_0191	A5FPR9	Phosphoglycerate mutase n=5 Tax=Dehalococcoides RepID=A5FPR9_DEHSB	92.27	100	1	207	1	207	176131	176754	2.26807e-110	401.749	623
DehaMB_8_0192	Q3Z6L8	Peptidase, M48 family n=1 Tax=Dehalococcoides ethenogenes 195 RepID=Q3Z6L8_DEHE1	96.94	100	1	392	1	392	176757	177935	0	754.592	1178
DehaMB_8_0193	Q3Z6L7	Putative uncharacterized protein n=1 Tax=Dehalococcoides ethenogenes 195 RepID=Q3Z6L7_DEHE1	98.13	100	1	214	1	214	177935	178579	1.84453e-119	431.795	644
DehaMB_8_0194	Q3ZYX1	Probable hemolysin-related protein n=5 Tax=Dehalococcoides RepID=Q3ZYX1_DEHSC	94.58	100	1	424	1	424	178560	179834	0	828.165	1274
DehaMB_8_0195	Q3Z6L5	Probable tRNA threonylcarbamoyladenosine biosynthesis protein Gcp n=5 Tax=Dehalococcoides RepID=GCP_DEHE1	99.69	100	1	326	1	326	179953	180933	0	656.751	980
DehaMB_8_0196	A5FPR3	10 kDa chaperonin n=5 Tax=Dehalococcoides RepID=A5FPR3_DEHSB	94.9	100	1	98	1	98	181424	181720	9.32291e-46	186.037	296
DehaMB_8_0197	Q3ZYW8	60 kDa chaperonin n=5 Tax=Dehalococcoides RepID=CH60_DEHSC	97.95	100	1	537	1	537	181748	183361	0	1033.48	1613
DehaMB_8_0198	Q3Z6L2	Peptidase, M16 family n=2 Tax=Dehalococcoides RepID=Q3Z6L2_DEHE1	98.8	99.76	1	418	1	418	183450	184709	0	857.44	1259
DehaMB_8_0199	Q3ZYW6	Probable hydrogenase nickel incorporation protein HypA n=5 Tax=Dehalococcoides RepID=HYPA_DEHSC	90.76	100	1	119	1	119	184816	185175	2.59049e-58	227.639	359
DehaMB_8_0200	D2BJ25	Hydrogenase accessory protein HypB n=5 Tax=Dehalococcoides RepID=D2BJ25_DEHSV	96.33	100	1	218	1	218	185153	185809	2.5492e-117	424.861	656
DehaMB_8_0201	Q3Z6K9	[NiFe] hydrogenase maturation protein HypF n=2 Tax=Dehalococcoides RepID=Q3Z6K9_DEHE1	98.03	100	1	763	1	763	185810	188101	0	1553.5	2291
DehaMB_8_0202	A5FPQ8	Hydrogenase assembly chaperone hypC/hupF n=5 Tax=Dehalococcoides RepID=A5FPQ8_DEHSB	92.96	100	1	71	1	71	188101	188316	7.15788e-31	136.732	215
DehaMB_8_0203	A5FPQ9	Hydrogenase expression/formation protein HypD n=5 Tax=Dehalococcoides RepID=A5FPQ9_DEHSB	96.43	100	1	364	1	364	188320	189414	0	726.472	1094
DehaMB_8_0204	Q3Z6K6	Hydrogenase expression/formation protein HypE n=2 Tax=Dehalococcoides RepID=Q3Z6K6_DEHE1	98.21	87.93	47	381	1	335	189269	190414	0	662.914	1145
DehaMB_8_0205	A5FPQ1	Transcriptional regulator, TetR family n=3 Tax=Dehalococcoides RepID=A5FPQ1_DEHSB	72.68	97.62	1	205	1	205	190580	191212	2.53941e-84	315.079	632
DehaMB_8_0206	Q3Z6K3	Putative uncharacterized protein n=1 Tax=Dehalococcoides ethenogenes 195 RepID=Q3Z6K3_DEHE1	97.17	99.07	1	106	1	106	191209	191532	2.85257e-52	207.608	323
DehaMB_8_0208	A5FPQ3	Putative uncharacterized protein n=2 Tax=Dehalococcoides RepID=A5FPQ3_DEHSB	74.26	74.73	40	175	1	136	192224	192772	7.24469e-45	183.341	548
DehaMB_8_0209	Q3Z6K1	Glycerol-3-phosphate acyltransferase 4 n=1 Tax=Dehalococcoides ethenogenes 195 RepID=PLSY4_DEHE1	97.84	100	1	185	1	185	192821	193378	2.35349e-84	314.694	557
DehaMB_8_0210	D3SK10	Transcriptional regulator, MerR family n=5 Tax=Dehalococcoides RepID=D3SK10_DEHSG	94.89	100	1	137	1	137	193436	193849	4.64918e-65	249.98	413
DehaMB_8_0211	A5FPP7	Multiple antibiotic resistance (MarC)-related protein n=5 Tax=Dehalococcoides RepID=A5FPP7_DEHSB	92.08	99.51	1	202	1	202	194248	194859	3.68217e-94	347.821	611
DehaMB_8_0212	Q3Z6J6	Putative uncharacterized protein n=1 Tax=Dehalococcoides ethenogenes 195 RepID=Q3Z6J6_DEHE1	96.62	67.27	73	220	1	148	194758	195420	2.15814e-80	302.368	662
DehaMB_8_0213	A5FPP9	Putative uncharacterized protein n=5 Tax=Dehalococcoides RepID=A5FPP9_DEHSB	97.54	98.48	6	330	1	325	195426	196418	0	662.914	992
DehaMB_8_0214	D3SK15	AIG2 family protein n=5 Tax=Dehalococcoides RepID=D3SK15_DEHSG	93.23	100	1	133	1	133	196592	196993	1.79345e-69	265.003	401
DehaMB_8_0215	Q3Z6J2	50S ribosomal protein L25 n=1 Tax=Dehalococcoides ethenogenes 195 RepID=RL25_DEHE1	98.17	100	1	218	1	218	197169	197825	2.48546e-118	428.328	656
DehaMB_8_0216	Q3Z6J1	Putative uncharacterized protein n=1 Tax=Dehalococcoides ethenogenes 195 RepID=Q3Z6J1_DEHE1	98.23	100	1	282	1	282	197839	198687	1.37032e-161	572.778	848
DehaMB_8_0217	Q3Z6J0	2&apos;-5&apos; RNA ligase family protein n=1 Tax=Dehalococcoides ethenogenes 195 RepID=Q3Z6J0_DEHE1	88.6	100	1	193	1	193	198684	199265	3.73044e-94	347.436	581
DehaMB_8_0218	A5FPN9	Putative uncharacterized protein n=5 Tax=Dehalococcoides RepID=A5FPN9_DEHSB	95.52	100	1	67	1	67	199337	199540	1.4258e-30	135.576	203
DehaMB_8_0219	Q3Z6I8	ComF family protein, putative n=2 Tax=Dehalococcoides RepID=Q3Z6I8_DEHE1	97.85	100	1	233	1	233	199580	200281	2.03533e-131	471.855	701
DehaMB_8_0220	A5FPP1	SSU ribosomal protein S30P / sigma 54 modulation protein n=5 Tax=Dehalococcoides RepID=A5FPP1_DEHSB	91.06	100	1	179	1	179	200295	200834	3.91871e-91	337.035	539
DehaMB_8_0221	Q3Z6I6	Methylated-DNA--protein-cysteine methyltransferase n=1 Tax=Dehalococcoides ethenogenes 195 RepID=Q3Z6I6_DEHE1	96.24	99.47	1	186	1	186	200910	201473	8.91456e-101	369.392	563
DehaMB_8_0222	Q3Z6I5	Lipoprotein, putative n=1 Tax=Dehalococcoides ethenogenes 195 RepID=Q3Z6I5_DEHE1	96.06	90.07	15	141	1	127	201451	201876	2.19237e-64	248.054	425
DehaMB_8_0223	D2BJ47	DNA repair protein n=2 Tax=Dehalococcoides RepID=D2BJ47_DEHSV	94.91	100	1	275	1	275	201857	202684	4.74373e-153	544.273	827
DehaMB_8_0224	Q3Z6I3	Putative uncharacterized protein n=4 Tax=Dehalococcoides RepID=Q3Z6I3_DEHE1	100	100	1	84	1	84	202650	202904	2.44935e-40	167.933	254
DehaMB_8_0225	A5FPN4	DNA polymerase III catalytic subunit, DnaE type n=5 Tax=Dehalococcoides RepID=A5FPN4_DEHSB	95.3	100	1	1170	1	1170	202888	206400	0	2320.04	3512
DehaMB_8_0226	D2BJ50	Putative uncharacterized protein n=1 Tax=Dehalococcoides sp. VS RepID=D2BJ50_DEHSV	85.59	99.15	1	234	1	236	206548	207258	2.70832e-111	405.216	710
DehaMB_8_0227	D2BJ51	Putative uncharacterized protein n=1 Tax=Dehalococcoides sp. VS RepID=D2BJ51_DEHSV	76.09	100	1	137	1	138	207289	207702	2.89793e-55	217.624	413
DehaMB_8_0228	D3SK30	Regulatory protein, FmdB family n=5 Tax=Dehalococcoides RepID=D3SK30_DEHSG	93.75	59.26	11	58	1	48	208023	208268	1.24116e-18	95.9005	245
DehaMB_8_0233	A5FP45	Phage integrase family protein n=1 Tax=Dehalococcoides sp. BAV1 RepID=A5FP45_DEHSB	29.21	71.51	95	340	44	309	211791	212825	3.75956e-21	106.686	1034
DehaMB_8_0235	Q3ZZ86	Sensor histidine kinase n=1 Tax=Dehalococcoides sp. CBDB1 RepID=Q3ZZ86_DEHSC	35.31	99.59	1	489	3	461	214560	216035	1.52962e-67	261.536	1475
DehaMB_8_0236	Q3Z755	DNA-binding response regulator n=2 Tax=Dehalococcoides RepID=Q3Z755_DEHE1	55.16	99.11	1	223	3	225	216022	216699	4.08325e-57	224.942	677
DehaMB_8_0237	D2BJ53	Anthranilate/para-aminobenzoate synthass component I n=1 Tax=Dehalococcoides sp. VS RepID=D2BJ53_DEHSV	98.56	100	1	485	1	485	217539	218996	0	983.786	1457
DehaMB_8_0238	D2BJ54	Anthranilate/para-aminobenzoate synthass component II n=1 Tax=Dehalococcoides sp. VS RepID=D2BJ54_DEHSV	98	100	1	200	1	200	218980	219582	8.38034e-112	406.371	602
DehaMB_8_0239	D2BJ55	Anthranilate phosphoribosyltransferase 2 n=1 Tax=Dehalococcoides sp. VS RepID=D2BJ55_DEHSV	99.12	96.88	12	352	1	341	219542	220600	0	676.781	1058
DehaMB_8_0240	D2BJ56	Indole-3-glycerol phosphate synthase n=1 Tax=Dehalococcoides sp. VS RepID=D2BJ56_DEHSV	95.37	100	1	259	1	259	220605	221384	2.98753e-136	488.419	779
DehaMB_8_0241	D2BJ57	N-(5&apos;-phosphoribosyl)anthranilate isomerase n=1 Tax=Dehalococcoides sp. VS RepID=D2BJ57_DEHSV	96.35	100	1	219	1	219	221381	222040	7.19043e-120	433.335	659
DehaMB_8_0242	A5FPM5	3-deoxy-D-arabinoheptulosonate-7-phosphate synthase n=5 Tax=Dehalococcoides RepID=A5FPM5_DEHSB	93.53	100	1	340	1	340	222034	223056	0	649.047	1022
DehaMB_8_0243	A5FPM6	Tryptophan synthase beta chain 2 n=5 Tax=Dehalococcoides RepID=A5FPM6_DEHSB	94.74	100	1	399	1	399	223044	224243	0	779.245	1199
DehaMB_8_0244	D2BJ60	Tryptophan synthase alpha chain n=1 Tax=Dehalococcoides sp. VS RepID=D2BJ60_DEHSV	98.82	100	1	255	1	255	224240	225007	7.47356e-142	506.908	767
DehaMB_8_0245	D3SK40	Reductive dehalogenase anchoring protein, putative n=9 Tax=Dehalococcoides RepID=D3SK40_DEHSG	87.64	94.68	6	94	1	89	225084	225368	5.44788e-39	163.696	284
DehaMB_8_0246	D2BJ62	Reductive dehalogenase n=17 Tax=Bacteria RepID=D2BJ62_DEHSV	97.92	100	1	48	462	509	225381	225527	2.53335e-20	101.679	146
Deha_MB_10_0001	Q0F391	Putative uncharacterized protein n=1 Tax=Mariprofundus ferrooxydans PV-1 RepID=Q0F391_9PROT	54.44	97.79	2	178	118	297	511	1056	2.23797e-55	218.394	545
