# Supplementary material for: A comparative genomics and reductive dehalogenase gene transcription study of two chloroethene-respiring bacteria, Dehalococcoides mccartyi strains MB and 11a
Source: Sci Rep. 2015 Nov 6;5:15204. doi: 10.1038/srep15204 (PMC4635342; doi:10.1038/srep15204)
Supplement: Supplementary Data 9 [file srep15204-s10.xls]

## Sheet: Supplementary Data 9
Supplementary Data 9. Protein coding sequence (CDS) of strain 11a annotated using UniRef90
CDS name	Uniprot90 ID	DESCRIPTION	% identity	alignment length	query start	query end	sequence start	sequence end	genome start	genome stop	e-value	Bit score
Deha11a_1_0001	A5FP45	Phage integrase family protein n=1 Tax=Dehalococcoides sp. (strain BAV1) RepID=A5FP45_DEHSB	98.14	0	1	215	66	280	87	734	1e-122	442
Deha11a_1_0002	D2BFY7	Hypothetical protein	100	0	1	92	1	92	798	1076	2e-46	188
Deha11a_2_0001	Q3ZAD5	Cysteine--tRNA ligase n=7 Tax=Dehalococcoides mccartyi RepID=SYC_DEHE1	92.54	0	1	456	1	456	674	2047	0	884
Deha11a_2_0002	Q3ZWG5	2-C-methyl-D-erythritol 2,4-cyclodiphosphate synthase n=6 Tax=Dehalococcoides mccartyi RepID=ISPF_DEHSC	98.73	0	4	160	1	157	2051	2533	5e-84	313
Deha11a_2_0003	A5FP88	2-C-methyl-D-erythritol 4-phosphate cytidylyltransferase n=5 Tax=Dehalococcoides mccartyi RepID=ISPD_DEHSB	99.12	0	1	227	1	227	2530	3213	3e-126	454
Deha11a_2_0004	A5FSU6	DNA repair protein radA n=5 Tax=Dehalococcoides mccartyi RepID=A5FSU6_DEHSB	99.78	0	1	464	1	464	3200	4594	0	933
Deha11a_2_0005	A5FSU5	ATPase AAA-2 domain protein n=6 Tax=Dehalococcoides mccartyi RepID=A5FSU5_DEHSB	99.76	0	1	824	1	824	4986	7460	0	1656
Deha11a_2_0006	A5FSU4	Iron-containing alcohol dehydrogenase n=6 Tax=Dehalococcoides mccartyi RepID=A5FSU4_DEHSB	99.74	0	3	382	1	380	11073	12221	0	782
Deha11a_2_0007	Q3ZWC1	Queuine tRNA-ribosyltransferase n=6 Tax=Dehalococcoides mccartyi RepID=TGT_DEHSC	98.72	0	1	392	1	392	12310	13488	0	808
Deha11a_2_0008	Q3ZWC2	Putative Holliday junction resolvase n=5 Tax=Dehalococcoides mccartyi RepID=RUVX_DEHSC	98.5	0	1	133	1	133	13510	13911	1e-70	268
Deha11a_2_0009	Q3ZAE4	Alanine--tRNA ligase n=7 Tax=Dehalococcoides mccartyi RepID=SYA_DEHE1	93.11	0	6	876	1	871	13958	16588	0	1657
Deha11a_2_0010	A5FSU0	Glucokinase n=5 Tax=Dehalococcoides mccartyi RepID=A5FSU0_DEHSB	99.4	0	1	335	1	335	16689	17696	0	673
Deha11a_2_0011	Q3ZAE6	Membrane protein, putative n=5 Tax=Dehalococcoides mccartyi RepID=Q3ZAE6_DEHE1	91.13	0	10	212	1	203	17731	18369	3e-102	374
Deha11a_2_0012	Q3ZWC6	DNA polymerase III delta subunit-related protein n=4 Tax=Dehalococcoides mccartyi RepID=Q3ZWC6_DEHSC	99.71	0	1	344	1	344	18344	19378	0	695
Deha11a_2_0013	A5FST7	Putative uncharacterized protein n=3 Tax=Dehalococcoides mccartyi RepID=A5FST7_DEHSB	100	0	1	80	1	80	19500	19742	3e-39	164
Deha11a_2_0014	D2BK10	GTP binding protein n=6 Tax=Dehalococcoides mccartyi RepID=D2BK10_DEHSV	96.19	0	1	367	1	367	19764	20867	0	722
Deha11a_2_0015	A5FP39	C_GCAxxG_C_C family protein n=4 Tax=Dehalococcoides mccartyi RepID=A5FP39_DEHSB	99.32	0	25	172	1	148	20864	21382	7e-78	293
Deha11a_2_0016	A5FP38	Putative uncharacterized protein n=5 Tax=Dehalococcoides mccartyi RepID=A5FP38_DEHSB	99.19	0	16	138	1	123	21619	22035	3e-63	243
Deha11a_2_0017	A5FP37	Putative uncharacterized protein n=4 Tax=Dehalococcoides mccartyi RepID=A5FP37_DEHSB	98.44	0	1	64	1	64	22132	22326	2e-26	121
Deha11a_2_0018	A5FP36	Methyltransferase type 11 n=4 Tax=Dehalococcoides mccartyi RepID=A5FP36_DEHSB	97.52	0	1	202	1	202	22337	22945	1e-111	405
Deha11a_2_0019	Q3ZWD3	Putative uncharacterized protein n=4 Tax=Dehalococcoides mccartyi RepID=Q3ZWD3_DEHSC	98.31	0	1	177	1	177	23016	23549	9e-98	358
Deha11a_2_0020	Q3ZWD4	Conserved domain protein n=3 Tax=Dehalococcoides mccartyi RepID=Q3ZWD4_DEHSC	100	0	1	70	1	70	23659	23871	5e-32	140
Deha11a_2_0021	A5FP33	Sulfide dehydrogenase (Flavoprotein) subunit SudA n=6 Tax=Dehalococcoides mccartyi RepID=A5FP33_DEHSB	99.57	0	47	511	1	465	23868	25403	0	950
Deha11a_2_0022	A5FP32	Sulfide dehydrogenase (Flavoprotein) subunit SudB n=6 Tax=Dehalococcoides mccartyi RepID=A5FP32_DEHSB	100	0	1	282	1	282	25258	26106	4e-163	577
Deha11a_2_0023	A5FP31	UPF0296 protein DehaBAV1_0033 n=5 Tax=Dehalococcoides mccartyi RepID=Y033_DEHSB	100	0	1	96	1	96	26315	26605	1e-47	192
Deha11a_2_0024	Q3ZWD8	Guanylate kinase n=7 Tax=Dehalococcoides mccartyi RepID=KGUA_DEHSC	98.54	0	1	206	1	206	26583	27203	8e-115	416
Deha11a_2_0025	A5FST5	Phosphate transporter n=7 Tax=Dehalococcoides mccartyi RepID=A5FST5_DEHSB	99.4	0	1	333	1	333	27200	28201	0	640
Deha11a_2_0026	D3SKW2	Putitive phosphate transport regulator n=5 Tax=Dehalococcoides mccartyi RepID=D3SKW2_DEHSG	99.52	0	1	209	1	209	28194	28823	6e-117	423
Deha11a_2_0027	A5FST3	TrkA-N domain protein n=5 Tax=Dehalococcoides mccartyi RepID=A5FST3_DEHSB	100	0	1	454	1	454	29301	30665	0	913
Deha11a_2_0028	A5FST2	Cation transporter n=5 Tax=Dehalococcoides mccartyi RepID=A5FST2_DEHSB	100	0	1	481	1	481	30669	32114	0	941
Deha11a_2_0029	A5FP82	UspA domain protein n=5 Tax=Dehalococcoides mccartyi RepID=A5FP82_DEHSB	100	0	1	142	1	142	32191	32619	8e-76	285
Deha11a_2_0030	A5FP81	TrkA-N domain protein n=5 Tax=Dehalococcoides mccartyi RepID=A5FP81_DEHSB	100	0	1	134	1	134	32623	33027	3e-72	274
Deha11a_2_0031	A5FP80	TrkA-N domain protein n=6 Tax=Dehalococcoides mccartyi RepID=A5FP80_DEHSB	100	0	1	221	1	221	33032	33697	1e-124	449
Deha11a_2_0032	A5FP79	DNA uptake protein and related DNA-binding protein-like protein n=2 Tax=Dehalococcoides mccartyi RepID=A5FP79_DEHSB	100	0	1	166	1	166	33875	34375	1e-90	335
Deha11a_2_0033	A5FP78	DNA internalization-related competence protein ComEC/Rec2 n=5 Tax=Dehalococcoides mccartyi RepID=A5FP78_DEHSB	99.25	0	1	796	1	796	34372	36762	0	1591
Deha11a_2_0034	A5FP76	Putative uncharacterized protein n=4 Tax=Dehalococcoides mccartyi RepID=A5FP76_DEHSB	99.22	0	1	128	1	128	37041	37427	6e-68	259
Deha11a_2_0035	A5FSP1	Putative uncharacterized protein n=3 Tax=Dehalococcoides mccartyi RepID=A5FSP1_DEHSB	100	0	1	250	1	250	38005	38757	3e-142	508
Deha11a_2_0036	A5FSP0	Ferric uptake regulator, Fur family n=5 Tax=Dehalococcoides mccartyi RepID=A5FSP0_DEHSB	100	0	1	142	1	142	39148	39576	5e-79	296
Deha11a_2_0037	A5FSN9	D-tyrosyl-tRNA(Tyr) deacylase n=2 Tax=Dehalococcoides mccartyi RepID=DTD_DEHSB	100	0	23	175	1	153	39628	40155	5e-83	310
Deha11a_2_0038	A5FSN8	Putative uncharacterized protein n=5 Tax=Dehalococcoides mccartyi RepID=A5FSN8_DEHSB	100	0	1	87	1	87	40392	40655	5e-46	187
Deha11a_2_0039	A5FSN7	Putative uncharacterized protein n=4 Tax=Dehalococcoides mccartyi RepID=A5FSN7_DEHSB	100	0	11	81	1	71	40639	40884	1e-34	148
Deha11a_2_0040	A5FP87	FolC bifunctional protein n=4 Tax=Dehalococcoides mccartyi RepID=A5FP87_DEHSB	99.77	0	1	438	1	438	40867	42183	0	890
Deha11a_2_0041	A5FP86	Putative uncharacterized protein n=4 Tax=Dehalococcoides mccartyi RepID=A5FP86_DEHSB	99.24	0	1	264	1	264	42229	43023	2e-144	515
Deha11a_2_0042	A5FP85	Putative uncharacterized protein n=4 Tax=Dehalococcoides mccartyi RepID=A5FP85_DEHSB	99.13	0	3	233	1	231	43062	43763	5e-127	457
Deha11a_2_0043	Q3ZWB0	Orotidine 5'-phosphate decarboxylase n=6 Tax=Dehalococcoides mccartyi RepID=PYRF_DEHSC	99.26	0	1	270	1	270	43905	44717	4e-155	551
Deha11a_2_0044	D2BJY0	Putative uncharacterized protein n=5 Tax=Dehalococcoides mccartyi RepID=D2BJY0_DEHSV	90.32	0	1	62	9	70	44788	44976	2e-23	112
Deha11a_2_0045	Q3ZAI3	DNA polymerase IV n=7 Tax=Dehalococcoides mccartyi RepID=DPO4_DEHE1	88.97	0	9	398	1	390	44952	46148	0	724
Deha11a_2_0046	A5FSS0	Branched chain amino acid aminotransferase apoenzyme n=5 Tax=Dehalococcoides mccartyi RepID=A5FSS0_DEHSB	100	0	1	306	1	306	46302	47222	1e-180	636
Deha11a_2_0047	Q3ZWB4	Glycerol-3-phosphate acyltransferase 1 n=3 Tax=Dehalococcoides mccartyi RepID=PLSY1_DEHSC	99.5	0	1	200	8	207	47276	47878	5e-108	393
Deha11a_2_0048	A5FSR8	Saccharopine dehydrogenase n=7 Tax=Dehalococcoides mccartyi RepID=A5FSR8_DEHSB	99.74	0	1	387	1	387	47875	49038	0	804
Deha11a_2_0049	Q3ZAI8	Histidine--tRNA ligase n=5 Tax=Dehalococcoides mccartyi RepID=SYH_DEHE1	92.82	0	1	418	1	418	49035	50291	0	790
Deha11a_2_0050	A5FSR6	(P)ppGpp synthetase I, SpoT/RelA n=6 Tax=Dehalococcoides mccartyi RepID=A5FSR6_DEHSB	99.86	0	1	728	1	728	50419	52605	0	1511
Deha11a_2_0051	A5FP51	DNA gyrase subunit B n=10 Tax=Bacteria RepID=A5FP51_DEHSB	100	0	1	642	1	642	52810	54738	0	1328
Deha11a_2_0052	Q3ZW88	Probable nicotinate-nucleotide adenylyltransferase n=5 Tax=Dehalococcoides mccartyi RepID=NADD_DEHSC	99.51	0	1	204	1	204	54820	55434	6e-115	416
Deha11a_2_0053	Q3ZAJ2	GTPase obg n=6 Tax=Dehalococcoides mccartyi RepID=OBG_DEHE1	92.22	0	1	424	1	424	55422	56696	0	770
Deha11a_2_0054	Q3ZAJ3	Chromosomal replication initiator protein DnaA n=5 Tax=Dehalococcoides mccartyi RepID=Q3ZAJ3_DEHE1	93.68	0	1	443	1	443	57027	58361	0	835
Deha11a_2_0056	A5FPB5	Methionyl-tRNA formyltransferase n=5 Tax=Dehalococcoides mccartyi RepID=FMT_DEHSB	98.41	0	1	315	1	315	58645	59592	7e-180	633
Deha11a_2_0057	A5FPB4	Class II aldolase/adducin family protein n=5 Tax=Dehalococcoides mccartyi RepID=A5FPB4_DEHSB	98.96	0	1	193	1	193	59589	60170	4e-108	393
Deha11a_2_0058	A5FPB3	LexA repressor n=7 Tax=Dehalococcoides mccartyi RepID=A5FPB3_DEHSB	98.13	0	1	214	1	214	60182	60826	5e-118	427
Deha11a_2_0059	Q3Z617	30S ribosomal protein S20 n=5 Tax=Dehalococcoides mccartyi RepID=RS20_DEHE1	93.18	0	1	88	1	88	60927	61193	4e-38	160
Deha11a_2_0060	A5FPC1	Peptidase, membrane zinc metallopeptidase, putative n=6 Tax=Dehalococcoides mccartyi RepID=A5FPC1_DEHSB	100	0	1	232	1	232	61332	62030	1e-126	456
Deha11a_2_0061	A5FPC0	MazG family protein n=4 Tax=Dehalococcoides mccartyi RepID=A5FPC0_DEHSB	99.62	0	1	261	1	261	62150	62935	4e-150	534
Deha11a_2_0062	A5FPB9	Phosphoglycerate mutase n=5 Tax=Dehalococcoides mccartyi RepID=A5FPB9_DEHSB	100	0	4	396	1	393	63088	64278	0	809
Deha11a_2_0063	A5FPB7	Aspartokinase n=5 Tax=Dehalococcoides mccartyi RepID=A5FPB7_DEHSB	100	0	5	409	1	405	64608	65837	0	817
Deha11a_2_0064	A5FPB6	Nitrogen-fixing NifU domain protein n=5 Tax=Dehalococcoides mccartyi RepID=A5FPB6_DEHSB	100	0	1	72	1	72	65895	66113	2e-31	138
Deha11a_2_0065	A5FPC7	TPR repeat-containing protein n=5 Tax=Dehalococcoides mccartyi RepID=A5FPC7_DEHSB	99.63	0	1	268	1	268	66326	67132	5e-154	547
Deha11a_2_0066	A5FPC6	DNA gyrase subunit A n=5 Tax=Dehalococcoides mccartyi RepID=A5FPC6_DEHSB	100	0	1	809	1	809	67136	69565	0	1654
Deha11a_2_0067	D2BJV7	Radical SAM domain protein n=7 Tax=Dehalococcoides mccartyi RepID=D2BJV7_DEHSV	90.16	0	1	610	18	627	69640	71472	0	1123
Deha11a_2_0068	A5FPC4	Beta-lactamase domain protein n=4 Tax=Dehalococcoides mccartyi RepID=A5FPC4_DEHSB	99.61	0	4	260	1	257	71527	72309	4e-149	530
Deha11a_2_0069	A5FPC3	Kef-type potassium/proton antiporter, CPA2 family n=6 Tax=Dehalococcoides mccartyi RepID=A5FPC3_DEHSB	99.82	0	1	567	1	567	72455	74158	0	1120
Deha11a_2_0070	Q3ZZX5	N-acetyl-gamma-glutamyl-phosphate reductase n=3 Tax=Dehalococcoides mccartyi RepID=ARGC_DEHSC	99.41	0	1	341	1	341	74214	75239	0	695
Deha11a_2_0071	A5FPD3	Putative uncharacterized protein n=5 Tax=Dehalococcoides mccartyi RepID=A5FPD3_DEHSB	98.55	0	1	69	1	69	75486	75695	1e-30	135
Deha11a_2_0072	A5FPD2	Desulfoferrodoxin Dfx domain protein n=6 Tax=Dehalococcoides mccartyi RepID=A5FPD2_DEHSB	98.18	0	1	55	1	55	75727	75894	4e-23	110
Deha11a_2_0073	A5FPD1	DNA-binding protein with PD1-like DNA-binding-like protein n=5 Tax=Dehalococcoides mccartyi RepID=A5FPD1_DEHSB	98.64	0	1	147	1	147	76061	76504	2e-78	294
Deha11a_2_0074	A5FPD0	Cell wall/surface repeat protein n=5 Tax=Dehalococcoides mccartyi RepID=A5FPD0_DEHSB	98.84	0	1	432	1	432	76599	77897	0	868
Deha11a_2_0075	A5FPC9	Putative uncharacterized protein n=4 Tax=Dehalococcoides mccartyi RepID=A5FPC9_DEHSB	99.21	0	1	253	1	253	77932	78693	1e-137	493
Deha11a_2_0076	A5FPC8	ABC transporter related protein n=5 Tax=Dehalococcoides mccartyi RepID=A5FPC8_DEHSB	99.68	0	1	313	1	313	78690	79631	0	636
Deha11a_2_0077	A5FPE0	Putative uncharacterized protein n=5 Tax=Dehalococcoides mccartyi RepID=A5FPE0_DEHSB	100	0	1	63	1	63	79635	79826	9e-26	119
Deha11a_2_0078	A5FPD9	UPF0145 protein DehaBAV1_1363 n=5 Tax=Dehalococcoides mccartyi RepID=Y1363_DEHSB	100	0	1	104	1	104	79845	80159	1e-52	208
Deha11a_2_0079	D2BJU5	Transcriptional regulator, AbrB family n=7 Tax=Dehalococcoides mccartyi RepID=D2BJU5_DEHSV	92.22	0	28	117	1	90	80156	80509	2e-42	174
Deha11a_2_0080	A5FPD7	Histidine triad (HIT) protein n=5 Tax=Dehalococcoides mccartyi RepID=A5FPD7_DEHSB	100	0	1	163	1	163	80575	81066	3e-93	343
Deha11a_2_0081	A5FPD6	2-isopropylmalate synthase n=6 Tax=Dehalococcoides mccartyi RepID=A5FPD6_DEHSB	99.52	0	1	415	1	415	81228	82475	0	848
Deha11a_2_0082	A5FPD5	Putative uncharacterized protein n=4 Tax=Dehalococcoides mccartyi RepID=A5FPD5_DEHSB	99.32	0	16	162	1	147	82484	82972	1e-79	298
Deha11a_2_0083	A5FPD4	HhH-GPD family protein n=5 Tax=Dehalococcoides mccartyi RepID=A5FPD4_DEHSB	97.31	0	1	223	1	223	82954	83625	6e-124	447
Deha11a_2_0084	Q3ZW79	Glycerol-3-phosphate acyltransferase 4 n=4 Tax=Dehalococcoides mccartyi RepID=PLSY4_DEHSC	99.57	0	1	232	1	232	83652	84350	7e-128	460
Deha11a_2_0085	A5FPE6	PHP C-terminal domain protein n=5 Tax=Dehalococcoides mccartyi RepID=A5FPE6_DEHSB	98.95	0	1	287	1	287	84347	85210	5e-164	580
Deha11a_2_0086	A5FPE5	Metallophosphoesterase n=5 Tax=Dehalococcoides mccartyi RepID=A5FPE5_DEHSB	100	0	2	257	1	256	85213	85986	1e-145	519
Deha11a_2_0087	Q3Z646	Ribonuclease Y n=5 Tax=Dehalococcoides mccartyi RepID=RNY_DEHE1	97.15	0	1	527	1	527	85995	87578	0	1016
Deha11a_2_0088	A5FPE3	Regulatory protein RecX n=3 Tax=Dehalococcoides mccartyi RepID=A5FPE3_DEHSB	99.07	0	1	214	1	214	87647	88291	1e-120	435
Deha11a_2_0089	A5FPE2	Protein RecA n=5 Tax=Dehalococcoides mccartyi RepID=A5FPE2_DEHSB	100	0	8	344	1	337	88379	89413	0	676
Deha11a_2_0090	Q3ZW85	6-carboxy-5,6,7,8-tetrahydropterin synthase n=4 Tax=Dehalococcoides mccartyi RepID=Q3ZW85_DEHSC	99.19	0	1	123	1	123	89516	89887	3e-67	257
Deha11a_2_0091	Q3Z650	2-amino-4-hydroxy-6-hydroxymethyldihydropteridine pyrophosphokinase n=1 Tax=Dehalococcoides ethenogenes (strain 195) RepID=Q3Z650_DEHE1	98.3	0	1	176	1	176	89887	90417	8e-95	349
Deha11a_2_0092	D2BJT2	Dihydropteroate synthase n=2 Tax=Dehalococcoides mccartyi RepID=D2BJT2_DEHSV	92.58	0	1	283	2	284	90408	91259	6e-148	527
Deha11a_2_0093	Q3Z652	Sec-independent protein translocase protein TatA n=5 Tax=Dehalococcoides mccartyi RepID=TATA_DEHE1	90.77	0	1	65	1	65	91504	91701	5e-10	67.4
Deha11a_2_0094	A5FPF1	Sec-independent translocation protein mttA/Hcf106 n=5 Tax=Dehalococcoides mccartyi RepID=A5FPF1_DEHSB	100	0	1	78	1	78	91792	92028	9e-35	149
Deha11a_2_0095	A5FPF0	Sec-independent translocation protein mttA/Hcf106 n=5 Tax=Dehalococcoides mccartyi RepID=A5FPF0_DEHSB	100	0	1	96	1	96	92105	92395	8e-47	189
Deha11a_2_0096	D2BJS8	Sec-independent protein translocase protein TatC n=6 Tax=Dehalococcoides mccartyi RepID=TATC_DEHSV	96.18	0	1	262	1	262	92392	93180	6e-132	473
Deha11a_2_0097	D2BJS7	Membrane bound regulatory protein, VcrC-like protein n=6 Tax=Dehalococcoides mccartyi RepID=D2BJS7_DEHSV	91.9	0	5	399	5	399	93301	94500	0	727
Deha11a_2_0098	A5FPG2	FMN-binding domain protein n=7 Tax=Dehalococcoides mccartyi RepID=A5FPG2_DEHSB	99.75	0	1	397	1	397	94778	95971	0	801
Deha11a_2_0099	D2BJS5	Thiamine biosynthesis lipoprotein n=6 Tax=Dehalococcoides mccartyi RepID=D2BJS5_DEHSV	93.9	0	1	344	14	357	96054	97088	0	640
Deha11a_2_0101	A5FPG0	Transcriptional regulator, BadM/Rrf2 family n=4 Tax=Dehalococcoides mccartyi RepID=A5FPG0_DEHSB	100	0	7	154	1	148	97269	97733	2e-81	304
Deha11a_2_0102	D2BJS3	AIR synthase domain protein n=6 Tax=Dehalococcoides mccartyi RepID=D2BJS3_DEHSV	93.04	0	1	359	1	359	97956	99035	0	696
Deha11a_2_0103	D2BJS2	Methyltransferase, UbiE/COQ5 family n=5 Tax=Dehalococcoides mccartyi RepID=D2BJS2_DEHSV	94.57	0	1	221	1	221	99032	99697	1e-118	429
Deha11a_2_0104	Q3ZW59	Quinolinate synthase A n=6 Tax=Dehalococcoides mccartyi RepID=NADA_DEHSC	98.68	0	1	302	1	302	99823	100731	2e-172	608
Deha11a_2_0105	A5FPF6	CutA1 divalent ion tolerance protein n=5 Tax=Dehalococcoides mccartyi RepID=A5FPF6_DEHSB	96.49	0	1	114	1	114	100736	101080	4e-58	227
Deha11a_2_0106	A5FPF5	Serine acetyltransferase n=6 Tax=Dehalococcoides mccartyi RepID=A5FPF5_DEHSB	99.13	0	1	230	1	230	101108	101800	1e-129	465
Deha11a_2_0107	A5FPG5	Protease HtpX homolog n=7 Tax=Dehalococcoides mccartyi RepID=A5FPG5_DEHSB	98.99	0	1	397	1	397	101881	103074	0	813
Deha11a_2_0108	A5FPG4	LemA family protein n=6 Tax=Dehalococcoides mccartyi RepID=A5FPG4_DEHSB	99.47	0	1	188	1	188	103092	103658	2e-104	381
Deha11a_2_0109	A5FPG3	Putative uncharacterized protein n=3 Tax=Dehalococcoides mccartyi RepID=A5FPG3_DEHSB	98.43	0	16	142	1	127	103700	104128	1e-68	261
Deha11a_2_0110	Q3ZW65	Putative uncharacterized protein n=3 Tax=Dehalococcoides mccartyi RepID=Q3ZW65_DEHSC	98.82	0	1	85	1	85	104283	104540	1e-38	162
Deha11a_2_0111	Q3ZW66	Conserved domain protein n=3 Tax=Dehalococcoides mccartyi RepID=Q3ZW66_DEHSC	100	0	1	73	1	73	104876	105097	3e-34	147
Deha11a_2_0112	A5FPG9	Probable peroxiredoxin n=6 Tax=Dehalococcoides mccartyi RepID=A5FPG9_DEHSB	98.59	0	1	213	1	213	105107	105748	3e-122	441
Deha11a_2_0113	A5FPG8	NAD-dependent epimerase/dehydratase n=5 Tax=Dehalococcoides mccartyi RepID=A5FPG8_DEHSB	98.78	0	1	328	1	328	106198	107184	0	663
Deha11a_2_0114	A5FPG7	NAD-dependent epimerase/dehydratase n=5 Tax=Dehalococcoides mccartyi RepID=A5FPG7_DEHSB	100	0	1	57	1	57	107188	107379	2e-23	112
Deha11a_2_0115	D3SKM2	Transcriptional regulator, TetR family n=5 Tax=Dehalococcoides mccartyi RepID=D3SKM2_DEHSG	100	0	1	90	107	196	107403	107675	9e-47	189
Deha11a_2_0116	A5FPH7	MscS Mechanosensitive ion channel n=6 Tax=Dehalococcoides mccartyi RepID=A5FPH7_DEHSB	99.13	0	1	458	1	458	107738	109114	0	897
Deha11a_2_0117	D3SKM0	Regulatory protein, FmdB family n=5 Tax=Dehalococcoides mccartyi RepID=D3SKM0_DEHSG	98.55	0	1	69	1	69	109190	109432	1e-32	142
Deha11a_2_0118	A5FPH5	Methylglyoxal synthase n=4 Tax=Dehalococcoides mccartyi RepID=A5FPH5_DEHSB	98.6	0	1	143	1	143	109620	110051	4e-77	290
Deha11a_2_0119	A5FPH4	NADH dehydrogenase (Quinone) n=7 Tax=Dehalococcoides mccartyi RepID=A5FPH4_DEHSB	99.84	0	5	648	1	644	110317	112263	0	1274
Deha11a_2_0120	D2BJQ0	Hydrogenase, HycD subunit n=6 Tax=Dehalococcoides mccartyi RepID=D2BJQ0_DEHSV	96.52	0	1	316	1	316	112251	113201	4e-163	577
Deha11a_2_0121	A5FPH2	Hydrogenase 4 membrane component (E)-like protein n=5 Tax=Dehalococcoides mccartyi RepID=A5FPH2_DEHSB	100	0	1	226	1	226	113205	113885	1e-120	436
Deha11a_2_0122	D2BJP8	Hydrogenase subunit, NADH dehydrogenase subunit N-like protein n=6 Tax=Dehalococcoides mccartyi RepID=D2BJP8_DEHSV	90.58	0	1	499	1	499	113867	115366	0	844
Deha11a_2_0123	A5FPI4	NADH-ubiquinone oxidoreductase, chain 49kDa n=4 Tax=Dehalococcoides mccartyi RepID=A5FPI4_DEHSB	99.62	0	1	526	1	526	115370	116950	0	1065
Deha11a_2_0124	D3SKL3	NADH ubiquinone oxidoreductase 20 kDa subunit n=4 Tax=Dehalococcoides mccartyi RepID=D3SKL3_DEHSG	100	0	1	181	1	181	116931	117476	3e-100	367
Deha11a_2_0125	A5FPI1	Putative uncharacterized protein n=4 Tax=Dehalococcoides mccartyi RepID=A5FPI1_DEHSB	98.46	0	1	130	1	130	117717	118109	5e-66	253
Deha11a_2_0126	A5FPI0	Putative uncharacterized protein n=3 Tax=Dehalococcoides mccartyi RepID=A5FPI0_DEHSB	98.99	0	1	99	1	99	118109	118408	3e-47	191
Deha11a_2_0127	D3SKL0	Nitrogenase subunit NifH (ATPase)-like protein n=4 Tax=Dehalococcoides mccartyi RepID=D3SKL0_DEHSG	99.71	0	2	347	1	346	118619	119662	0	711
Deha11a_2_0128	A5FPJ0	Transcriptional regulator, MerR family n=4 Tax=Dehalococcoides mccartyi RepID=A5FPJ0_DEHSB	97.53	0	1	243	1	243	119735	120466	1e-135	486
Deha11a_2_0129	D3SKK6	Putative uncharacterized protein n=2 Tax=Dehalococcoides mccartyi RepID=D3SKK6_DEHSG	95.54	0	1	157	1	157	121273	121806	2e-83	311
Deha11a_2_0130	Q3ZW41	Aspartyl/glutamyl-tRNA(Asn/Gln) amidotransferase subunit B n=7 Tax=Dehalococcoides mccartyi RepID=GATB_DEHSC	99.8	0	5	496	1	492	122098	123588	0	1027
Deha11a_2_0131	A5FPJ9	Preprotein translocase, SecG subunit n=5 Tax=Dehalococcoides mccartyi RepID=A5FPJ9_DEHSB	100	0	1	72	1	72	123591	123809	8e-30	132
Deha11a_2_0132	D3SKK3	Putative uncharacterized protein n=3 Tax=Dehalococcoides mccartyi RepID=D3SKK3_DEHSG	99.29	0	1	281	1	281	123822	124670	6e-158	560
Deha11a_2_0133	A5FPJ8	Prephenate dehydratase n=5 Tax=Dehalococcoides mccartyi RepID=A5FPJ8_DEHSB	100	0	1	276	1	276	125117	125947	4e-160	567
Deha11a_2_0134	A5FPJ7	Putative uncharacterized protein n=1 Tax=Dehalococcoides sp. (strain BAV1) RepID=A5FPJ7_DEHSB	97.75	0	4	92	1	89	126259	126540	6e-35	150
Deha11a_2_0135	D2BJN5	Reductive dehalogenase n=17 Tax=Bacteria RepID=D2BJN5_DEHSV	97.68	0	1	431	93	523	126549	127844	0	862
Deha11a_2_0136	D3SKK0	Reductive dehalogenase anchoring protein, putative n=4 Tax=Dehalococcoides mccartyi RepID=D3SKK0_DEHSG	98.89	0	1	90	1	90	127864	128136	7e-41	169
Deha11a_2_0137	D2BJN3	Putative uncharacterized protein n=5 Tax=Dehalococcoides mccartyi RepID=D2BJN3_DEHSV	94.29	0	1	280	1	280	128405	129247	1e-143	513
Deha11a_2_0138	D3SKJ8	Putative uncharacterized protein n=3 Tax=Dehalococcoides mccartyi RepID=D3SKJ8_DEHSG	99.15	0	1	118	1	118	129404	129760	8e-58	226
Deha11a_2_0139	D2BJN1	DNA-binding response regulator n=5 Tax=Dehalococcoides mccartyi RepID=D2BJN1_DEHSV	95.11	0	1	225	1	225	129834	130511	3e-122	441
Deha11a_2_0140	Q3ZW01	Sensor histidine kinase n=3 Tax=Dehalococcoides mccartyi RepID=Q3ZW01_DEHSC	99.49	0	1	392	1	392	130508	131686	0	791
Deha11a_2_0141	D2BJM9	Reductive dehalogenase n=14 Tax=Bacteria RepID=D2BJM9_DEHSV	97.56	0	1	492	1	492	131961	133439	0	977
Deha11a_2_0142	D3SKJ4	Reductive dehalogenase anchoring protein, putative n=3 Tax=Dehalococcoides mccartyi RepID=D3SKJ4_DEHSG	100	0	1	90	1	90	133458	133730	2e-41	171
Deha11a_2_0143	D3SKJ3	Transcriptional regulator, MarR family n=3 Tax=Dehalococcoides mccartyi RepID=D3SKJ3_DEHSG	100	0	1	162	1	162	133805	134293	8e-89	328
Deha11a_2_0144	D2BJ62	Reductive dehalogenase n=21 Tax=Bacteria RepID=D2BJ62_DEHSV	92.74	1	1	495	14	509	134540	136027	0	967
Deha11a_2_0145	D3SK40	Reductive dehalogenase anchoring protein, putative OS=Dehalococcoides sp. (strain GT) GN=DehalGT_1188 PE=4 SV=1	100	0	6	94	1	89	136040	136324	2e-42	175
Deha11a_2_0146	D3SKJ0	Transcriptional regulator, MarR family n=2 Tax=Dehalococcoides mccartyi RepID=D3SKJ0_DEHSG	99.31	0	1	144	1	144	136530	136964	8e-76	285
Deha11a_2_0147	D3SKI9	Drug resistance transporter, EmrB/QacA subfamily n=3 Tax=Dehalococcoides mccartyi RepID=D3SKI9_DEHSG	99.82	0	1	553	1	553	136980	138641	0	1090
Deha11a_2_0148	D3SKI8	Radical SAM domain protein n=2 Tax=Dehalococcoides mccartyi RepID=D3SKI8_DEHSG	97.61	0	1	710	1	710	138803	140935	0	1424
Deha11a_2_0149	D3SKI7	Transcriptional regulator, MarR family n=3 Tax=Dehalococcoides mccartyi RepID=D3SKI7_DEHSG	98.85	0	1	174	1	174	140977	141501	2e-95	351
Deha11a_2_0150	D2BJM0	Reductive dehalogenase n=15 Tax=Bacteria RepID=D2BJM0_DEHSV	94.95	0	1	475	1	475	141820	143247	0	943
Deha11a_2_0151	D3SKI5	Reductive dehalogenase anchoring protein, putative n=2 Tax=Dehalococcoides mccartyi RepID=D3SKI5_DEHSG	100	0	1	90	1	90	143266	143538	2e-40	168
Deha11a_2_0152	D3SKI4	Transcriptional regulator, MarR family n=2 Tax=Dehalococcoides mccartyi RepID=D3SKI4_DEHSG	99.33	0	1	149	1	149	143793	144242	6e-79	296
Deha11a_2_0153	D2BJL7	Integral membrane efflux protein n=4 Tax=Dehalococcoides mccartyi RepID=D2BJL7_DEHSV	93.43	0	1	1004	1	1004	144265	147279	0	1817
Deha11a_2_0154	D3SKI2	Radical SAM domain protein n=3 Tax=Dehalococcoides mccartyi RepID=D3SKI2_DEHSG	99.66	0	1	583	1	583	147455	149206	0	1213
Deha11a_2_0155	D3SKI1	ABC transporter related protein n=4 Tax=Dehalococcoides mccartyi RepID=D3SKI1_DEHSG	99.54	0	1	650	1	650	149361	151313	0	1303
Deha11a_2_0157	D3SKI0	Transcriptional regulator, MerR family n=3 Tax=Dehalococcoides mccartyi RepID=D3SKI0_DEHSG	100	0	1	143	1	143	151432	151863	4e-78	293
Deha11a_2_0158	D3SKH9	Flavodoxin n=3 Tax=Dehalococcoides mccartyi RepID=D3SKH9_DEHSG	97.93	0	1	145	1	145	151883	152320	6e-70	266
Deha11a_2_0159	D3SKH8	DOMON domain protein n=3 Tax=Dehalococcoides mccartyi RepID=D3SKH8_DEHSG	97.33	0	2	226	1	225	152471	153151	2e-124	448
Deha11a_2_0160	Q3ZW20	Sensor histidine kinase/response regulator n=3 Tax=Dehalococcoides mccartyi RepID=Q3ZW20_DEHSC	98.83	0	1	852	1	852	153225	155783	0	1749
Deha11a_2_0161	D3SKH6	GPR1/FUN34/yaaH family protein n=2 Tax=Dehalococcoides mccartyi RepID=D3SKH6_DEHSG	99.49	0	1	198	1	198	156188	156784	5e-107	390
Deha11a_2_0162	D2BJK8	Putative uncharacterized protein n=3 Tax=Dehalococcoides mccartyi RepID=D2BJK8_DEHSV	92.05	0	1	151	1	151	156800	157255	6e-71	269
Deha11a_2_0163	D3SKH4	Membrane protein-like protein n=3 Tax=Dehalococcoides mccartyi RepID=D3SKH4_DEHSG	96.11	0	1	180	1	180	157402	157944	1e-88	328
Deha11a_2_0164	D2BJK6	Putative uncharacterized protein n=3 Tax=Dehalococcoides mccartyi RepID=D2BJK6_DEHSV	97.74	0	1	133	1	133	157963	158364	2e-62	241
Deha11a_2_0165	D3SKH2	Response regulator receiver modulated metal dependent phosphohydrolase n=3 Tax=Dehalococcoides mccartyi RepID=D3SKH2_DEHSG	99.43	0	1	351	1	351	158478	159533	0	708
Deha11a_2_0166	Q3ZVX6	Sensor histidine kinase/response regulator n=3 Tax=Dehalococcoides mccartyi RepID=Q3ZVX6_DEHSC	98.54	1	1	1433	1	1434	159533	163834	0	2914
Deha11a_2_0167	D2BHV7	Transposase n=4 Tax=Dehalococcoides mccartyi RepID=D2BHV7_DEHSV	98.03	0	1	152	120	271	164177	164635	2e-82	308
Deha11a_3_0001	D2BHV7	Transposase n=4 Tax=Dehalococcoides mccartyi RepID=D2BHV7_DEHSV	98.56	0	1	139	133	271	34	453	4e-75	283
Deha11a_3_0002	A5FSG5	Putative uncharacterized protein n=5 Tax=Dehalococcoides mccartyi RepID=A5FSG5_DEHSB	100	0	1	102	1	102	874	1182	2e-51	204
Deha11a_3_0003	A5FSG4	Molybdenum cofactor guanylyltransferase n=4 Tax=Dehalococcoides mccartyi RepID=A5FSG4_DEHSB	98.16	0	1	381	1	381	1371	2516	0	773
Deha11a_3_0004	A5FSG3	Putative uncharacterized protein n=5 Tax=Dehalococcoides mccartyi RepID=A5FSG3_DEHSB	98.25	0	31	259	1	229	2517	3296	4e-123	444
Deha11a_3_0005	A5FSH6	Molybdopterin oxidoreductase Fe4S4 region n=7 Tax=Dehalococcoides mccartyi RepID=A5FSH6_DEHSB	99.25	0	8	1076	1	1069	3229	6462	0	2205
Deha11a_3_0006	A5FSH5	Polysulphide reductase, NrfD n=6 Tax=Dehalococcoides mccartyi RepID=A5FSH5_DEHSB	99.49	0	1	393	1	393	6434	7615	0	764
Deha11a_3_0007	A5FSH4	Phenylacetyl-CoA:acceptor oxidoreductase PadC subunit n=6 Tax=Dehalococcoides mccartyi RepID=A5FSH4_DEHSB	99.36	0	1	312	1	312	7636	8574	0	650
Deha11a_3_0008	A5FSH3	ATPase involved in chromosome partitioning-like protein n=4 Tax=Dehalococcoides mccartyi RepID=A5FSH3_DEHSB	98.17	0	1	328	1	328	9055	10041	0	650
Deha11a_3_0009	A5FSH2	Putative uncharacterized protein n=4 Tax=Dehalococcoides mccartyi RepID=A5FSH2_DEHSB	99.17	0	1	121	1	121	10159	10524	2e-61	238
Deha11a_3_0010	A5FSH1	DegV family protein n=5 Tax=Dehalococcoides mccartyi RepID=A5FSH1_DEHSB	100	0	1	279	1	279	10670	11509	3e-161	571
Deha11a_3_0011	A5FSH0	LemA family protein n=4 Tax=Dehalococcoides mccartyi RepID=A5FSH0_DEHSB	98.39	0	6	439	1	434	11693	13012	0	881
Deha11a_3_0012	A5FSI1	Endonuclease/exonuclease/phosphatase n=5 Tax=Dehalococcoides mccartyi RepID=A5FSI1_DEHSB	98.28	0	4	642	1	639	13066	14994	0	1242
Deha11a_3_0013	A5FSI0	Hydrogenase maturation protease n=5 Tax=Dehalococcoides mccartyi RepID=A5FSI0_DEHSB	99.38	0	1	160	1	160	15061	15543	1e-86	322
Deha11a_3_0014	A5FSH9	Nickel-dependent hydrogenase, large subunit n=11 Tax=Bacteria RepID=A5FSH9_DEHSB	99.43	0	5	530	1	526	15546	17138	0	1089
Deha11a_3_0015	A5FSH8	Hydrogenase (NiFe) small subunit HydA n=5 Tax=Dehalococcoides mccartyi RepID=A5FSH8_DEHSB	100	0	1	354	1	354	17157	18221	0	722
Deha11a_3_0016	A5FSH7	Formate dehydrogenase beta subunit n=5 Tax=Dehalococcoides mccartyi RepID=A5FSH7_DEHSB	100	0	1	267	1	267	18274	19077	1e-158	563
Deha11a_3_0017	A5FSI8	ABC-2 type transporter n=6 Tax=Dehalococcoides mccartyi RepID=A5FSI8_DEHSB	99.72	0	1	357	1	357	19755	20828	0	704
Deha11a_3_0018	A5FSI7	ABC-2 type transporter n=6 Tax=Dehalococcoides mccartyi RepID=A5FSI7_DEHSB	99.43	0	1	352	1	352	20825	21883	0	693
Deha11a_3_0019	A5FSI6	ABC transporter related protein n=4 Tax=Dehalococcoides mccartyi RepID=A5FSI6_DEHSB	100	0	1	288	1	288	21880	22746	4e-167	590
Deha11a_3_0020	Q3ZWK9	Transcriptional regulator, TetR family n=5 Tax=Dehalococcoides mccartyi RepID=Q3ZWK9_DEHSC	99.09	0	1	219	1	219	22758	23417	1e-123	446
Deha11a_3_0021	A5FSI4	DJ-1 family protein n=5 Tax=Dehalococcoides mccartyi RepID=A5FSI4_DEHSB	99.44	0	1	180	1	180	23576	24118	1e-99	365
Deha11a_3_0022	D2BG51	Oxaloacetate decarboxylase, alpha subunit n=7 Tax=Dehalococcoides mccartyi RepID=D2BG51_DEHSV	92.83	1	1	582	1	586	24412	26160	0	1123
Deha11a_3_0023	A5FSI2	Pyruvate carboxylase subunit A n=6 Tax=Dehalococcoides mccartyi RepID=A5FSI2_DEHSB	99.8	0	1	498	1	498	26153	27649	0	1013
Deha11a_3_0024	D2BG53	Acetyl-CoA carboxylase, biotin carboxylase n=5 Tax=Dehalococcoides mccartyi RepID=D2BG53_DEHSV	92.63	0	1	95	1	95	27646	27933	2e-45	184
Deha11a_3_0025	D2BG54	Pyridine nucleotide-disulphide oxidoreductase protein n=6 Tax=Dehalococcoides mccartyi RepID=D2BG54_DEHSV	93.14	0	1	598	78	675	28063	29865	0	1157
Deha11a_3_0026	A5FSJ2	Alcohol dehydrogenase GroES domain protein n=5 Tax=Dehalococcoides mccartyi RepID=A5FSJ2_DEHSB	98.54	0	1	343	1	343	30407	31438	0	678
Deha11a_3_0027	A5FSJ1	Anthranilate phosphoribosyltransferase n=5 Tax=Dehalococcoides mccartyi RepID=A5FSJ1_DEHSB	99.47	0	7	380	1	374	31435	32577	0	754
Deha11a_3_0028	Q3ZWK0	Sensor histidine kinase n=4 Tax=Dehalococcoides mccartyi RepID=Q3ZWK0_DEHSC	99.81	0	1	1062	1	1062	32665	35853	0	2187
Deha11a_3_0029	Q3ZWJ9	Cobyrinic acid A,C-diamide synthase n=5 Tax=Dehalococcoides mccartyi RepID=COBB_DEHSC	100	0	1	463	1	463	35932	37323	0	957
Deha11a_3_0030	A5FSI9	Putative uncharacterized protein n=3 Tax=Dehalococcoides mccartyi RepID=A5FSI9_DEHSB	100	0	6	143	1	138	37363	37794	3e-75	284
Deha11a_3_0031	A5FSK0	Response regulator receiver protein n=4 Tax=Dehalococcoides mccartyi RepID=A5FSK0_DEHSB	100	0	1	123	1	123	37772	38143	3e-66	254
Deha11a_3_0032	A5FSJ9	Response regulator receiver protein n=5 Tax=Dehalococcoides mccartyi RepID=A5FSJ9_DEHSB	99.23	0	1	130	1	130	38224	38616	5e-69	263
Deha11a_3_0033	A5FSJ8	Rhomboid family protein n=6 Tax=Dehalococcoides mccartyi RepID=A5FSJ8_DEHSB	100	0	1	190	1	190	38761	39333	2e-101	371
Deha11a_3_0034	A5FSJ7	L-alanine dehydrogenase n=4 Tax=Dehalococcoides mccartyi RepID=A5FSJ7_DEHSB	100	0	1	319	1	319	39440	40399	0	650
Deha11a_3_0035	A5FSJ6	Putative uncharacterized protein n=3 Tax=Dehalococcoides mccartyi RepID=A5FSJ6_DEHSB	100	0	1	70	1	70	40403	40615	2e-34	148
Deha11a_3_0036	Q3ZWL7	Putative bacterial general secretion pathway protein H n=4 Tax=Dehalococcoides mccartyi RepID=Q3ZWL7_DEHSC	97.12	0	11	149	1	139	40705	41154	2e-72	274
Deha11a_3_0037	D2BG66	DNA-binding response regulator, two-component system, OmpR family n=5 Tax=Dehalococcoides mccartyi RepID=D2BG66_DEHSV	90.87	0	1	230	27	256	41257	41949	1e-120	436
Deha11a_3_0038	A5FSK5	PAS/PAC sensor signal transduction histidine kinase n=6 Tax=Dehalococcoides mccartyi RepID=A5FSK5_DEHSB	99.66	0	1	581	1	581	41952	43697	0	1160
Deha11a_3_0039	A5FSK4	Methylglyoxal synthase n=5 Tax=Dehalococcoides mccartyi RepID=A5FSK4_DEHSB	100	0	16	159	1	144	43861	44340	3e-77	290
Deha11a_3_0040	D2BG69	Phosphate ABC transporter, phosphate-binding protein n=6 Tax=Dehalococcoides mccartyi RepID=D2BG69_DEHSV	90.53	1	1	284	1	285	44379	45233	1e-135	486
Deha11a_3_0041	A5FSK2	Phosphate ABC transporter membrane protein 1, PhoT family n=5 Tax=Dehalococcoides mccartyi RepID=A5FSK2_DEHSB	100	0	1	286	1	286	45308	46168	2e-155	551
Deha11a_3_0042	A5FSK1	Phosphate ABC transporter membrane protein 2, PhoT family n=5 Tax=Dehalococcoides mccartyi RepID=A5FSK1_DEHSB	100	0	1	283	1	283	46161	47012	2e-155	551
Deha11a_3_0043	Q3ZWN4	Phosphate import ATP-binding protein PstB n=7 Tax=Dehalococcoides mccartyi RepID=PSTB_DEHSC	99.2	0	1	251	1	251	47013	47768	2e-145	518
Deha11a_3_0044	A5FSL1	Phosphate-specific transport system accessory protein PhoU n=3 Tax=Dehalococcoides mccartyi RepID=A5FSL1_DEHSB	100	0	1	221	1	221	47781	48446	2e-124	448
Deha11a_3_0045	A5FSL0	Protein tyrosine phosphatase n=3 Tax=Dehalococcoides mccartyi RepID=A5FSL0_DEHSB	100	0	1	137	1	137	48448	48861	8e-74	279
Deha11a_3_0046	A5FSK9	NADH dehydrogenase (Ubiquinone), 24 kDa subunit n=5 Tax=Dehalococcoides mccartyi RepID=A5FSK9_DEHSB	100	0	1	155	1	155	49307	49774	9e-85	315
Deha11a_3_0047	A5FSK8	NADH dehydrogenase subunit F n=5 Tax=Dehalococcoides mccartyi RepID=A5FSK8_DEHSB	100	0	1	417	1	417	49776	51029	0	860
Deha11a_3_0048	A5FSK7	NAD(P)-dependent iron-only hydrogenase catalytic subunit n=7 Tax=Dehalococcoides mccartyi RepID=A5FSK7_DEHSB	99.3	0	1	573	1	573	51017	52738	0	1177
Deha11a_3_0049	D2BG79	[Fe] hydrogenase, HymD subunit n=5 Tax=Dehalococcoides mccartyi RepID=D2BG79_DEHSV	94.01	0	1	167	1	167	52778	53281	3e-81	303
Deha11a_3_0050	A5FSL8	Acylglycerol lipase n=5 Tax=Dehalococcoides mccartyi RepID=A5FSL8_DEHSB	100	0	1	277	1	277	53510	54343	2e-163	578
Deha11a_3_0051	A5FSL7	Putative uncharacterized protein n=4 Tax=Dehalococcoides mccartyi RepID=A5FSL7_DEHSB	97.67	0	22	107	1	86	54350	54673	1e-42	175
Deha11a_3_0052	A5FSL6	Putative uncharacterized protein n=5 Tax=Dehalococcoides mccartyi RepID=A5FSL6_DEHSB	97.92	0	1	240	1	240	54834	55556	2e-137	491
Deha11a_3_0053	A5FSL5	Putative uncharacterized protein n=5 Tax=Dehalococcoides mccartyi RepID=A5FSL5_DEHSB	100	0	1	300	1	300	55553	56455	1e-165	586
Deha11a_3_0054	A5FSL4	L-threonine aldolase n=5 Tax=Dehalococcoides mccartyi RepID=A5FSL4_DEHSB	99.42	0	1	344	1	344	56540	57574	0	703
Deha11a_3_0055	A5FSL3	Putative uncharacterized protein n=3 Tax=Dehalococcoides mccartyi RepID=A5FSL3_DEHSB	100	0	1	164	1	164	57688	58182	1e-92	341
Deha11a_3_0056	Q3ZWM0	Putative uncharacterized protein n=2 Tax=Dehalococcoides mccartyi RepID=Q3ZWM0_DEHSC	93.26	0	1	89	1	89	58346	58615	3e-41	171		Deha11a_3_0095	98037	98360
Deha11a_3_0057	Q3ZWM0	Putative uncharacterized protein n=2 Tax=Dehalococcoides mccartyi RepID=Q3ZWM0_DEHSC	94.35	2	1	121	104	227	58655	59020	9e-42	172		Deha11a_3_0094	97692	97949
Deha11a_3_0058	Q3ZWL9	Hypothetical membrane protein n=3 Tax=Dehalococcoides mccartyi RepID=Q3ZWL9_DEHSC	98.58	0	1	141	1	141	59223	59648	9e-73	275		Deha11a_3_0093	97338	97679
Deha11a_3_0059	A5FPA9	Two component transcriptional regulator, winged helix family n=5 Tax=Dehalococcoides mccartyi RepID=A5FPA9_DEHSB	100	0	1	226	1	226	59889	60569	4e-128	461		Deha11a_3_0092	95945	97135
Deha11a_3_0060	A5FPA8	Histidine kinase n=5 Tax=Dehalococcoides mccartyi RepID=A5FPA8_DEHSB	99.16	0	1	597	1	597	60550	62343	0	1231		Deha11a_3_0091	94962	95819
Deha11a_3_0061	A5FPA7	Putative uncharacterized protein n=5 Tax=Dehalococcoides mccartyi RepID=A5FPA7_DEHSB	98.99	0	1	199	1	199	62327	62926	1e-111	405		Deha11a_3_0090	92837	94894
Deha11a_3_0062	A5FPA6	Reductive dehalogenase n=6 Tax=Dehalococcoides RepID=A5FPA6_DEHSB	100	0	1	455	1	455	63169	64536	0	952		Deha11a_3_0089	92253	92840
Deha11a_3_0063	D3SHF2	Reductive dehalogenase anchoring protein, putative n=3 Tax=Dehalococcoides mccartyi RepID=D3SHF2_DEHSG	100	0	1	95	1	95	64585	64872	9e-45	182		Deha11a_3_0088	90787	92067
Deha11a_3_0064	A5FST0	DEAD/DEAH box helicase domain protein n=4 Tax=Dehalococcoides mccartyi RepID=A5FST0_DEHSB	100	0	20	580	1	561	65271	67013	0	1157		Deha11a_3_0087	88444	90705
Deha11a_3_0065	A5FSS9	Integral membrane protein TerC n=5 Tax=Dehalococcoides mccartyi RepID=A5FSS9_DEHSB	99.38	0	1	321	1	321	67182	68147	0	643		Deha11a_3_0086	87472	88059
Deha11a_3_0066	A5FSS8	Uncharacterized protein involved in formate dehydrogenase formation-like protein n=6 Tax=Dehalococcoides mccartyi RepID=A5FSS8_DEHSB	98.94	0	1	282	1	282	68328	69176	9e-165	583		Deha11a_3_0085	87060	87413
Deha11a_3_0067	A5FSS7	Polysulphide reductase, NrfD n=5 Tax=Dehalococcoides mccartyi RepID=A5FSS7_DEHSB	100	0	1	403	1	403	69177	70388	0	807		Deha11a_3_0084	86071	87063
Deha11a_3_0069	A5FSN6	Formate dehydrogenase alpha subunit n=6 Tax=Dehalococcoides mccartyi RepID=A5FSN6_DEHSB	99.3	0	2	994	1	993	70476	73460	0	2040		Deha11a_3_0083	84986	85819
Deha11a_3_0070	D2BG98	Methyltransferase n=5 Tax=Dehalococcoides mccartyi RepID=D2BG98_DEHSV	97.92	0	1	192	1	192	73836	74414	3e-107	390		Deha11a_3_0082	83689	84696
Deha11a_3_0071	D2BG99	Phosphopantetheine adenylyltransferase OS=Dehalococcoides sp. (strain VS) GN=coaD PE=3 SV=1	94.77	0	1	172	1	172	74344	74865	2e-89	331		Deha11a_3_0081	82765	83676
Deha11a_3_0072	A5FSN3	4Fe-4S ferredoxin, iron-sulfur binding domain protein n=5 Tax=Dehalococcoides mccartyi RepID=A5FSN3_DEHSB	100	0	1	84	1	84	74954	75208	1e-40	169		Deha11a_3_0080	82170	82673
Deha11a_3_0073	A5FP75	Colicin V production protein n=5 Tax=Dehalococcoides mccartyi RepID=A5FP75_DEHSB	99.38	0	1	162	1	162	75319	75807	3e-83	310		Deha11a_3_0079	81898	82173
Deha11a_3_0074	A5FP74	Pyrroline-5-carboxylate reductase n=5 Tax=Dehalococcoides mccartyi RepID=A5FP74_DEHSB	99.63	0	1	267	1	267	75901	76704	9e-149	530		Deha11a_3_0078	81321	81707
Deha11a_3_0075	Q3ZA07	Leucine--tRNA ligase n=7 Tax=Dehalococcoides mccartyi RepID=SYL_DEHE1	94.83	0	1	813	1	813	76706	79147	0	1623		Deha11a_3_0077	80633	81163
Deha11a_3_0076	A5FP72	HI0933 family protein n=5 Tax=Dehalococcoides mccartyi RepID=A5FP72_DEHSB	100	0	4	438	1	435	79313	80629	0	877		Deha11a_3_0076	79313	80629
Deha11a_3_0077	A5FP71	Putative uncharacterized protein n=4 Tax=Dehalococcoides mccartyi RepID=A5FP71_DEHSB	96.59	0	1	176	1	176	80633	81163	7e-96	352		Deha11a_3_0075	76706	79147
Deha11a_3_0078	A5FP70	Putative uncharacterized protein n=3 Tax=Dehalococcoides mccartyi RepID=A5FP70_DEHSB	100	0	1	128	1	128	81321	81707	8e-70	266		Deha11a_3_0074	75901	76704
Deha11a_3_0079	A5FP69	Glutaredoxin n=3 Tax=Dehalococcoides mccartyi RepID=A5FP69_DEHSB	98.9	0	1	91	1	91	81898	82173	7e-45	182		Deha11a_3_0073	75319	75807
Deha11a_3_0080	A5FP68	Rubredoxin-type Fe(Cys)4 protein n=3 Tax=Dehalococcoides mccartyi RepID=A5FP68_DEHSB	100	0	1	167	1	167	82170	82673	6e-93	342		Deha11a_3_0072	74954	75208
Deha11a_3_0081	A5FSS6	Putative uncharacterized protein n=5 Tax=Dehalococcoides mccartyi RepID=A5FSS6_DEHSB	98.35	0	1	303	1	303	82765	83676	2e-167	592		Deha11a_3_0071	74344	74865
Deha11a_3_0082	A5FSS5	Glycosyl transferase, group 1 n=4 Tax=Dehalococcoides mccartyi RepID=A5FSS5_DEHSB	99.4	0	1	335	1	335	83689	84696	0	687		Deha11a_3_0070	73836	74414
Deha11a_3_0083	D3SHH2	LmbE family protein n=5 Tax=Dehalococcoides mccartyi RepID=D3SHH2_DEHSG	98.92	0	1	277	1	277	84986	85819	5e-160	567		Deha11a_3_0069	70476	73460
Deha11a_3_0084	A5FSQ3	Aldo/keto reductase n=5 Tax=Dehalococcoides mccartyi RepID=A5FSQ3_DEHSB	99.07	0	7	330	1	324	86071	87063	0	652		Deha11a_3_0067	69177	70388
Deha11a_3_0085	A5FSQ2	UPF0251 protein DehaBAV1_0135 n=5 Tax=Dehalococcoides mccartyi RepID=Y135_DEHSB	98.29	0	1	117	1	117	87060	87413	2e-60	234		Deha11a_3_0066	68328	69176
Deha11a_3_0086	D3SHH5	Heat repeat-containing PBS lyase n=4 Tax=Dehalococcoides mccartyi RepID=D3SHH5_DEHSG	98.17	0	32	195	1	164	87472	88059	5e-84	313		Deha11a_3_0065	67182	68147
Deha11a_3_0087	A5FSQ0	Beta-lysine acetyltransferase / L-lysine 2,3-aminomutase n=6 Tax=Dehalococcoides mccartyi RepID=A5FSQ0_DEHSB	99.32	0	24	753	1	730	88444	90705	0	1518		Deha11a_3_0064	65271	67013
Deha11a_3_0088	A5FSP9	Proteinase inhibitor I4, serpin n=5 Tax=Dehalococcoides mccartyi RepID=A5FSP9_DEHSB	99.3	0	1	426	1	426	90787	92067	0	866		Deha11a_3_0063	64585	64872
Deha11a_3_0089	D2BGC0	Membrane protein, Hly III family n=7 Tax=Dehalococcoides mccartyi RepID=D2BGC0_DEHSV	94.87	0	1	195	1	195	92253	92840	1e-99	365		Deha11a_3_0062	63169	64536
Deha11a_3_0090	A5FSP7	ABC transporter related protein n=7 Tax=Dehalococcoides mccartyi RepID=A5FSP7_DEHSB	99.12	0	1	685	1	685	92837	94894	0	1385		Deha11a_3_0061	62327	62926
Deha11a_3_0091	Q3ZWT4	Putative uncharacterized protein n=5 Tax=Dehalococcoides mccartyi RepID=Q3ZWT4_DEHSC	98.95	0	1	285	1	285	94962	95819	1e-159	566		Deha11a_3_0060	60550	62343
Deha11a_3_0092	A5FSP5	HI0933 family protein n=5 Tax=Dehalococcoides mccartyi RepID=A5FSP5_DEHSB	98.98	0	3	396	1	394	95945	97135	0	798		Deha11a_3_0059	59889	60569
Deha11a_3_0093	A5FSP4	Putative uncharacterized protein n=3 Tax=Dehalococcoides mccartyi RepID=A5FSP4_DEHSB	100	0	1	113	1	113	97338	97679	1e-58	228		Deha11a_3_0058	59223	59648
Deha11a_3_0094	A5FSP3	Putative uncharacterized protein n=3 Tax=Dehalococcoides mccartyi RepID=A5FSP3_DEHSB	100	0	1	85	1	85	97692	97949	3e-40	167		Deha11a_3_0057	58655	59020
Deha11a_3_0095	A5FSP2	TM2 domain containing protein+B7201 n=3 Tax=Dehalococcoides mccartyi RepID=A5FSP2_DEHSB	100	0	1	107	1	107	98037	98360	5e-55	216		Deha11a_3_0056	58346	58615
Deha11a_3_0097	Q3ZWH7	Atp-dependent exodnase, exonuclease v n=1 Tax=Dehalococcoides sp. (strain CBDB1) RepID=Q3ZWH7_DEHSC	96.24	0	211	529	1105	1423	98597	100186	0	639
Deha11a_3_0098	A5FSM4	Putative uncharacterized protein n=3 Tax=Dehalococcoides mccartyi RepID=A5FSM4_DEHSB	92.56	0	1	309	1	309	100187	101116	3e-164	582
Deha11a_3_0099	A5FSM3	Transcriptional regulator, XRE family n=3 Tax=Dehalococcoides mccartyi RepID=A5FSM3_DEHSB	99.24	0	1	131	1	131	101120	101515	1e-68	262
Deha11a_3_0100	D3SH24	Transcriptional regulator, XRE family n=3 Tax=Dehalococcoides mccartyi RepID=D3SH24_DEHSG	97.53	0	1	81	1	81	101674	101919	1e-38	162
Deha11a_3_0102	A5FSM2	Putative uncharacterized protein n=3 Tax=Dehalococcoides mccartyi RepID=A5FSM2_DEHSB	94.79	0	3	328	1	326	102021	103007	0	648
Deha11a_3_0103	D3SH22	Putative uncharacterized protein n=3 Tax=Dehalococcoides mccartyi RepID=D3SH22_DEHSG	97.01	1	1	731	1	735	103057	105252	0	1441
Deha11a_3_0104	D3SH21	Putative uncharacterized protein n=2 Tax=Dehalococcoides mccartyi RepID=D3SH21_DEHSG	91.67	0	3	98	1	96	105239	105538	8e-46	186
Deha11a_3_0105	D3SH20	Putative uncharacterized protein n=2 Tax=Dehalococcoides mccartyi RepID=D3SH20_DEHSG	95.89	0	1	73	1	73	105495	105716	1e-25	119
Deha11a_3_0106	D3SH19	Heat shock protein DnaJ domain protein n=2 Tax=Dehalococcoides mccartyi RepID=D3SH19_DEHSG	98.88	0	27	115	1	89	105721	106068	6e-46	186
Deha11a_3_0107	D3SH18	ATPase associated with various cellular activities AAA_5 n=3 Tax=Dehalococcoides mccartyi RepID=D3SH18_DEHSG	89.61	0	3	310	1	308	106059	106991	5e-156	554
Deha11a_3_0108	A5FSN2	Putative uncharacterized protein n=3 Tax=Dehalococcoides mccartyi RepID=A5FSN2_DEHSB	96.34	0	1	273	1	273	107165	107986	6e-132	474
Deha11a_3_0109	D2BGD6	Putative uncharacterized protein n=3 Tax=Dehalococcoides mccartyi RepID=D2BGD6_DEHSV	93.48	0	13	104	1	92	107943	108257	2e-44	181
Deha11a_3_0110	D3SH14	SpoVT/AbrB domain protein n=1 Tax=Dehalococcoides sp. (strain GT) RepID=D3SH14_DEHSG	96.55	0	2	59	1	58	108495	108674	4e-24	114
Deha11a_3_0111	A5FSN0	Putative uncharacterized protein n=4 Tax=Dehalococcoides mccartyi RepID=A5FSN0_DEHSB	95.71	0	61	130	1	70	108736	109128	1e-32	142
Deha11a_3_0113	D3SH12	Putative uncharacterized protein n=1 Tax=Dehalococcoides sp. (strain GT) RepID=D3SH12_DEHSG	100	0	1	70	1	70	109258	109470	4e-30	134
Deha11a_3_0115	D3SH10	Putative uncharacterized protein n=2 Tax=Dehalococcoides mccartyi RepID=D3SH10_DEHSG	97.92	0	1	192	1	192	109751	110329	3e-105	384
Deha11a_3_0116	D3SH09	Putative uncharacterized protein n=2 Tax=Dehalococcoides mccartyi RepID=D3SH09_DEHSG	97.71	0	1	175	1	175	110350	110877	2e-88	327
Deha11a_3_0117	D3SH08	Cytosine/purines/uracil/thiamine/allantoin family permease n=2 Tax=Dehalococcoides mccartyi RepID=D3SH08_DEHSG	91.38	0	1	58	1	58	110874	111050	2e-16	89
Deha11a_3_0118	D3SH07	Putative uncharacterized protein n=2 Tax=Dehalococcoides mccartyi RepID=D3SH07_DEHSG	95.72	0	39	225	1	187	110933	111610	2e-92	342
Deha11a_3_0119	D3SH06	Putative uncharacterized protein n=2 Tax=Dehalococcoides mccartyi RepID=D3SH06_DEHSG	95.54	0	1	157	1	157	111610	112083	1e-83	311
Deha11a_3_0120	D3SH05	Putative uncharacterized protein n=1 Tax=Dehalococcoides sp. (strain GT) RepID=D3SH05_DEHSG	93.89	0	1	180	1	180	112101	112643	2e-92	341
Deha11a_3_0121	D3SH04	Putative uncharacterized protein n=1 Tax=Dehalococcoides sp. (strain GT) RepID=D3SH04_DEHSG	70.59	2	1	237	1	236	112662	113375	1e-84	316
Deha11a_3_0122	D3SH03	Peptidase S8 and S53 subtilisin kexin sedolisin n=2 Tax=Dehalococcoides mccartyi RepID=D3SH03_DEHSG	97.6	0	1	416	1	416	113387	114640	0	816
Deha11a_3_0123	D3SH02	Putative uncharacterized protein n=2 Tax=Dehalococcoides mccartyi RepID=D3SH02_DEHSG	89.81	0	2	109	1	108	114641	114970	3e-48	194
Deha11a_3_0124	D3SH00	Putative uncharacterized protein n=2 Tax=Dehalococcoides mccartyi RepID=D3SH00_DEHSG	90.81	0	1	283	1	283	115167	116018	2e-142	508
Deha11a_3_0126	D3SGZ9	Putative uncharacterized protein n=1 Tax=Dehalococcoides sp. (strain GT) RepID=D3SGZ9_DEHSG	99.58	0	2	238	1	237	116025	116741	8e-136	486
Deha11a_3_0127	D2BGE9	Putative uncharacterized protein n=1 Tax=Dehalococcoides sp. (strain VS) RepID=D2BGE9_DEHSV	74.22	0	1	128	1	128	116753	117139	3e-53	210
Deha11a_3_0128	D2BGF0	Putative uncharacterized protein n=1 Tax=Dehalococcoides sp. (strain VS) RepID=D2BGF0_DEHSV	70.5	0	1	200	1	200	117149	117751	8e-80	300
Deha11a_3_0129	D3SGZ6	Putative uncharacterized protein n=2 Tax=Dehalococcoides mccartyi RepID=D3SGZ6_DEHSG	92.95	0	2	157	2	157	117761	118234	3e-65	250
Deha11a_3_0130	A5FP62	Phage integrase family protein n=3 Tax=Dehalococcoides mccartyi RepID=A5FP62_DEHSB	92.64	0	1	231	1	231	118234	118929	2e-123	445
Deha11a_3_0131	D3SGZ4	Putative uncharacterized protein n=2 Tax=Dehalococcoides mccartyi RepID=D3SGZ4_DEHSG	96.04	0	18	118	1	101	118871	119227	1e-51	205
Deha11a_3_0132	D3SGZ3	Putative uncharacterized protein n=2 Tax=Dehalococcoides mccartyi RepID=D3SGZ3_DEHSG	86.58	0	1	514	1	514	119227	120771	0	929
Deha11a_3_0133	A5FSW2	Putative uncharacterized protein n=3 Tax=Dehalococcoides mccartyi RepID=A5FSW2_DEHSB	92.61	0	1	176	1	176	120775	121311	4e-94	347
Deha11a_3_0134	F8CHE8	TPR repeat-containing protein n=1 Tax=Myxococcus fulvus (strain ATCC BAA-855 / HW-1) RepID=F8CHE8_MYXFH	24.62	20	13	558	15	576	121786	123498	2e-17	95.1
Deha11a_3_0135	Q2B042	Uncharacterized protein n=1 Tax=Bacillus sp. NRRL B-14911 RepID=Q2B042_9BACI	39.62	1	5	110	4	107	123697	124050	2e-16	88.6
Deha11a_3_0136	I0ILM6	Uncharacterized protein n=1 Tax=Leptospirillum ferrooxidans (strain C2-3) RepID=I0ILM6_LEPFC	26.88	12	27	323	5	311	124051	125040	4e-16	89.7
Deha11a_3_0138	Q3ZWI5	Putative uncharacterized protein n=1 Tax=Dehalococcoides sp. (strain CBDB1) RepID=Q3ZWI5_DEHSC	24.63	10	126	377	123	373	127831	128973	5e-09	66.6
Deha11a_3_0139	F5UL30	Putative uncharacterized protein n=1 Tax=Microcoleus vaginatus FGP-2 RepID=F5UL30_9CYAN	53.65	3	4	275	7	279	129387	130214	3e-74	282
Deha11a_3_0140	F5UL29	Putative uncharacterized protein n=1 Tax=Microcoleus vaginatus FGP-2 RepID=F5UL29_9CYAN	68.96	4	1	421	1	417	130217	131482	1e-168	597
Deha11a_3_0141	F5UL28	Putative uncharacterized protein n=1 Tax=Microcoleus vaginatus FGP-2 RepID=F5UL28_9CYAN	49	5	3	397	2	399	131486	132679	3e-100	369
Deha11a_3_0142	F5UL27	DEAD/DEAH box helicase domain protein n=1 Tax=Microcoleus vaginatus FGP-2 RepID=F5UL27_9CYAN	61.45	0	1	690	1	690	132676	134781	0	904
Deha11a_3_0143	B8FD50	Beta-lactamase domain protein n=1 Tax=Desulfatibacillum alkenivorans (strain AK-01) RepID=B8FD50_DESAA	42.26	7	2	428	3	428	134819	137062	6e-96	356
Deha11a_3_0144	Q67PU9	Conserved domain protein n=1 Tax=Symbiobacterium thermophilum (strain T / IAM 14863) RepID=Q67PU9_SYMTH	49.33	1	8	230	140	360	137077	137778	3e-53	212
Deha11a_3_0145	D3SGZ0	Putative uncharacterized protein n=1 Tax=Dehalococcoides sp. (strain GT) RepID=D3SGZ0_DEHSG	86.07	0	1	201	1	201	138040	138645	3e-101	371
Deha11a_3_0146	A5FSW7	DNA polymerase III beta subunit family protein n=5 Tax=Dehalococcoidetes RepID=A5FSW7_DEHSB	94.31	3	1	420	1	419	138790	140052	0	795
Deha11a_3_0147	D3SGY8	Putative uncharacterized protein n=2 Tax=Dehalococcoidetes RepID=D3SGY8_DEHSG	91.94	0	1	62	1	62	140375	140563	4e-25	117
Deha11a_3_0148	D3SGY7	Putative uncharacterized protein n=4 Tax=Dehalococcoidetes RepID=D3SGY7_DEHSG	95.5	0	1	111	1	111	140628	140963	3e-54	214
Deha11a_3_0149	A5FSW5	Putative uncharacterized protein n=6 Tax=Dehalococcoidetes RepID=A5FSW5_DEHSB	90.48	0	1	105	1	105	141019	141336	2e-51	204
Deha11a_3_0150	A5FSW3	Putative uncharacterized protein n=1 Tax=Dehalococcoides sp. (strain BAV1) RepID=A5FSW3_DEHSB	84.47	0	1	161	1	161	141376	141861	2e-77	291
Deha11a_3_0153	Q67KK1	Exodeoxyribonuclease-like protein n=1 Tax=Symbiobacterium thermophilum (strain T / IAM 14863) RepID=Q67KK1_SYMTH	47.94	15	1	1203	2	1191	142377	146006	0	1180
Deha11a_3_0154	UPI0001E2BE17	UPI0001E2BE17 related cluster n=1 RepID=UPI0001E2BE17	72.79	2	1	940	1	939	146062	148884	0	1457
Deha11a_3_0155	UPI0001E2BE16	UPI0001E2BE16 related cluster n=1 RepID=UPI0001E2BE16	64.81	6	3	1575	2	1568	148888	153615	0	2150
Deha11a_3_0157	UPI0001E2BE14	UPI0001E2BE14 related cluster n=1 RepID=UPI0001E2BE14	64.67	9	1	2114	1	2107	153944	160297	0	2922
Deha11a_3_0158	UPI0001E2BE13	UPI0001E2BE13 related cluster n=1 RepID=UPI0001E2BE13	67.1	1	1	696	1	695	160294	162384	0	1008
Deha11a_3_0160	A5FSC9	Patatin n=4 Tax=Dehalococcoides mccartyi RepID=A5FSC9_DEHSB	100	0	1	275	1	275	162685	163512	2e-155	551
Deha11a_3_0161	A5FSD0	GCN5-related N-acetyltransferase n=4 Tax=Dehalococcoides mccartyi RepID=A5FSD0_DEHSB	99.05	0	1	211	1	211	163490	164125	5e-120	433
Deha11a_3_0162	A5FSD1	Putative uncharacterized protein n=5 Tax=Dehalococcoides mccartyi RepID=A5FSD1_DEHSB	100	0	1	530	1	530	164130	165722	0	1085
Deha11a_3_0163	A5FSD2	Putative uncharacterized protein n=5 Tax=Dehalococcoides mccartyi RepID=A5FSD2_DEHSB	98.99	0	15	213	1	199	165719	166360	8e-112	406
Deha11a_3_0164	D3SHI9	NurA domain protein n=3 Tax=Dehalococcoides mccartyi RepID=D3SHI9_DEHSG	99.25	0	1	401	1	401	166388	167593	0	818
Deha11a_3_0165	D3SHJ0	Lysine exporter protein (LYSE/YGGA) n=5 Tax=Dehalococcoides mccartyi RepID=D3SHJ0_DEHSG	99.54	0	38	255	1	218	167574	168341	2e-118	428
Deha11a_3_0166	A5FSD5	Histone deacetylase superfamily n=3 Tax=Dehalococcoides mccartyi RepID=A5FSD5_DEHSB	99.41	0	1	341	1	341	168368	169393	0	696
Deha11a_3_0167	A5FSC2	Cation diffusion facilitator family transporter n=4 Tax=Dehalococcoides mccartyi RepID=A5FSC2_DEHSB	100	0	1	311	1	311	169367	170302	6e-179	630
Deha11a_3_0168	D2BGI5	Protein-export membrane protein SecF n=6 Tax=Dehalococcoides mccartyi RepID=D2BGI5_DEHSV	95.33	0	1	300	1	300	170325	171230	5e-166	587
Deha11a_3_0169	D2BGI6	Protein translocase subunit SecD n=5 Tax=Dehalococcoides mccartyi RepID=SECD_DEHSV	96.66	0	5	453	1	449	171223	172584	0	866
Deha11a_3_0170	D3SHJ5	Polynucleotide adenylyltransferase/metal dependent phosphohydrolase n=5 Tax=Dehalococcoides mccartyi RepID=D3SHJ5_DEHSG	99.41	0	12	516	1	505	172586	174136	0	1034
Deha11a_3_0171	A5FSC6	Helix-turn-helix domain protein n=5 Tax=Dehalococcoides mccartyi RepID=A5FSC6_DEHSB	100	0	1	133	1	133	174242	174643	9e-71	269
Deha11a_3_0172	A5FSC7	Replication restart DNA helicase PriA n=4 Tax=Dehalococcoides mccartyi RepID=A5FSC7_DEHSB	99.39	0	1	815	1	815	174903	177350	0	1677
Deha11a_3_0173	Q3Z9L4	50S ribosomal protein L19 n=5 Tax=Dehalococcoides mccartyi RepID=RL19_DEHE1	88.97	1	18	148	1	136	177371	177817	1e-59	232
Deha11a_3_0174	A5FSB5	tRNA (guanine-N(1)-)-methyltransferase n=4 Tax=Dehalococcoides mccartyi RepID=TRMD_DEHSB	99.19	0	1	248	1	248	177890	178636	6e-141	503
Deha11a_3_0175	Q3Z9L2	Protein MraZ n=4 Tax=Dehalococcoides mccartyi RepID=MRAZ_DEHE1	96.43	0	1	140	1	140	178819	179247	1e-74	282
Deha11a_3_0176	Q3Z9L1	Ribosomal RNA small subunit methyltransferase H n=6 Tax=Dehalococcoides mccartyi RepID=RSMH_DEHE1	91.12	0	1	349	1	349	179254	180303	0	660
Deha11a_3_0177	A5FSB8	Cell division protein ftsA n=5 Tax=Dehalococcoides mccartyi RepID=A5FSB8_DEHSB	100	0	1	408	1	408	180374	181600	0	825
Deha11a_3_0178	A5FSB9	Cell division protein FtsZ n=5 Tax=Dehalococcoides mccartyi RepID=A5FSB9_DEHSB	100	0	1	376	1	376	181640	182770	0	756
Deha11a_3_0179	Q3ZZA1	Transcriptional repressor NrdR n=6 Tax=Dehalococcoides mccartyi RepID=NRDR_DEHSC	99.43	0	6	180	1	175	182899	183441	1e-97	358
Deha11a_3_0180	A5FSC1	Ribonucleoside-diphosphate reductase n=6 Tax=Dehalococcoides mccartyi RepID=A5FSC1_DEHSB	99.42	0	1	866	1	866	183443	186043	0	1790
Deha11a_3_0181	A5FSB0	Putative uncharacterized protein n=5 Tax=Dehalococcoides mccartyi RepID=A5FSB0_DEHSB	100	0	2	195	1	194	186270	186857	1e-112	409
Deha11a_3_0182	D2BGJ9	Radical SAM domain protein n=7 Tax=Dehalococcoides mccartyi RepID=D2BGJ9_DEHSV	90.99	0	1	544	16	559	186826	188460	0	1017
Deha11a_3_0183	A5FSB2	GatB/Yqey domain protein n=6 Tax=Dehalococcoides mccartyi RepID=A5FSB2_DEHSB	100	0	1	149	1	149	188509	188958	3e-79	297
Deha11a_3_0184	Q3Z9K2	30S ribosomal protein S21 n=5 Tax=Dehalococcoides mccartyi RepID=RS21_DEHE1	100	0	1	64	1	64	188960	189154	2e-27	125
Deha11a_3_0185	D2BGK2	Putative uncharacterized protein n=2 Tax=Dehalococcoides mccartyi RepID=D2BGK2_DEHSV	87.18	4	1	592	1	590	189328	191106	0	904
Deha11a_3_0188	D3SHL2	Putative uncharacterized protein n=3 Tax=Dehalococcoides mccartyi RepID=D3SHL2_DEHSG	96.67	0	1	420	1	420	191369	192631	0	818
Deha11a_3_0189	Q3ZZ92	Putative uncharacterized protein n=5 Tax=Dehalococcoides mccartyi RepID=Q3ZZ92_DEHSC	98.43	0	1	127	1	127	192621	193004	4e-68	260
Deha11a_3_0190	A5FSA1	Putative uncharacterized protein n=3 Tax=Dehalococcoides mccartyi RepID=A5FSA1_DEHSB	97.84	0	1	231	1	231	193091	193786	9e-120	433
Deha11a_3_0191	D3SHL5	Ribonuclease H n=1 Tax=Dehalococcoides sp. (strain GT) RepID=D3SHL5_DEHSG	97.92	0	1	48	87	134	194063	194209	7e-19	96.7
Deha11a_3_0192	Q3ZZ89	Putative uncharacterized protein n=5 Tax=Dehalococcoides mccartyi RepID=Q3ZZ89_DEHSC	98.63	0	1	219	1	219	194750	195409	2e-120	434
Deha11a_3_0193	Q3Z9J0	Putative uncharacterized protein n=4 Tax=Dehalococcoides mccartyi RepID=Q3Z9J0_DEHE1	93.75	0	1	80	11	90	195699	195941	2e-38	161
Deha11a_3_0194	A5FS94	Carboxyl-terminal protease n=4 Tax=Dehalococcoides mccartyi RepID=A5FS94_DEHSB	99.2	0	1	375	1	375	196039	197217	0	745
Deha11a_3_0195	Q3Z9I8	Phenylalanine--tRNA ligase alpha subunit n=5 Tax=Dehalococcoides mccartyi RepID=SYFA_DEHE1	96.24	0	1	346	1	346	197289	198329	0	664
Deha11a_3_0196	Q3ZZD2	Phenylalanine--tRNA ligase beta subunit n=5 Tax=Dehalococcoides mccartyi RepID=SYFB_DEHSC	99.13	0	1	809	1	809	198331	200760	0	1645
Deha11a_3_0197	A5FS97	Inorganic pyrophosphatase n=5 Tax=Dehalococcoides mccartyi RepID=A5FS97_DEHSB	100	0	1	211	1	211	200850	201485	4e-120	434
Deha11a_3_0198	Q3ZZD0	Proline--tRNA ligase n=7 Tax=Dehalococcoides mccartyi RepID=SYP_DEHSC	99.47	0	1	569	1	569	201550	203259	0	1167
Deha11a_3_0199	A5FS85	4-hydroxy-3-methylbut-2-en-1-yl diphosphate synthase n=5 Tax=Dehalococcoides mccartyi RepID=ISPG_DEHSB	100	0	1	348	1	348	203353	204399	0	694
Deha11a_3_0200	A5FS86	Site-2 protease, Metallo peptidase, MEROPS family M50B n=5 Tax=Dehalococcoides mccartyi RepID=A5FS86_DEHSB	100	0	1	345	1	345	204435	205472	0	682
Deha11a_3_0201	A5FS87	1-deoxy-D-xylulose 5-phosphate reductoisomerase n=5 Tax=Dehalococcoides mccartyi RepID=A5FS87_DEHSB	99.2	0	1	377	1	377	205473	206606	0	768
Deha11a_3_0202	A5FS88	Phosphatidate cytidylyltransferase n=5 Tax=Dehalococcoides mccartyi RepID=A5FS88_DEHSB	99.63	0	1	267	1	267	206591	207394	6e-149	530
Deha11a_3_0203	A5FS89	Isoprenyl transferase n=3 Tax=Dehalococcoides mccartyi RepID=A5FS89_DEHSB	99.58	0	1	236	1	236	207398	208108	1e-133	479
Deha11a_3_0204	Q3ZZC4	Ribosome-recycling factor n=5 Tax=Dehalococcoides mccartyi RepID=RRF_DEHSC	100	0	1	185	1	185	208173	208730	9e-102	372
Deha11a_3_0205	Q3Z9H8	Uridylate kinase n=5 Tax=Dehalococcoides mccartyi RepID=PYRH_DEHE1	96.27	0	1	241	1	241	208732	209457	2e-132	475
Deha11a_3_0206	A5FS78	Elongation factor Ts n=5 Tax=Dehalococcoides mccartyi RepID=A5FS78_DEHSB	99.4	0	1	167	1	167	209472	209975	8e-91	335
Deha11a_3_0207	Q3Z9H6	30S ribosomal protein S2 n=5 Tax=Dehalococcoides mccartyi RepID=RS2_DEHE1	96.73	0	1	245	1	245	210000	210737	1e-140	502
Deha11a_3_0208	Q3Z9H5	Phosphoribosylformylglycinamidine synthase 1 n=7 Tax=Dehalococcoides mccartyi RepID=PURQ_DEHE1	93.73	0	1	255	1	255	210922	211689	7e-141	503
Deha11a_3_0209	A5FS81	Phosphoribosylformylglycinamidine synthase 2 n=7 Tax=Dehalococcoides mccartyi RepID=A5FS81_DEHSB	99.06	0	1	953	1	953	211696	214557	0	1948
Deha11a_3_0210	Q3Z9H3	Pyridoxal biosynthesis lyase PdxS n=7 Tax=Dehalococcoides mccartyi RepID=PDXS_DEHE1	96.59	0	1	293	1	293	214561	215442	1e-157	559
Deha11a_3_0211	A5FS83	Rieske (2Fe-2S) domain protein n=5 Tax=Dehalococcoides mccartyi RepID=A5FS83_DEHSB	99.24	0	2	133	1	132	215624	216025	4e-72	273
Deha11a_3_0212	A5FS70	Putative uncharacterized protein n=4 Tax=Dehalococcoides mccartyi RepID=A5FS70_DEHSB	100	0	8	263	1	256	216185	216976	2e-143	511
Deha11a_3_0213	A5FS71	IMP dehydrogenase family protein n=6 Tax=Dehalococcoides mccartyi RepID=A5FS71_DEHSB	99.74	0	1	381	1	381	217055	218200	0	781
Deha11a_3_0214	A5FS72	Ribosomal RNA small subunit methyltransferase I n=3 Tax=Dehalococcoides mccartyi RepID=A5FS72_DEHSB	100	0	11	284	1	274	218432	219286	4e-155	551
Deha11a_3_0215	A5FS73	Putative uncharacterized protein n=5 Tax=Dehalococcoides mccartyi RepID=A5FS73_DEHSB	100	0	1	71	1	71	219311	219526	8e-34	146
Deha11a_3_0216	Q3Z9G6	Methionine--tRNA ligase n=6 Tax=Dehalococcoides mccartyi RepID=SYM_DEHE1	93.31	0	1	553	1	553	219535	221196	0	1088
Deha11a_3_0217	Q3ZZD5	Heptaprenyl diphosphate synthase component II n=6 Tax=Dehalococcoides mccartyi RepID=Q3ZZD5_DEHSC	99.08	0	1	326	1	326	221212	222192	0	661
Deha11a_3_0218	Q3ZZF9	ATP-dependent zinc metalloprotease FtsH n=5 Tax=Dehalococcoides mccartyi RepID=Q3ZZF9_DEHSC	99.67	0	1	608	1	608	222407	224233	0	1229
Deha11a_3_0219	A5FS63	Endonuclease IV n=5 Tax=Dehalococcoides mccartyi RepID=A5FS63_DEHSB	99.28	0	44	319	1	276	224293	225252	8e-161	570
Deha11a_3_0220	D3SHP6	Iojap-like protein n=6 Tax=Dehalococcoides mccartyi RepID=D3SHP6_DEHSG	99.12	0	6	119	1	114	225228	225587	1e-59	232
Deha11a_3_0221	Q3ZZF6	Nucleoside diphosphate kinase n=5 Tax=Dehalococcoides mccartyi RepID=NDK_DEHSC	100	0	1	142	1	142	225588	226016	2e-77	291
Deha11a_3_0222	A5FS66	HAD-superfamily hydrolase, subfamily IA, variant 3 n=4 Tax=Dehalococcoides mccartyi RepID=A5FS66_DEHSB	98.46	0	1	456	1	456	226026	227396	0	915
Deha11a_3_0223	A5FS67	Putative uncharacterized protein n=5 Tax=Dehalococcoides mccartyi RepID=A5FS67_DEHSB	99.39	0	1	163	1	163	227374	227865	2e-88	327
Deha11a_3_0224	A5FS68	Thiamine-monophosphate kinase n=5 Tax=Dehalococcoides mccartyi RepID=A5FS68_DEHSB	98.81	0	1	336	1	336	227862	228872	0	686
Deha11a_3_0225	A5FS69	Demethylmenaquinone methyltransferase n=5 Tax=Dehalococcoides mccartyi RepID=A5FS69_DEHSB	100	0	1	258	1	258	229164	229940	4e-152	540
Deha11a_3_0226	A5FS58	Demethylmenaquinone methyltransferase n=6 Tax=Dehalococcoides mccartyi RepID=A5FS58_DEHSB	99.61	0	1	255	1	255	229942	230709	3e-149	531
Deha11a_3_0227	A5FS59	3-dehydroquinate synthase n=6 Tax=Dehalococcoides mccartyi RepID=A5FS59_DEHSB	99.73	0	1	364	1	364	230711	231805	0	737
Deha11a_3_0228	A5FS60	1,4-dihydroxy-2-naphtoate prenyltransferase n=6 Tax=Dehalococcoides mccartyi RepID=A5FS60_DEHSB	98.69	0	1	306	1	306	231789	232709	7e-173	610
Deha11a_3_0229	A5FS61	Methyltransferase type 11 n=6 Tax=Dehalococcoides mccartyi RepID=A5FS61_DEHSB	99.5	0	1	200	1	200	232709	233311	9e-115	416
Deha11a_3_0230	A5FS62	Metallophosphoesterase n=4 Tax=Dehalococcoides mccartyi RepID=A5FS62_DEHSB	100	0	1	259	1	259	233391	234170	1e-152	542
Deha11a_3_0231	A5FS52	Ribosomal RNA small subunit methyltransferase A n=5 Tax=Dehalococcoides mccartyi RepID=RSMA_DEHSB	99.66	0	1	291	1	291	234190	235065	1e-165	586
Deha11a_3_0232	Q3Z9E9	4-diphosphocytidyl-2-C-methyl-D-erythritol kinase n=6 Tax=Dehalococcoides mccartyi RepID=ISPE_DEHE1	88.73	0	13	296	1	284	235023	235913	1e-145	519
Deha11a_3_0233	A5FS54	Rubrerythrin n=3 Tax=Dehalococcoides mccartyi RepID=A5FS54_DEHSB	100	0	4	168	1	165	235960	236466	1e-90	335
Deha11a_3_0234	D2BGQ7	Putative uncharacterized protein n=2 Tax=Dehalococcoides mccartyi RepID=D2BGQ7_DEHSV	90.36	0	1	83	6	88	236546	236797	7e-38	159
Deha11a_3_0235	A5FS56	Ion transport protein n=5 Tax=Dehalococcoides mccartyi RepID=A5FS56_DEHSB	98.88	0	1	269	1	269	236872	237681	2e-150	535
Deha11a_3_0236	Q3ZZE1	PolyA polymerase family protein n=5 Tax=Dehalococcoides mccartyi RepID=Q3ZZE1_DEHSC	99.28	0	1	418	1	418	237668	238924	0	842
Deha11a_3_0237	A5FS45	ABC transporter related protein n=7 Tax=Dehalococcoides mccartyi RepID=A5FS45_DEHSB	99.34	0	43	347	1	305	238879	239922	3e-175	618
Deha11a_3_0238	A5FS46	ABC-2 type transporter n=5 Tax=Dehalococcoides mccartyi RepID=A5FS46_DEHSB	99.61	0	22	276	1	255	239856	240686	4e-140	501
Deha11a_3_0239	A5FS47	Dephospho-CoA kinase-like protein n=5 Tax=Dehalococcoides mccartyi RepID=A5FS47_DEHSB	98.91	0	1	183	1	183	240736	241287	3e-99	363
Deha11a_3_0240	A5FS48	CMP/dCMP deaminase, zinc-binding protein n=5 Tax=Dehalococcoides mccartyi RepID=A5FS48_DEHSB	100	0	1	157	1	157	241284	241757	5e-88	326
Deha11a_3_0241	A5FS49	Diacylglycerol kinase, catalytic region n=7 Tax=Dehalococcoides mccartyi RepID=A5FS49_DEHSB	98.67	0	1	301	1	301	241845	242750	4e-173	610
Deha11a_3_0242	A5FS50	Deoxycytidine deaminase-like protein n=5 Tax=Dehalococcoides mccartyi RepID=A5FS50_DEHSB	98.82	0	6	175	1	170	242821	243348	6e-93	342
Deha11a_3_0243	D2BGR6	Nucleoside diphosphate kinase n=5 Tax=Dehalococcoides mccartyi RepID=D2BGR6_DEHSV	94.83	0	1	116	1	116	243484	243834	7e-60	233
Deha11a_3_0244	D2BGR7	Amino acid ABC transporter, ATP-binding protein n=5 Tax=Dehalococcoides mccartyi RepID=D2BGR7_DEHSV	95.07	0	1	284	1	284	243922	244776	2e-159	565
Deha11a_3_0245	A5FS39	Amino acid ABC transporter membrane protein, PAAT family n=5 Tax=Dehalococcoides mccartyi RepID=A5FS39_DEHSB	99.63	0	5	277	1	273	244683	245516	4e-154	548
Deha11a_3_0246	Q3Z9D5	Amino acid ABC transporter, periplasmic amino acid-binding protein n=6 Tax=Dehalococcoides mccartyi RepID=Q3Z9D5_DEHE1	87.31	1	1	257	1	260	245557	246330	2e-124	449
Deha11a_3_0247	A5FS41	DegV family protein n=4 Tax=Dehalococcoides mccartyi RepID=A5FS41_DEHSB	99.64	0	1	279	1	279	246530	247369	9e-157	556
Deha11a_3_0248	A5FS42	Mg2+ transporter protein, CorA family protein n=5 Tax=Dehalococcoides mccartyi RepID=A5FS42_DEHSB	100	0	1	316	1	316	248141	249091	0	649
Deha11a_3_0249	Q3Z9D0	Membrane protein, putative n=6 Tax=Dehalococcoides mccartyi RepID=Q3Z9D0_DEHE1	94.06	0	1	219	1	219	249113	249772	6e-117	423
Deha11a_3_0250	D3SHS6	Metallo-beta-lactamase family protein n=3 Tax=Dehalococcoides mccartyi RepID=D3SHS6_DEHSG	99.22	0	1	258	1	258	249793	250569	2e-147	525
Deha11a_3_0251	A5FS32	Putative uncharacterized protein n=4 Tax=Dehalococcoides mccartyi RepID=A5FS32_DEHSB	99.4	0	1	167	1	167	250572	251075	2e-94	347
Deha11a_3_0252	A5FS33	Carbohydrate kinase, YjeF related protein n=4 Tax=Dehalococcoides mccartyi RepID=A5FS33_DEHSB	98.43	0	1	511	1	511	251112	252650	0	1008
Deha11a_3_0253	A5FS34	Type III pantothenate kinase n=6 Tax=Dehalococcoides mccartyi RepID=COAX_DEHSB	98.86	0	1	263	1	263	252654	253445	3e-148	528
Deha11a_3_0254	A5FS35	Phosphopantothenate-cysteine ligase n=4 Tax=Dehalococcoides mccartyi RepID=A5FS35_DEHSB	97.46	0	5	397	1	393	253536	254729	0	778
Deha11a_3_0255	Q3ZZG9	Valine--tRNA ligase n=5 Tax=Dehalococcoides mccartyi RepID=SYV_DEHSC	99.66	0	1	880	1	880	254817	257459	0	1823
Deha11a_3_0256	A5FS37	PAS/PAC sensor signal transduction histidine kinase n=5 Tax=Dehalococcoides mccartyi RepID=A5FS37_DEHSB	100	0	1	357	1	357	257456	258529	0	736
Deha11a_3_0257	A5FS27	Two component transcriptional regulator, LuxR family n=5 Tax=Dehalococcoides mccartyi RepID=A5FS27_DEHSB	100	0	1	232	1	232	258510	259208	2e-129	465
Deha11a_3_0258	A5FS28	Putative uncharacterized protein n=5 Tax=Dehalococcoides mccartyi RepID=A5FS28_DEHSB	99.56	0	1	227	1	227	259311	259994	1e-127	459
Deha11a_3_0259	Q3ZZG5	Protein translocase subunit SecA n=7 Tax=Dehalococcoides mccartyi RepID=SECA_DEHSC	99.47	0	1	952	1	952	260019	262877	0	1969
Deha11a_3_0260	A5FS30	Ribose-phosphate pyrophosphokinase n=5 Tax=Dehalococcoides mccartyi RepID=A5FS30_DEHSB	99.69	0	1	324	1	324	262881	263855	0	660
Deha11a_3_0261	Q3ZZG3	Serine hydroxymethyltransferase n=6 Tax=Dehalococcoides mccartyi RepID=GLYA_DEHSC	99.52	0	1	415	1	415	263871	265118	0	857
Deha11a_3_0262	A5FS19	Phage SPO1 DNA polymerase-related protein n=6 Tax=Dehalococcoides mccartyi RepID=A5FS19_DEHSB	99.51	0	1	206	1	206	265252	265872	2e-116	422
Deha11a_3_0263	A5FS20	Beta-lactamase domain protein n=6 Tax=Dehalococcoides mccartyi RepID=A5FS20_DEHSB	99.82	0	1	551	1	551	265879	267534	0	1112
Deha11a_3_0264	A5FS21	Cell division protein FtsK/SpoIIIE n=6 Tax=Dehalococcoides mccartyi RepID=A5FS21_DEHSB	99.39	0	1	816	1	816	267554	270004	0	1653
Deha11a_3_0265	A5FS22	Putative uncharacterized protein n=3 Tax=Dehalococcoides mccartyi RepID=A5FS22_DEHSB	97.96	0	1	49	1	49	270043	270192	5e-19	97.4
Deha11a_3_0266	Q3Z9B4	UvrABC system protein B n=7 Tax=Dehalococcoides mccartyi RepID=UVRB_DEHE1	95.63	0	1	663	1	663	270189	272183	0	1274
Deha11a_3_0267	Q3ZZK6	Holliday junction ATP-dependent DNA helicase RuvA n=5 Tax=Dehalococcoides mccartyi RepID=RUVA_DEHSC	98.45	0	1	194	1	194	272229	272813	6e-104	380
Deha11a_3_0268	A5FS25	Crossover junction endodeoxyribonuclease RuvC n=5 Tax=Dehalococcoides mccartyi RepID=RUVC_DEHSB	98.8	0	1	167	1	167	272810	273313	2e-90	334
Deha11a_3_0269	Q3ZZK4	Probable transcriptional regulatory protein cbdbA400 n=6 Tax=Dehalococcoides mccartyi RepID=Y400_DEHSC	99.2	0	1	251	1	251	273317	274072	4e-142	507
Deha11a_3_0270	A5FS12	Holo-[acyl-carrier-protein] synthase n=5 Tax=Dehalococcoides mccartyi RepID=ACPS_DEHSB	98.32	0	1	119	1	119	274189	274548	1e-62	242
Deha11a_3_0271	A5FS13	NADH dehydrogenase subunit E n=6 Tax=Dehalococcoides mccartyi RepID=A5FS13_DEHSB	100	0	6	159	1	154	274590	275069	7e-86	319
Deha11a_3_0272	A5FS14	Propionyl-CoA carboxylase carboxyltransferase subunit n=6 Tax=Dehalococcoides mccartyi RepID=A5FS14_DEHSB	99.61	0	23	538	1	516	275225	276841	0	1051
Deha11a_3_0273	A5FS15	3-isopropylmalate dehydratase large subunit n=7 Tax=Dehalococcoides mccartyi RepID=A5FS15_DEHSB	99.54	0	1	431	1	431	276822	278117	0	877
Deha11a_3_0274	A5FS16	3-isopropylmalate dehydratase small subunit n=5 Tax=Dehalococcoides mccartyi RepID=A5FS16_DEHSB	100	0	1	167	1	167	278117	278620	3e-91	337
Deha11a_3_0275	A5FS17	Isocitrate dehydrogenase (NADP) n=7 Tax=Dehalococcoides mccartyi RepID=A5FS17_DEHSB	99.16	0	2	360	1	359	278632	279714	0	730
Deha11a_3_0276	Q3ZZJ7	Malate dehydrogenase n=7 Tax=Dehalococcoides mccartyi RepID=MDH_DEHSC	98.05	0	1	307	1	307	279794	280717	4e-171	604
Deha11a_3_0277	A5FS07	Putative uncharacterized protein n=5 Tax=Dehalococcoides mccartyi RepID=A5FS07_DEHSB	99.19	0	1	123	1	123	280740	281111	5e-64	246
Deha11a_3_0278	A5FS08	Fumarase alpha subunit n=4 Tax=Dehalococcoides mccartyi RepID=A5FS08_DEHSB	98.57	0	1	280	1	280	281112	281954	2e-156	555
Deha11a_3_0279	A5FS09	Hydro-lyase, Fe-S type, tartrate/fumarate subfamily, beta subunit n=4 Tax=Dehalococcoides mccartyi RepID=A5FS09_DEHSB	99.47	0	2	190	1	189	281951	282523	6e-104	379
Deha11a_3_0280	A5FS10	Histidine triad (HIT) protein n=5 Tax=Dehalococcoides mccartyi RepID=A5FS10_DEHSB	100	0	8	120	1	113	282504	282866	2e-58	228
Deha11a_3_0281	A5FS11	NUDIX hydrolase n=3 Tax=Dehalococcoides mccartyi RepID=A5FS11_DEHSB	100	0	1	176	1	176	282863	283393	3e-98	360
Deha11a_3_0282	D2BGV5	Acetyltransferase, GNAT family n=5 Tax=Dehalococcoides mccartyi RepID=D2BGV5_DEHSV	95.51	0	1	156	3	158	283410	283886	1e-84	315
Deha11a_3_0283	Q3ZZJ0	Probable inorganic polyphosphate/ATP-NAD kinase n=6 Tax=Dehalococcoides mccartyi RepID=PPNK_DEHSC	98.94	0	1	284	1	284	283870	284724	2e-164	582
Deha11a_3_0284	A5FS03	Putative uncharacterized protein n=4 Tax=Dehalococcoides mccartyi RepID=A5FS03_DEHSB	100	0	1	107	1	107	284796	285119	7e-52	206
Deha11a_3_0285	A5FS04	Prephenate dehydrogenase n=5 Tax=Dehalococcoides mccartyi RepID=A5FS04_DEHSB	99.65	0	1	288	1	288	285209	286075	4e-168	594
Deha11a_3_0286	A5FS05	Chorismate mutase n=5 Tax=Dehalococcoides mccartyi RepID=A5FS05_DEHSB	99.44	0	1	358	1	358	286072	287148	0	736
Deha11a_3_0287	Q3ZZI6	Chorismate synthase n=6 Tax=Dehalococcoides mccartyi RepID=AROC_DEHSC	99.73	0	1	364	1	364	287145	288239	0	740
Deha11a_3_0288	A5FRZ3	3-phosphoshikimate 1-carboxyvinyltransferase n=5 Tax=Dehalococcoides mccartyi RepID=AROA_DEHSB	99.05	0	1	420	1	420	288232	289494	0	853
Deha11a_3_0289	A5FRZ4	Shikimate kinase n=3 Tax=Dehalococcoides mccartyi RepID=AROK_DEHSB	100	0	1	176	1	176	289475	290005	9e-99	362
Deha11a_3_0290	A5FRZ5	Shikimate dehydrogenase n=5 Tax=Dehalococcoides mccartyi RepID=AROE_DEHSB	98.95	0	1	286	1	286	289989	290849	1e-165	585
Deha11a_3_0291	A5FRZ6	3-dehydroquinate dehydratase n=4 Tax=Dehalococcoides mccartyi RepID=AROD_DEHSB	99.1	0	1	222	1	222	290833	291501	3e-127	457
Deha11a_3_0292	Q3ZZN1	3-dehydroquinate synthase n=6 Tax=Dehalococcoides mccartyi RepID=AROB_DEHSC	96.1	0	1	359	1	359	291498	292577	0	707
Deha11a_3_0293	A5FRZ8	Phospho-2-dehydro-3-deoxyheptonate aldolase n=5 Tax=Dehalococcoides mccartyi RepID=A5FRZ8_DEHSB	97.44	0	1	351	1	351	292597	293652	0	707
Deha11a_3_0295	Q3Z985	30S ribosomal protein S12 n=5 Tax=Dehalococcoides mccartyi RepID=RS12_DEHE1	100	0	18	161	1	144	294123	294608	3e-78	293
Deha11a_3_0296	Q3Z984	30S ribosomal protein S7 n=6 Tax=Dehalococcoides mccartyi RepID=RS7_DEHE1	99.36	0	1	156	1	156	294622	295092	9e-86	318
Deha11a_3_0297	Q3Z983	Elongation factor G n=6 Tax=Dehalococcoides mccartyi RepID=EFG_DEHE1	95.67	0	1	693	1	693	295148	297229	0	1357
Deha11a_3_0298	Q3Z982	30S ribosomal protein S10 n=5 Tax=Dehalococcoides mccartyi RepID=RS10_DEHE1	98.04	0	1	102	1	102	297254	297562	2e-50	201
Deha11a_3_0299	Q3Z981	50S ribosomal protein L3 n=5 Tax=Dehalococcoides mccartyi RepID=RL3_DEHE1	97.56	0	1	205	1	205	297571	298188	3e-111	404
Deha11a_3_0300	Q3Z980	50S ribosomal protein L4 n=6 Tax=Dehalococcoides mccartyi RepID=RL4_DEHE1	97.13	0	1	209	1	209	298191	298823	4e-117	424
Deha11a_3_0301	Q3Z979	50S ribosomal protein L23 n=5 Tax=Dehalococcoides mccartyi RepID=RL23_DEHE1	95.74	0	1	94	1	94	298836	299120	1e-45	185
Deha11a_3_0302	Q3Z978	50S ribosomal protein L2 n=5 Tax=Dehalococcoides mccartyi RepID=RL2_DEHE1	96.72	0	1	274	1	274	299146	299970	1e-153	546
Deha11a_3_0303	Q3Z977	30S ribosomal protein S19 n=5 Tax=Dehalococcoides mccartyi RepID=RS19_DEHE1	98.92	0	1	93	1	93	299977	300258	1e-47	192
Deha11a_3_0304	Q3Z976	50S ribosomal protein L22 n=5 Tax=Dehalococcoides mccartyi RepID=RL22_DEHE1	98.17	0	1	109	1	109	300289	300618	1e-55	219
Deha11a_3_0305	Q3ZZL8	30S ribosomal protein S3 n=5 Tax=Dehalococcoides mccartyi RepID=RS3_DEHSC	100	0	1	278	1	278	300627	301463	1e-157	559
Deha11a_3_0306	Q3Z974	50S ribosomal protein L16 n=4 Tax=Dehalococcoides mccartyi RepID=RL16_DEHE1	99.27	0	1	137	1	137	301465	301914	7e-72	272
Deha11a_3_0307	Q3Z973	50S ribosomal protein L29 n=5 Tax=Dehalococcoides mccartyi RepID=RL29_DEHE1	96.92	0	13	77	1	65	301880	302113	2e-27	124
Deha11a_3_0308	A5FRY4	30S ribosomal protein S17 n=5 Tax=Dehalococcoides mccartyi RepID=RS17_DEHSB	100	0	1	90	1	90	302121	302393	2e-44	181
Deha11a_3_0309	Q3Z971	50S ribosomal protein L14 n=5 Tax=Dehalococcoides mccartyi RepID=RL14_DEHE1	98.36	0	1	122	1	122	302409	302777	9e-63	242
Deha11a_3_0310	Q3Z970	50S ribosomal protein L24 n=5 Tax=Dehalococcoides mccartyi RepID=RL24_DEHE1	98.06	0	1	103	1	103	302788	303099	2e-52	207
Deha11a_3_0311	Q3Z969	50S ribosomal protein L5 n=5 Tax=Dehalococcoides mccartyi RepID=RL5_DEHE1	94.97	0	1	179	1	179	303099	303638	4e-95	350
Deha11a_3_0312	Q3Z967	30S ribosomal protein S8 n=5 Tax=Dehalococcoides mccartyi RepID=RS8_DEHE1	98.47	0	1	131	1	131	303866	304261	2e-68	261
Deha11a_3_0313	Q3ZZN4	50S ribosomal protein L6 n=5 Tax=Dehalococcoides mccartyi RepID=RL6_DEHSC	100	0	1	182	1	182	304277	304825	2e-97	358
Deha11a_3_0314	Q3Z965	50S ribosomal protein L18 n=5 Tax=Dehalococcoides mccartyi RepID=RL18_DEHE1	100	0	1	121	1	121	304825	305190	2e-63	244
Deha11a_3_0315	Q3ZZQ7	30S ribosomal protein S5 n=5 Tax=Dehalococcoides mccartyi RepID=RS5_DEHSC	99.42	0	1	172	1	172	305207	305725	3e-91	337
Deha11a_3_0316	Q3Z963	50S ribosomal protein L30 n=5 Tax=Dehalococcoides mccartyi RepID=RL30_DEHE1	95	0	1	60	1	60	305718	305900	1e-24	115
Deha11a_3_0317	Q3Z962	50S ribosomal protein L15 n=5 Tax=Dehalococcoides mccartyi RepID=RL15_DEHE1	94.12	0	1	153	1	153	305900	306361	1e-78	295
Deha11a_3_0318	A5FRW4	Protein translocase subunit SecY n=5 Tax=Dehalococcoides mccartyi RepID=A5FRW4_DEHSB	99.54	0	1	438	1	438	306342	307658	0	867
Deha11a_3_0319	Q3ZZQ3	Adenylate kinase n=6 Tax=Dehalococcoides mccartyi RepID=KAD_DEHSC	99.07	0	1	216	1	216	307668	308318	2e-120	434
Deha11a_3_0320	A5FRW6	Methionine aminopeptidase n=5 Tax=Dehalococcoides mccartyi RepID=A5FRW6_DEHSB	99.6	0	1	251	1	251	308326	309081	2e-141	505
Deha11a_3_0321	Q3Z958	Translation initiation factor IF-1 n=6 Tax=Dehalococcoidetes RepID=IF1_DEHE1	100	0	1	73	1	73	309091	309312	6e-35	150
Deha11a_3_0322	Q3Z956	30S ribosomal protein S13 n=5 Tax=Dehalococcoides mccartyi RepID=RS13_DEHE1	97.67	0	1	129	1	129	309464	309853	9e-66	252
Deha11a_3_0323	Q3Z955	30S ribosomal protein S11 n=5 Tax=Dehalococcoides mccartyi RepID=RS11_DEHE1	98.46	0	1	130	1	130	309879	310271	1e-67	258
Deha11a_3_0324	Q3ZZP7	30S ribosomal protein S4 n=5 Tax=Dehalococcoides mccartyi RepID=RS4_DEHSC	100	0	1	207	1	207	310281	310904	6e-119	430
Deha11a_3_0325	Q3ZZP6	DNA-directed RNA polymerase subunit alpha n=6 Tax=Dehalococcoides mccartyi RepID=RPOA_DEHSC	99.7	0	1	330	1	330	310925	311917	0	662
Deha11a_3_0326	Q3Z952	50S ribosomal protein L17 n=5 Tax=Dehalococcoides mccartyi RepID=RL17_DEHE1	95.73	0	1	117	1	117	311948	312301	3e-59	230
Deha11a_3_0327	Q3Z951	tRNA pseudouridine synthase A n=6 Tax=Dehalococcoides mccartyi RepID=Q3Z951_DEHE1	93.93	0	1	247	2	248	312335	313078	7e-134	480
Deha11a_3_0328	Q3ZZP3	50S ribosomal protein L13 n=5 Tax=Dehalococcoides mccartyi RepID=RL13_DEHSC	99.3	0	5	147	1	143	313068	313511	2e-79	297
Deha11a_3_0329	Q3Z949	30S ribosomal protein S9 n=5 Tax=Dehalococcoides mccartyi RepID=RS9_DEHE1	94.7	0	1	132	1	132	313524	313922	3e-66	254
Deha11a_3_0330	A5FRW0	Putative uncharacterized protein n=4 Tax=Dehalococcoides mccartyi RepID=A5FRW0_DEHSB	100	0	1	64	1	64	313998	314192	7e-28	126
Deha11a_3_0331	A5FRW1	Bifunctional phosphoglucose/phosphomannose isomerase n=6 Tax=Dehalococcoides mccartyi RepID=A5FRW1_DEHSB	99.44	0	6	360	1	355	314589	315671	0	735
Deha11a_3_0332	D3SI09	Phosphoglucomutase/phosphomannomutase alpha/beta/alpha domain I n=6 Tax=Dehalococcoides mccartyi RepID=D3SI09_DEHSG	100	0	1	414	58	471	315681	316925	0	848
Deha11a_3_0333	Q3ZZN8	Conserved domain protein n=5 Tax=Dehalococcoides mccartyi RepID=Q3ZZN8_DEHSC	98.48	0	4	69	2	67	317092	317301	3e-26	120
Deha11a_3_0334	Q3ZZN7	S-adenosylmethionine synthase n=6 Tax=Dehalococcoides mccartyi RepID=METK_DEHSC	99.75	0	2	407	1	406	317326	318549	0	834
Deha11a_3_0335	A5FRV3	Adenosylhomocysteinase n=5 Tax=Dehalococcoides mccartyi RepID=A5FRV3_DEHSB	100	0	28	445	1	418	318556	319893	0	861
Deha11a_3_0336	A5FRV4	Uncharacterized protein-like protein n=6 Tax=Dehalococcoides mccartyi RepID=A5FRV4_DEHSB	99.62	0	12	531	1	520	319820	321415	0	1077
Deha11a_3_0337	A5FRU5	Putative uncharacterized protein n=5 Tax=Dehalococcoides mccartyi RepID=A5FRU5_DEHSB	98.48	0	1	66	1	66	321382	321582	2e-30	135
Deha11a_3_0338	A5FRU6	Putative uncharacterized protein n=6 Tax=Dehalococcoides mccartyi RepID=A5FRU6_DEHSB	99.71	0	3	345	1	343	321579	322616	0	709
Deha11a_3_0339	A5FRU7	S-methyl-5'-thioadenosine phosphorylase n=7 Tax=Dehalococcoides mccartyi RepID=A5FRU7_DEHSB	98.64	0	21	314	1	294	322603	323547	2e-169	598
Deha11a_3_0340	Q3Z937	Methylthioribose-1-phosphate isomerase n=7 Tax=Dehalococcoides mccartyi RepID=MTNA_DEHE1	93.94	0	1	330	1	330	323562	324560	2e-180	635
Deha11a_3_0341	A5FRU9	ABC-2 type transporter n=6 Tax=Dehalococcoides mccartyi RepID=A5FRU9_DEHSB	99.45	0	1	365	1	365	324562	325659	0	724
Deha11a_3_0342	A5FRT8	Daunorubicin resistance ABC transporter ATPase subunit n=6 Tax=Dehalococcoides mccartyi RepID=A5FRT8_DEHSB	99.37	0	32	347	1	316	325656	326699	0	646
Deha11a_3_0343	A5FRT9	Putative uncharacterized protein n=3 Tax=Dehalococcoides mccartyi RepID=A5FRT9_DEHSB	94.29	0	1	140	1	140	326700	327122	2e-72	274
Deha11a_3_0344	A5FRU0	MaoC domain protein dehydratase n=3 Tax=Dehalococcoides mccartyi RepID=A5FRU0_DEHSB	98.54	0	10	146	1	137	327092	327532	2e-71	271
Deha11a_3_0345	A5FRU1	GCN5-related N-acetyltransferase n=4 Tax=Dehalococcoides mccartyi RepID=A5FRU1_DEHSB	98.92	0	1	186	1	186	327519	328079	2e-105	384
Deha11a_3_0346	A5FRU2	HEAT domain containing protein n=3 Tax=Dehalococcoides mccartyi RepID=A5FRU2_DEHSB	100	0	1	316	1	316	328083	329033	0	644
Deha11a_3_0347	A5FRU3	Putative uncharacterized protein n=5 Tax=Dehalococcoides mccartyi RepID=A5FRU3_DEHSB	100	0	1	276	1	276	329033	329863	1e-159	566
Deha11a_3_0348	A5FRU4	Peptidase U62, modulator of DNA gyrase n=5 Tax=Dehalococcoides mccartyi RepID=A5FRU4_DEHSB	98.38	0	5	437	1	433	329877	331190	0	874
Deha11a_3_0349	D2BH22	Peptidase U62, modulator of DNA gyrase n=6 Tax=Dehalococcoides mccartyi RepID=D2BH22_DEHSV	95.88	0	18	478	1	461	331180	332616	0	918
Deha11a_3_0350	A5FRT2	Phosphoglucosamine mutase n=6 Tax=Dehalococcoides mccartyi RepID=A5FRT2_DEHSB	99.53	0	1	430	1	430	332694	333986	0	880
Deha11a_3_0351	A5FRT3	Nucleotidyl transferase n=4 Tax=Dehalococcoides mccartyi RepID=A5FRT3_DEHSB	99.5	0	1	400	1	400	333988	335190	0	805
Deha11a_3_0352	A5FRT4	Nucleotidyl transferase n=4 Tax=Dehalococcoides mccartyi RepID=A5FRT4_DEHSB	98.47	0	1	393	1	393	335208	336389	0	780
Deha11a_3_0353	A5FRT5	Glutamine--fructose-6-phosphate aminotransferase [isomerizing] n=5 Tax=Dehalococcoides mccartyi RepID=A5FRT5_DEHSB	99.83	0	1	593	1	593	336390	338171	0	1217
Deha11a_3_0354	A5FRT6	Phospholipid-binding protein, PBP family n=3 Tax=Dehalococcoides mccartyi RepID=A5FRT6_DEHSB	100	0	11	160	1	150	338179	338661	1e-83	311
Deha11a_3_0355	A5FRT7	HAD-superfamily hydrolase, subfamily IA, variant 1 n=3 Tax=Dehalococcoides mccartyi RepID=A5FRT7_DEHSB	99.15	0	5	238	1	234	338643	339359	2e-132	475
Deha11a_3_0357	A5FRS3	Diaminopimelate decarboxylase n=7 Tax=Dehalococcoides mccartyi RepID=A5FRS3_DEHSB	99.08	0	1	434	1	434	339484	340788	0	879
Deha11a_3_0358	A5FRS4	DNA polymerase III, delta prime subunit n=4 Tax=Dehalococcoides mccartyi RepID=A5FRS4_DEHSB	100	0	19	361	1	343	340748	341833	0	701
Deha11a_3_0359	A5FRS5	PSP1 domain protein n=6 Tax=Dehalococcoides mccartyi RepID=A5FRS5_DEHSB	100	0	1	277	1	277	341826	342659	2e-159	565
Deha11a_3_0360	Q3Z918	HNH endonuclease domain protein n=5 Tax=Dehalococcoides mccartyi RepID=Q3Z918_DEHE1	92.05	0	2	177	1	176	342648	343181	5e-93	343
Deha11a_3_0361	D2BH33	DNA replication protein n=7 Tax=Dehalococcoides mccartyi RepID=D2BH33_DEHSV	90.43	1	1	469	1	470	343250	344659	0	875
Deha11a_3_0362	A5FRS8	DNA replication protein DnaD n=4 Tax=Dehalococcoides mccartyi RepID=A5FRS8_DEHSB	99.15	0	1	236	1	236	344583	345293	1e-133	479
Deha11a_3_0363	A5FRS9	Primary replicative DNA helicase n=6 Tax=Dehalococcoides mccartyi RepID=A5FRS9_DEHSB	99.78	0	1	458	1	458	345290	346666	0	931
Deha11a_3_0364	A5FRT0	50S ribosomal protein L9 n=3 Tax=Dehalococcoides mccartyi RepID=RL9_DEHSB	100	0	1	151	1	151	346667	347122	1e-79	298
Deha11a_3_0365	A5FRR5	Thioredoxin reductase n=3 Tax=Dehalococcoides mccartyi RepID=A5FRR5_DEHSB	99.67	0	19	324	1	306	347192	348166	2e-176	622
Deha11a_3_0366	Q3ZZV6	Phosphate acyltransferase n=6 Tax=Dehalococcoides mccartyi RepID=PLSX_DEHSC	99.42	0	1	347	1	347	348093	349136	0	684
Deha11a_3_0367	D3SI43	CoA-substrate-specific enzyme activase n=4 Tax=Dehalococcoides mccartyi RepID=D3SI43_DEHSG	99.29	0	1	283	1	283	349176	350027	2e-162	575
Deha11a_3_0368	D2BH40	Metal-dependent amidase/aminoacylase/carboxypeptidase n=6 Tax=Dehalococcoides mccartyi RepID=D2BH40_DEHSV	90.93	0	1	397	51	447	350053	351246	0	710
Deha11a_3_0369	Q3Z909	UvrABC system protein A n=6 Tax=Dehalococcoides mccartyi RepID=Q3Z909_DEHE1	95.87	0	3	946	1	944	351454	354294	0	1866
Deha11a_3_0370	A5FRS0	Metal dependent phosphohydrolase n=4 Tax=Dehalococcoides mccartyi RepID=A5FRS0_DEHSB	99.45	0	11	193	1	183	354338	354919	3e-100	367
Deha11a_3_0371	A5FRS1	Transcriptional regulator, XRE family n=5 Tax=Dehalococcoides mccartyi RepID=A5FRS1_DEHSB	100	0	14	80	1	67	354989	355231	6e-31	136
Deha11a_3_0372	A5FRS2	SMC domain protein n=5 Tax=Dehalococcoides mccartyi RepID=A5FRS2_DEHSB	98.95	0	1	859	1	859	355228	357807	0	1723
Deha11a_3_0373	A5FRQ7	RNA polymerase sigma factor n=5 Tax=Dehalococcoides mccartyi RepID=A5FRQ7_DEHSB	100	0	1	520	1	520	357978	359540	0	1049
Deha11a_3_0374	Q3Z903	DNA primase n=7 Tax=Dehalococcoides mccartyi RepID=Q3Z903_DEHE1	91.19	1	1	588	1	590	359541	361307	0	1120
Deha11a_3_0375	D2BH47	dGTP triphosphohydrolase n=5 Tax=Dehalococcoides mccartyi RepID=D2BH47_DEHSV	94.2	0	1	345	1	345	361309	362346	0	674
Deha11a_3_0376	A5FRR0	Phosphoenolpyruvate synthase n=5 Tax=Dehalococcoides mccartyi RepID=A5FRR0_DEHSB	100	0	1	758	1	758	362343	364619	0	1552
Deha11a_3_0377	A5FRR1	Putative uncharacterized protein n=4 Tax=Dehalococcoides mccartyi RepID=A5FRR1_DEHSB	99.47	0	1	189	1	189	364917	365486	4e-103	377
Deha11a_3_0378	A5FRR2	Putative uncharacterized protein n=5 Tax=Dehalococcoides mccartyi RepID=A5FRR2_DEHSB	97.4	0	1	77	1	77	365544	365777	6e-34	146
Deha11a_3_0379	A5FRR3	ATP synthase subunit a n=5 Tax=Dehalococcoides mccartyi RepID=A5FRR3_DEHSB	99.68	0	1	314	1	314	365780	366724	2e-174	615
Deha11a_3_0380	Q3Z8Z7	ATP synthase subunit c n=5 Tax=Dehalococcoides mccartyi RepID=ATPL_DEHE1	98.68	0	1	76	1	76	366765	366995	6e-31	136
Deha11a_3_0381	Q3Z8Z6	ATP synthase subunit b n=5 Tax=Dehalococcoides mccartyi RepID=ATPF_DEHE1	96.45	0	1	169	1	169	367020	367529	7e-74	279
Deha11a_3_0382	Q3Z8Z5	ATP synthase subunit delta n=5 Tax=Dehalococcoides mccartyi RepID=ATPD_DEHE1	92.22	0	1	180	1	180	367550	368092	7e-91	336
Deha11a_3_0383	Q3Z8Z4	ATP synthase subunit alpha n=5 Tax=Dehalococcoides mccartyi RepID=ATPA_DEHE1	94.43	0	1	503	1	503	368115	369626	0	970
Deha11a_3_0384	Q3ZZT8	ATP synthase gamma chain n=5 Tax=Dehalococcoides mccartyi RepID=ATPG_DEHSC	98.6	0	1	285	1	285	369651	370508	9e-161	570
Deha11a_3_0385	Q3Z8Z2	ATP synthase subunit beta n=5 Tax=Dehalococcoides mccartyi RepID=ATPB_DEHE1	97.84	0	1	463	1	463	370524	371918	0	923
Deha11a_3_0386	Q3Z8Z1	ATP synthase epsilon chain n=5 Tax=Dehalococcoides mccartyi RepID=ATPE_DEHE1	92.14	0	1	140	1	140	371943	372365	2e-66	254
Deha11a_3_0387	A5FRP5	Ribosome maturation factor RimM n=3 Tax=Dehalococcoides mccartyi RepID=RIMM_DEHSB	100	0	4	169	1	166	372440	372949	8e-88	325
Deha11a_3_0388	A5FRP6	UPF0109 protein DehaBAV1_0541 n=5 Tax=Dehalococcoides mccartyi RepID=A5FRP6_DEHSB	100	0	1	75	1	75	373028	373255	2e-33	145
Deha11a_3_0389	Q3Z8Y8	30S ribosomal protein S16 n=6 Tax=Dehalococcoides mccartyi RepID=RS16_DEHE1	96.34	0	1	82	1	82	373271	373519	2e-39	165
Deha11a_3_0390	Q3ZWY7	Endonuclease V n=4 Tax=Dehalococcoides mccartyi RepID=NFI_DEHSC	98.65	0	1	223	1	223	373664	374335	3e-125	451
Deha11a_3_0391	D2BH63	Peptide chain release factor 2 n=3 Tax=Dehalococcoides mccartyi RepID=D2BH63_DEHSV	94.94	0	1	356	1	356	374462	375532	0	702
Deha11a_3_0392	A5FRQ0	Putative uncharacterized protein n=4 Tax=Dehalococcoides mccartyi RepID=A5FRQ0_DEHSB	99.51	0	1	408	1	408	375532	376758	0	828
Deha11a_3_0393	A5FRP1	DNA replication and repair protein RadC n=7 Tax=Dehalococcoides mccartyi RepID=A5FRP1_DEHSB	99.12	0	1	228	1	228	376742	377428	2e-124	448
Deha11a_3_0394	A5FRP2	Extracellular solute-binding protein, family 5 n=6 Tax=Dehalococcoides mccartyi RepID=A5FRP2_DEHSB	98.68	0	1	531	1	531	377428	379023	0	1071
Deha11a_3_0395	A5FRP3	Putative uncharacterized protein n=3 Tax=Dehalococcoides mccartyi RepID=A5FRP3_DEHSB	93.28	0	1	119	1	119	379499	379858	1e-58	228
Deha11a_3_0396	A5FRP4	Aminotransferase n=4 Tax=Dehalococcoides mccartyi RepID=A5FRP4_DEHSB	97.11	0	1	380	1	380	380040	381182	0	748
Deha11a_3_0397	Q3Z8Y0	Serine--tRNA ligase n=5 Tax=Dehalococcoides mccartyi RepID=SYS_DEHE1	94.17	0	1	412	1	412	381198	382439	0	801
Deha11a_3_0398	Q3ZWX9	Lysine--tRNA ligase n=5 Tax=Dehalococcoides mccartyi RepID=SYK_DEHSC	99.8	0	1	498	1	498	382471	383967	0	1026
Deha11a_3_0399	A5FRN6	Putative uncharacterized protein n=1 Tax=Dehalococcoides sp. (strain BAV1) RepID=A5FRN6_DEHSB	98.7	0	1	77	1	77	384143	384376	1e-35	152
Deha11a_3_0400	A5FRN7	DNA repair protein RecO n=4 Tax=Dehalococcoides mccartyi RepID=RECO_DEHSB	99.21	0	1	253	1	253	384390	385151	9e-145	516
Deha11a_3_0401	A5FRN9	DNA alkylation repair enzyme-like protein n=3 Tax=Dehalococcoides mccartyi RepID=A5FRN9_DEHSB	99.58	0	1	240	1	240	385250	385972	2e-138	495
Deha11a_3_0402	A5FRP0	Magnesium and cobalt transport protein CorA n=6 Tax=Dehalococcoides mccartyi RepID=A5FRP0_DEHSB	99.44	0	9	362	1	354	385974	387062	0	722
Deha11a_3_0403	Q3Z8X4	Recombination protein RecR n=5 Tax=Dehalococcoides mccartyi RepID=RECR_DEHE1	93.63	0	1	204	1	204	387077	387691	8e-110	399
Deha11a_3_0404	D3SI80	Nucleoid-associated protein DehalGT_0520 n=5 Tax=Dehalococcoides mccartyi RepID=D3SI80_DEHSG	99.01	0	1	101	1	101	387713	388018	1e-48	195
Deha11a_3_0405	A5FRM9	DNA polymerase III, subunits gamma and tau n=6 Tax=Dehalococcoides mccartyi RepID=A5FRM9_DEHSB	99.47	0	12	581	1	570	388022	389767	0	1155
Deha11a_3_0406	D3SI82	Spen-like protein, transcriptional regulator-like protein n=4 Tax=Dehalococcoides mccartyi RepID=D3SI82_DEHSG	97.59	0	1	83	1	83	389835	390086	3e-40	167
Deha11a_3_0407	A5FRN1	Putative uncharacterized protein n=4 Tax=Dehalococcoides mccartyi RepID=A5FRN1_DEHSB	99.29	0	1	140	1	140	390117	390539	2e-73	277
Deha11a_3_0408	A5FRN2	Putative uncharacterized protein n=4 Tax=Dehalococcoides mccartyi RepID=A5FRN2_DEHSB	97.87	0	1	94	1	94	390555	390839	6e-45	183
Deha11a_3_0409	A5FRN3	Uncharacterized protein-like protein n=4 Tax=Dehalococcoides mccartyi RepID=A5FRN3_DEHSB	100	0	1	124	1	124	390839	391213	6e-67	256
Deha11a_3_0410	A5FRM1	Tubulin/FtsZ, GTPase n=6 Tax=Dehalococcoides mccartyi RepID=A5FRM1_DEHSB	99.74	0	1	392	1	392	391420	392598	0	805
Deha11a_3_0411	A5FRM2	Glyceraldehyde-3-phosphate dehydrogenase n=7 Tax=Dehalococcoides mccartyi RepID=A5FRM2_DEHSB	98.81	0	1	335	1	335	392686	393693	0	685
Deha11a_3_0412	A5FRM3	2-hydroxyglutaryl-CoA dehydratase, D-component n=4 Tax=Dehalococcoides mccartyi RepID=A5FRM3_DEHSB	98.23	0	1	339	1	339	393715	394734	0	692
Deha11a_3_0413	A5FRM4	Putative uncharacterized protein n=5 Tax=Dehalococcoides mccartyi RepID=A5FRM4_DEHSB	97.43	0	1	272	1	272	394731	395549	2e-156	555
Deha11a_3_0414	Q3ZX11	Enolase n=7 Tax=Dehalococcoides mccartyi RepID=ENO_DEHSC	98.83	0	1	428	1	428	395563	396849	0	869
Deha11a_3_0415	A5FRM6	Rossmann fold nucleotide-binding protein-like protein n=5 Tax=Dehalococcoides mccartyi RepID=A5FRM6_DEHSB	97.53	0	1	162	1	162	396868	397356	5e-84	313
Deha11a_3_0416	Q3ZX09	Peptidyl-tRNA hydrolase n=5 Tax=Dehalococcoides mccartyi RepID=PTH_DEHSC	100	0	2	190	1	189	397395	397967	5e-105	383
Deha11a_3_0417	A5FRL4	DNA ligase n=5 Tax=Dehalococcoides mccartyi RepID=DNLJ_DEHSB	98.97	0	1	680	1	680	397964	400006	0	1385
Deha11a_3_0418	A5FRL5	Uncharacterized conserved protein UCP033563 n=6 Tax=Dehalococcoides mccartyi RepID=A5FRL5_DEHSB	100	0	1	442	1	442	400142	401470	0	911
Deha11a_3_0419	A5FRL6	Glutamine amidotransferase subunit PdxT n=3 Tax=Dehalococcoides mccartyi RepID=PDXT_DEHSB	98.97	0	5	199	1	195	401541	402140	4e-107	390
Deha11a_3_0420	A5FRL7	D-3-phosphoglycerate dehydrogenase n=6 Tax=Dehalococcoides mccartyi RepID=A5FRL7_DEHSB	99.81	0	1	526	1	526	402203	403783	0	1068
Deha11a_3_0421	A5FRL8	Phosphoserine aminotransferase apoenzyme / L-aspartate aminotransferase apoenzyme n=5 Tax=Dehalococcoides mccartyi RepID=A5FRL8_DEHSB	99.72	0	1	362	1	362	403785	404873	0	735
Deha11a_3_0422	Q3ZX03	Tyrosine--tRNA ligase n=7 Tax=Dehalococcoides mccartyi RepID=SYY_DEHSC	99.49	0	1	396	1	396	404933	406123	0	811
Deha11a_3_0423	A5FRM0	Riboflavin kinase / FMN adenylyltransferase n=6 Tax=Dehalococcoides mccartyi RepID=A5FRM0_DEHSB	99.34	0	5	309	1	305	406130	407059	5e-175	617
Deha11a_3_0424	A5FRK5	DNA-directed RNA polymerase subunit beta n=8 Tax=Dehalococcoides mccartyi RepID=RPOB_DEHSB	99.92	0	1	1273	1	1273	407454	411275	0	2599
Deha11a_3_0425	Q3ZX00	DNA-directed RNA polymerase subunit beta' n=7 Tax=Dehalococcoides mccartyi RepID=RPOC_DEHSC	99.69	0	9	1303	1	1295	411238	415149	0	2652
Deha11a_3_0426	A5FRK7	Holliday junction ATP-dependent DNA helicase RuvB OS=Dehalococcoides sp. (strain BAV1) GN=ruvB PE=3 SV=1	100	0	14	362	1	349	415317	416405	0	710
Deha11a_3_0427	A5FRK8	Putative uncharacterized protein n=3 Tax=Dehalococcoides mccartyi RepID=A5FRK8_DEHSB	100	0	13	194	1	182	416359	416943	5e-105	383
Deha11a_3_0428	A5FRK9	[SSU ribosomal protein S18P]-alanine acetyltransferase n=4 Tax=Dehalococcoides mccartyi RepID=A5FRK9_DEHSB	100	0	1	213	1	213	417020	417661	5e-124	447
Deha11a_3_0429	A5FRL0	Putative uncharacterized protein n=5 Tax=Dehalococcoides mccartyi RepID=A5FRL0_DEHSB	100	0	25	99	1	75	417678	417977	4e-36	154
Deha11a_3_0430	Q3Z8U7	Membrane protein, putative n=5 Tax=Dehalococcoides mccartyi RepID=Q3Z8U7_DEHE1	93.3	0	1	179	1	179	417970	418509	1e-75	285
Deha11a_3_0431	A5FRL2	Methyltransferase type 11 n=7 Tax=Dehalococcoides mccartyi RepID=A5FRL2_DEHSB	99.55	0	1	224	1	224	418538	419212	4e-129	464
Deha11a_3_0432	A5FRJ9	Histone acetyltransferase, ELP3 family n=7 Tax=Dehalococcoides mccartyi RepID=A5FRJ9_DEHSB	99.13	0	1	459	1	459	419256	420635	0	933
Deha11a_3_0433	A5FRK0	F420-non-reducing hydrogenase subunit G n=5 Tax=Dehalococcoides mccartyi RepID=A5FRK0_DEHSB	100	0	1	312	1	312	420851	421789	0	637
Deha11a_3_0434	A5FRK1	F420-non-reducing hydrogenase subunit A n=6 Tax=Dehalococcoides mccartyi RepID=A5FRK1_DEHSB	99.79	0	1	479	1	479	421821	423260	0	994
Deha11a_3_0435	A5FRK2	Hydrogenase maturation protease n=4 Tax=Dehalococcoides mccartyi RepID=A5FRK2_DEHSB	100	0	1	167	1	167	423263	423766	1e-92	341
Deha11a_3_0436	A5FRK3	Putative uncharacterized protein n=5 Tax=Dehalococcoides mccartyi RepID=A5FRK3_DEHSB	100	0	1	101	1	101	423763	424068	5e-53	209
Deha11a_3_0437	A5FRK4	Alkyl hydroperoxide reductase/ Thiol specific antioxidant/ Mal allergen n=3 Tax=Dehalococcoides mccartyi RepID=A5FRK4_DEHSB	100	0	1	179	1	179	424086	424625	5e-99	363
Deha11a_3_0438	A5FRJ1	Cytochrome c biogenesis protein, transmembrane region n=5 Tax=Dehalococcoides mccartyi RepID=A5FRJ1_DEHSB	100	0	1	240	1	240	424627	425349	2e-129	465
Deha11a_3_0439	A5FRJ2	RecB family exonuclease-like protein n=4 Tax=Dehalococcoides mccartyi RepID=A5FRJ2_DEHSB	95.51	0	1	379	1	379	425412	426551	0	751
Deha11a_3_0440	D2BHB1	Putative uncharacterized protein n=2 Tax=Dehalococcoides mccartyi RepID=D2BHB1_DEHSV	98.77	0	1	162	1	162	426572	427060	2e-82	308
Deha11a_3_0441	A5FRJ4	Radical SAM domain protein n=6 Tax=Dehalococcoides mccartyi RepID=A5FRJ4_DEHSB	96.79	0	1	249	1	249	427250	427999	1e-135	486
Deha11a_3_0442	A5FRJ5	Ribonucleoside-diphosphate reductase n=6 Tax=Dehalococcoides mccartyi RepID=A5FRJ5_DEHSB	94.49	0	1	599	1	599	428000	429799	0	1177
Deha11a_3_0443	A5FRJ6	Response regulator receiver modulated metal dependent phosphohydrolase n=5 Tax=Dehalococcoides mccartyi RepID=A5FRJ6_DEHSB	98.8	0	1	334	1	334	429796	430800	0	679
Deha11a_3_0444	A5FRJ7	PAS/PAC sensor signal transduction histidine kinase n=5 Tax=Dehalococcoides mccartyi RepID=A5FRJ7_DEHSB	97.89	0	1	852	1	852	430830	433388	0	1736
Deha11a_3_0445	Q3ZX24	Conserved domain protein n=4 Tax=Dehalococcoides mccartyi RepID=Q3ZX24_DEHSC	98.18	0	4	113	1	110	433564	433905	5e-59	229
Deha11a_3_0446	A5FRI5	Putative uncharacterized protein n=5 Tax=Dehalococcoides mccartyi RepID=A5FRI5_DEHSB	98.81	0	1	421	1	421	433978	435243	0	833
Deha11a_3_0447	A5FRI6	L-lysine 2,3-aminomutase n=6 Tax=Dehalococcoides mccartyi RepID=A5FRI6_DEHSB	99.54	0	1	439	1	439	435385	436704	0	911
Deha11a_3_0448	A5FRI7	D-alanine--D-alanine ligase n=4 Tax=Dehalococcoides mccartyi RepID=A5FRI7_DEHSB	99.7	0	5	342	1	338	436664	437692	0	693
Deha11a_3_0449	A5FRI8	Ferric uptake regulator, Fur family n=5 Tax=Dehalococcoides mccartyi RepID=A5FRI8_DEHSB	98.6	0	1	143	1	143	437823	438254	6e-77	289
Deha11a_3_0450	A5FRI9	Periplasmic solute binding protein n=5 Tax=Dehalococcoides mccartyi RepID=A5FRI9_DEHSB	100	0	1	290	1	290	438251	439123	8e-169	596
Deha11a_3_0451	A5FRJ0	ABC transporter related protein n=5 Tax=Dehalococcoides mccartyi RepID=A5FRJ0_DEHSB	100	0	1	254	1	254	439126	439890	2e-145	518
Deha11a_3_0452	A5FRH7	ABC-3 protein n=5 Tax=Dehalococcoides mccartyi RepID=A5FRH7_DEHSB	100	0	21	301	1	281	439827	440732	1e-152	543
Deha11a_3_0453	A5FRH8	Putative uncharacterized protein n=5 Tax=Dehalococcoides mccartyi RepID=A5FRH8_DEHSB	100	0	1	116	1	116	440756	441106	1e-62	241
Deha11a_3_0454	A5FRH9	Cell division protein FtsZ n=5 Tax=Dehalococcoides mccartyi RepID=A5FRH9_DEHSB	99.73	0	1	376	1	376	441222	442352	0	764
Deha11a_3_0455	A5FRI0	Cell division protein ftsA n=5 Tax=Dehalococcoides mccartyi RepID=A5FRI0_DEHSB	100	0	1	400	1	400	442385	443587	0	816
Deha11a_3_0456	A5FRI2	Putative uncharacterized protein n=7 Tax=Dehalococcoides mccartyi RepID=A5FRI2_DEHSB	98.25	0	1	229	1	229	444095	444784	2e-128	461
Deha11a_3_0457	A5FRI3	UspA domain protein n=4 Tax=Dehalococcoides mccartyi RepID=A5FRI3_DEHSB	99.3	0	1	287	1	287	444941	445804	1e-165	586
Deha11a_3_0458	A5FRI4	Kynurenine formamidase n=4 Tax=Dehalococcoides mccartyi RepID=A5FRI4_DEHSB	98.09	0	1	209	1	209	445858	446487	4e-115	417
Deha11a_3_0459	A5FRH0	Ribulose-phosphate 3-epimerase n=3 Tax=Dehalococcoides mccartyi RepID=A5FRH0_DEHSB	98.18	0	1	220	1	220	446488	447150	2e-122	442
Deha11a_3_0460	A5FRH1	Sugar-phosphate isomerase, RpiB/LacA/LacB family n=4 Tax=Dehalococcoides mccartyi RepID=A5FRH1_DEHSB	99.34	0	3	154	1	152	447147	447611	1e-82	308
Deha11a_3_0461	A5FRH2	Transketolase n=6 Tax=Dehalococcoides mccartyi RepID=A5FRH2_DEHSB	99.4	0	1	666	1	666	447598	449598	0	1364
Deha11a_3_0462	Q3Z8M8	Nitroreductase family protein n=4 Tax=Dehalococcoides mccartyi RepID=Q3Z8M8_DEHE1	89.94	0	9	177	1	169	449650	450183	4e-86	320
Deha11a_3_0463	A5FRH4	Methyltransferase type 12 n=5 Tax=Dehalococcoides mccartyi RepID=A5FRH4_DEHSB	98.21	0	1	280	1	280	450285	451127	4e-161	571
Deha11a_3_0464	Q3ZX61	Conserved domain protein n=4 Tax=Dehalococcoides mccartyi RepID=Q3ZX61_DEHSC	100	0	14	209	1	196	451269	451898	3e-108	394
Deha11a_3_0465	D2BHD7	ABC-type cobalamin/Fe3+ siderophore transport system, periplasmic component n=5 Tax=Dehalococcoides mccartyi RepID=D2BHD7_DEHSV	92.88	0	14	350	1	337	452467	453519	1e-171	606
Deha11a_3_0466	A5FRG4	Transport system permease protein n=5 Tax=Dehalococcoides mccartyi RepID=A5FRG4_DEHSB	100	0	5	367	1	363	453563	454666	0	703
Deha11a_3_0467	A5FRG5	ABC transporter related protein n=5 Tax=Dehalococcoides mccartyi RepID=A5FRG5_DEHSB	100	0	1	275	1	275	454678	455505	1e-157	559
Deha11a_3_0468	D2BHE0	CbiZ-like protein n=5 Tax=Dehalococcoides mccartyi RepID=D2BHE0_DEHSV	92.58	0	39	294	1	256	455381	456265	1e-136	489
Deha11a_3_0469	Q3ZX56	Cobalamin biosynthesis protein CobD n=4 Tax=Dehalococcoides mccartyi RepID=COBD_DEHSC	100	0	1	308	1	308	456268	457194	1e-176	622
Deha11a_3_0470	A5FRG8	L-threonine O-3-phosphate decarboxylase n=6 Tax=Dehalococcoides mccartyi RepID=A5FRG8_DEHSB	99.46	0	1	368	1	368	457178	458284	0	749
Deha11a_3_0472	A5FRG9	Nicotinate-nucleotide--dimethylbenzimidazole phosphoribosyltransferase n=5 Tax=Dehalococcoides mccartyi RepID=COBT_DEHSB	100	0	1	352	1	352	458657	459715	0	706
Deha11a_3_0473	A5FRF6	Cobalamin synthase n=7 Tax=Dehalococcoides mccartyi RepID=A5FRF6_DEHSB	98.82	0	1	254	1	254	459755	460519	4e-138	494
Deha11a_3_0474	A5FRF7	Phosphoglycerate mutase n=4 Tax=Dehalococcoides mccartyi RepID=A5FRF7_DEHSB	99	0	1	200	1	200	460538	461140	6e-114	413
Deha11a_3_0475	A5FRF8	Adenosylcobinamide kinase n=4 Tax=Dehalococcoides mccartyi RepID=A5FRF8_DEHSB	98.94	0	1	188	1	188	461194	461760	2e-103	378
Deha11a_3_0476	A5FRF9	Thioredoxin n=5 Tax=Dehalococcoides mccartyi RepID=A5FRF9_DEHSB	99.07	0	22	128	1	107	461836	462222	9e-57	222
Deha11a_3_0477	A5FRG0	Integral membrane sensor signal transduction histidine kinase n=5 Tax=Dehalococcoides mccartyi RepID=A5FRG0_DEHSB	100	0	1	381	1	381	462329	463474	0	769
Deha11a_3_0478	A5FRG1	Two component transcriptional regulator, LuxR family n=6 Tax=Dehalococcoides mccartyi RepID=A5FRG1_DEHSB	99.55	0	1	224	1	224	463491	464165	5e-125	450
Deha11a_3_0479	A5FRG2	Putative uncharacterized protein n=4 Tax=Dehalococcoides mccartyi RepID=A5FRG2_DEHSB	98.13	0	1	214	1	214	464235	464879	1e-118	429
Deha11a_3_0480	A5FRG3	Acetyl-CoA decarbonylase/synthase gamma subunit n=5 Tax=Dehalococcoides mccartyi RepID=A5FRG3_DEHSB	99.11	0	1	448	1	448	464911	466257	0	914
Deha11a_3_0481	A5FRE9	Acetyl-CoA decarbonylase/synthase alpha subunit n=6 Tax=Dehalococcoides mccartyi RepID=A5FRE9_DEHSB	99.73	0	1	733	1	733	466278	468479	0	1517
Deha11a_3_0482	A5FRF0	CO dehydrogenase/acetyl-CoA synthase delta subunit n=5 Tax=Dehalococcoides mccartyi RepID=A5FRF0_DEHSB	99.04	0	1	313	1	313	468539	469480	8e-180	633
Deha11a_3_0483	Q3ZX43	Bifunctional protein FolD n=6 Tax=Dehalococcoides mccartyi RepID=FOLD_DEHSC	98.65	0	1	296	1	296	469516	470406	7e-167	590
Deha11a_3_0484	A5FRF2	CO dehydrogenase maturation factor-like protein n=6 Tax=Dehalococcoides mccartyi RepID=A5FRF2_DEHSB	98.85	0	1	260	1	260	470406	471188	2e-147	525
Deha11a_3_0485	A5FRF3	Ferredoxin n=5 Tax=Dehalococcoides mccartyi RepID=A5FRF3_DEHSB	99.53	0	1	640	1	640	471185	473107	0	1302
Deha11a_3_0486	Q3ZX40	Formate--tetrahydrofolate ligase n=5 Tax=Dehalococcoides mccartyi RepID=FTHS_DEHSC	99.5	0	9	605	1	597	473145	474962	0	1228
Deha11a_3_0487	A5FRF5	Putative uncharacterized protein n=4 Tax=Dehalococcoides mccartyi RepID=A5FRF5_DEHSB	100	0	1	193	1	193	475069	475650	1e-111	405
Deha11a_3_0488	D3SIG4	Putative uncharacterized protein n=2 Tax=Dehalococcoides mccartyi RepID=D3SIG4_DEHSG	99.09	0	1	110	1	110	475613	475963	3e-57	224
Deha11a_3_0489	Q3ZX84	Aspartate--tRNA ligase n=6 Tax=Dehalococcoides mccartyi RepID=SYD_DEHSC	99.67	0	3	600	1	598	476020	477822	0	1233
Deha11a_3_0490	A5FRE4	Trigger factor n=3 Tax=Dehalococcoides mccartyi RepID=TIG_DEHSB	99.33	0	1	447	1	447	477842	479185	0	896
Deha11a_3_0491	Q3Z8J8	ATP-dependent Clp protease proteolytic subunit n=6 Tax=Dehalococcoides mccartyi RepID=CLPP_DEHE1	99	0	1	200	1	200	479182	479784	4e-112	407
Deha11a_3_0492	A5FRE6	PfkB domain protein n=5 Tax=Dehalococcoides mccartyi RepID=A5FRE6_DEHSB	100	0	1	328	1	328	479865	480851	0	677
Deha11a_3_0493	A5FRE7	Folate-dependent phosphoribosylglycinamide formyltransferase PurN-like protein n=4 Tax=Dehalococcoides mccartyi RepID=A5FRE7_DEHSB	98.9	0	1	273	1	273	480853	481674	7e-159	563
Deha11a_3_0494	A5FRE8	PHP C-terminal domain protein n=5 Tax=Dehalococcoides mccartyi RepID=A5FRE8_DEHSB	100	0	1	219	1	219	481677	482336	3e-125	451
Deha11a_3_0495	A5FRD6	Elongation factor P n=5 Tax=Dehalococcoides mccartyi RepID=A5FRD6_DEHSB	99.46	0	1	186	1	186	482339	482899	1e-105	385
Deha11a_3_0496	A5FRD7	Peptidase M24 n=5 Tax=Dehalococcoides mccartyi RepID=A5FRD7_DEHSB	99.17	0	1	363	1	363	482915	484006	0	745
Deha11a_3_0497	A5FRD8	Tyrosine recombinase XerC n=6 Tax=Dehalococcoides mccartyi RepID=A5FRD8_DEHSB	100	0	1	307	1	307	484003	484926	2e-178	628
Deha11a_3_0498	A5FRD9	DNA topoisomerase n=7 Tax=Dehalococcoides mccartyi RepID=A5FRD9_DEHSB	99.72	0	1	703	1	703	484927	487038	0	1451
Deha11a_3_0499	D3SIH5	DNA protecting protein DprA OS=Dehalococcoides sp. (strain GT) GN=DehalGT_0615 PE=4 SV=1	99.2	0	11	383	1	373	487045	488196	0	756
Deha11a_3_0501	Q3Z8I8	Sodium/hydrogen exchanger family protein n=7 Tax=Dehalococcoides mccartyi RepID=Q3Z8I8_DEHE1	94.35	0	3	427	3	427	488936	490219	0	786
Deha11a_3_0502	A5FRD1	Pyruvate/ketoisovalerate oxidoreductase, gamma subunit n=5 Tax=Dehalococcoides mccartyi RepID=A5FRD1_DEHSB	100	0	22	211	1	190	490298	490933	4e-106	387
Deha11a_3_0503	A5FRD2	Pyruvate ferredoxin oxidoreductase, delta subunit n=5 Tax=Dehalococcoides mccartyi RepID=A5FRD2_DEHSB	98.98	0	1	98	1	98	490926	491222	1e-50	202
Deha11a_3_0504	A5FRD3	Pyruvate ferredoxin oxidoreductase, alpha subunit n=6 Tax=Dehalococcoides mccartyi RepID=A5FRD3_DEHSB	99.74	0	1	390	1	390	491222	492394	0	802
Deha11a_3_0505	A5FRD4	Pyruvate ferredoxin oxidoreductase, beta subunit n=6 Tax=Dehalococcoides mccartyi RepID=A5FRD4_DEHSB	99.68	0	1	313	1	313	492394	493335	0	652
Deha11a_3_0506	Q3Z8I3	[Fe] hydrogenase, HymA subunit, putative n=6 Tax=Dehalococcoides mccartyi RepID=Q3Z8I3_DEHE1	96.18	0	1	157	1	157	493311	493784	3e-84	314
Deha11a_3_0507	D2BHH8	[Fe] hydrogenase, HymB subunit n=5 Tax=Dehalococcoides mccartyi RepID=D2BHH8_DEHSV	96.84	0	1	158	1	158	493775	494251	1e-85	318
Deha11a_3_0508	D2BHH8	[Fe] hydrogenase, HymB subunit n=5 Tax=Dehalococcoides mccartyi RepID=D2BHH8_DEHSV	98.38	0	1	308	319	626	494296	495222	4e-176	620
Deha11a_3_0509	D2BHH9	[Fe] hydrogenase, HymC subunit n=4 Tax=Dehalococcoides mccartyi RepID=D2BHH9_DEHSV	92.5	0	3	242	1	240	495229	495957	7e-129	463
Deha11a_3_0510	D3SII4	Oxidoreductase molybdopterin binding protein OS=Dehalococcoides sp. (strain GT) GN=DehalGT_0624 PE=4 SV=1	99.56	0	13	241	1	229	496145	496870	2e-129	465
Deha11a_3_0511	A5FRC9	FAD-dependent pyridine nucleotide-disulfide oxidoreductase n=5 Tax=Dehalococcoides mccartyi RepID=A5FRC9_DEHSB	99.18	0	9	497	1	489	497009	498502	0	1004
Deha11a_3_0513	Q3Z8H9	Conserved domain protein n=1 Tax=Dehalococcoides ethenogenes (strain 195) RepID=Q3Z8H9_DEHE1	91.41	0	1	128	1	128	498763	499149	1e-64	248
Deha11a_3_0514	A5FRC2	Short-chain dehydrogenase/reductase SDR n=6 Tax=Dehalococcoides mccartyi RepID=A5FRC2_DEHSB	98.11	0	1	265	1	265	499328	500125	5e-145	517
Deha11a_3_0515	A5FRC3	GTPase HflX n=5 Tax=Dehalococcoides mccartyi RepID=A5FRC3_DEHSB	98.51	0	1	403	1	403	500270	501481	0	806
Deha11a_3_0516	A5FRC4	Putative uncharacterized protein n=3 Tax=Dehalococcoides mccartyi RepID=A5FRC4_DEHSB	100	0	1	70	1	70	501485	501697	7e-32	139
Deha11a_3_0517	Q3Z8H5	LL-diaminopimelate aminotransferase n=6 Tax=Dehalococcoides mccartyi RepID=DAPAT_DEHE1	91.75	0	1	388	1	388	502325	503491	0	751
Deha11a_3_0518	A5FRC6	Diaminopimelate epimerase n=5 Tax=Dehalococcoides mccartyi RepID=A5FRC6_DEHSB	100	0	10	293	1	284	503478	504359	1e-166	589
Deha11a_3_0519	Q3ZXC6	tRNA dimethylallyltransferase n=5 Tax=Dehalococcoides mccartyi RepID=MIAA_DEHSC	98.78	0	1	328	1	328	504319	505305	0	668
Deha11a_3_0520	A5FRB6	Triosephosphate isomerase n=3 Tax=Dehalococcoides mccartyi RepID=TPIS_DEHSB	99.6	0	1	253	1	253	505366	506127	3e-143	511
Deha11a_3_0521	A5FRB7	Phosphoglycerate mutase n=5 Tax=Dehalococcoides mccartyi RepID=A5FRB7_DEHSB	99.75	0	5	405	1	401	506139	507356	0	818
Deha11a_3_0522	A5FRB8	Phosphoglycerate kinase n=6 Tax=Dehalococcoides mccartyi RepID=A5FRB8_DEHSB	99.5	0	15	411	1	397	507337	508572	0	800
Deha11a_3_0523	Q3ZXC2	1-deoxy-D-xylulose-5-phosphate synthase n=7 Tax=Dehalococcoides mccartyi RepID=DXS_DEHSC	99.69	0	1	647	1	647	508629	510572	0	1321
Deha11a_3_0524	D2BHJ3	Putative uncharacterized protein n=1 Tax=Dehalococcoides sp. (strain VS) RepID=D2BHJ3_DEHSV	76.03	0	1	146	1	146	510694	511248	3e-55	218
Deha11a_3_0525	A5FRC0	Putative small multi-drug export n=3 Tax=Dehalococcoides mccartyi RepID=A5FRC0_DEHSB	100	0	1	49	135	183	511094	511243	5e-18	94
Deha11a_3_0526	D2BHJ4	Hypoxanthine-guanine phosphoribosyltransferase n=6 Tax=Dehalococcoides mccartyi RepID=D2BHJ4_DEHSV	91.63	0	55	520	3	468	511753	513315	0	888
Deha11a_3_0527	Q3Z8G5	50S ribosomal protein L20 n=5 Tax=Dehalococcoides mccartyi RepID=RL20_DEHE1	93.2	0	1	103	1	103	513266	513625	4e-49	197
Deha11a_3_0528	Q3Z8G4	50S ribosomal protein L35 n=5 Tax=Dehalococcoides mccartyi RepID=RL35_DEHE1	98.51	0	1	67	1	67	513644	513847	6e-30	133
Deha11a_3_0529	A5FRB2	Translation initiation factor IF-3 OS=Dehalococcoides sp. (strain BAV1) GN=DehaBAV1_0680 PE=3 SV=1	99.36	0	1	157	1	157	513840	514313	4e-85	316
Deha11a_3_0530	Q3ZXB5	Threonine--tRNA ligase n=6 Tax=Dehalococcoides mccartyi RepID=SYT_DEHSC	99.48	0	14	595	1	582	514464	516251	0	1208
Deha11a_3_0531	A5FRB4	Putative uncharacterized protein n=6 Tax=Dehalococcoides mccartyi RepID=A5FRB4_DEHSB	99.53	0	1	843	1	843	516339	518870	0	1469
Deha11a_3_0532	A5FRA3	Putative uncharacterized protein n=6 Tax=Dehalococcoides mccartyi RepID=A5FRA3_DEHSB	99.79	0	20	487	1	468	519012	520475	0	850
Deha11a_3_0533	A5FRA4	Putative uncharacterized protein n=5 Tax=Dehalococcoides mccartyi RepID=A5FRA4_DEHSB	99.18	0	1	122	1	122	521103	521471	2e-66	254
Deha11a_3_0534	A5FRA5	Alanine racemase domain protein n=5 Tax=Dehalococcoides mccartyi RepID=A5FRA5_DEHSB	100	0	1	220	1	220	521482	522144	7e-124	446
Deha11a_3_0535	A5FRA6	2-hydroxy-3-keto-5-methylthiopentenyl-1-phosphate phosphatase n=5 Tax=Dehalococcoides mccartyi RepID=A5FRA6_DEHSB	100	0	1	219	1	219	522141	522800	1e-127	459
Deha11a_3_0536	Q3ZXA9	Peptide deformylase n=5 Tax=Dehalococcoides mccartyi RepID=DEF_DEHSC	99.4	0	1	167	1	167	522824	523327	5e-91	336
Deha11a_3_0537	Q3Z8F5	Membrane protein, putative n=6 Tax=Dehalococcoides mccartyi RepID=Q3Z8F5_DEHE1	91.39	0	1	267	1	267	523613	524416	6e-140	500
Deha11a_3_0538	Q3Z8F4	Membrane protein, putative n=5 Tax=Dehalococcoides mccartyi RepID=Q3Z8F4_DEHE1	90.98	0	1	133	1	133	524474	524875	7e-54	213
Deha11a_3_0539	A5FR96	Dienelactone hydrolase n=6 Tax=Dehalococcoides mccartyi RepID=A5FR96_DEHSB	99.54	0	1	219	1	219	524885	525544	2e-124	448
Deha11a_3_0540	A5FR97	Putative uncharacterized protein n=6 Tax=Dehalococcoides mccartyi RepID=A5FR97_DEHSB	98.15	0	12	65	1	54	525724	525921	7e-23	110
Deha11a_3_0541	A5FR98	K(+)-insensitive pyrophosphate-energized proton pump n=5 Tax=Dehalococcoides mccartyi RepID=A5FR98_DEHSB	99.72	0	1	708	1	708	525993	528119	0	1386
Deha11a_3_0542	D2BHL0	ATPase C subunit n=5 Tax=Dehalococcoides mccartyi RepID=D2BHL0_DEHSV	92.11	0	1	76	1	76	528309	528539	8e-23	109
Deha11a_3_0543	Q3ZXE8	Conserved membrane protein n=6 Tax=Dehalococcoides mccartyi RepID=Q3ZXE8_DEHSC	98.17	0	1	109	1	109	528607	528936	2e-53	211
Deha11a_3_0544	A5FRA1	Peptidase M50 n=5 Tax=Dehalococcoides mccartyi RepID=A5FRA1_DEHSB	98.94	0	1	379	1	379	529008	530147	0	748
Deha11a_3_0545	A5FRA2	Transcription elongation factor GreA n=3 Tax=Dehalococcoides mccartyi RepID=A5FRA2_DEHSB	99.62	0	1	266	1	266	530174	530974	9e-154	546
Deha11a_3_0546	A5FR90	FAD dependent oxidoreductase n=5 Tax=Dehalococcoides mccartyi RepID=A5FR90_DEHSB	98.98	0	4	396	1	393	531005	532195	0	805
Deha11a_3_0547	A5FR91	Putative uncharacterized protein n=5 Tax=Dehalococcoides mccartyi RepID=A5FR91_DEHSB	96.15	0	1	78	1	78	532285	532521	1e-25	119
Deha11a_3_0548	A5FR92	Abortive infection protein n=4 Tax=Dehalococcoides mccartyi RepID=A5FR92_DEHSB	99.19	0	1	246	1	246	532510	533250	2e-129	465
Deha11a_3_0549	A5FR93	Peptidase M50 n=5 Tax=Dehalococcoides mccartyi RepID=A5FR93_DEHSB	99.73	0	5	374	1	370	533243	534367	0	751
Deha11a_3_0550	Q3ZXE1	Phosphomethylpyrimidine synthase n=6 Tax=Dehalococcoides mccartyi RepID=THIC_DEHSC	99.07	0	21	451	1	431	534391	535746	0	876
Deha11a_3_0551	Q3ZXE0	Ribosomal RNA small subunit methyltransferase G OS=Dehalococcoides sp. (strain CBDB1) GN=rsmG PE=3 SV=1	99.57	0	22	256	1	235	535851	536621	9e-131	469
Deha11a_3_0553	D2BHM0	R3H domain protein n=7 Tax=Dehalococcoides mccartyi RepID=D2BHM0_DEHSV	93.91	0	1	509	29	537	536841	538370	0	969
Deha11a_3_0554	A5FR84	Thymidylate kinase n=5 Tax=Dehalococcoides mccartyi RepID=KTHY_DEHSB	98.04	0	1	204	1	204	538373	538996	3e-112	407
Deha11a_3_0555	A5FR85	tRNA-specific 2-thiouridylase MnmA OS=Dehalococcoides sp. (strain BAV1) GN=mnmA PE=3 SV=2	99.44	0	1	357	1	357	538993	540066	0	731
Deha11a_3_0556	A5FR86	Ribonuclease HII n=3 Tax=Dehalococcoides mccartyi RepID=RNH2_DEHSB	100	0	19	230	1	212	540014	540706	1e-119	432
Deha11a_3_0557	A5FR87	UPF0102 protein DehaBAV1_0707 n=3 Tax=Dehalococcoides mccartyi RepID=Y707_DEHSB	100	0	2	122	1	121	540693	541061	4e-65	250
Deha11a_3_0558	A5FR88	Thiamine-phosphate synthase n=5 Tax=Dehalococcoides mccartyi RepID=A5FR88_DEHSB	99.43	0	1	352	1	352	541097	542155	0	704
Deha11a_3_0559	A5FR89	Translin n=5 Tax=Dehalococcoides mccartyi RepID=A5FR89_DEHSB	99.54	0	7	223	1	217	542130	542801	2e-121	438
Deha11a_3_0560	A5FR76	Putative K(+)-stimulated pyrophosphate-energized sodium pump n=6 Tax=Dehalococcoides mccartyi RepID=A5FR76_DEHSB	99.41	0	1	679	1	679	542806	544845	0	1319
Deha11a_3_0561	A5FR77	Beta-lactamase domain protein n=5 Tax=Dehalococcoides mccartyi RepID=A5FR77_DEHSB	95.85	0	10	226	1	217	544857	545537	3e-118	428
Deha11a_3_0562	D2BHM9	Putative uncharacterized protein n=4 Tax=Dehalococcoides mccartyi RepID=D2BHM9_DEHSV	89.64	0	1	193	37	229	545545	546126	6e-77	290
Deha11a_3_0563	D2BHN0	Glycine--tRNA ligase n=5 Tax=Dehalococcoides mccartyi RepID=D2BHN0_DEHSV	97.75	0	1	445	1	445	546127	547464	0	919
Deha11a_3_0564	A5FR80	Nuclease SbcCD, D subunit n=4 Tax=Dehalococcoides mccartyi RepID=A5FR80_DEHSB	98.8	0	12	426	1	415	547445	548725	0	832
Deha11a_3_0565	A5FR81	Pseudouridine synthase n=5 Tax=Dehalococcoides mccartyi RepID=A5FR81_DEHSB	100	0	1	249	1	249	548749	549498	2e-139	498
Deha11a_3_0566	D2BHN3	Phosphoribosyl transferase domain protein n=5 Tax=Dehalococcoides mccartyi RepID=D2BHN3_DEHSV	96.33	0	1	245	1	245	549491	550228	2e-128	462
Deha11a_3_0567	A5FR71	Adenine deaminase n=4 Tax=Dehalococcoides mccartyi RepID=ADEC_DEHSB	99.82	0	8	578	1	571	550225	551961	0	1150
Deha11a_3_0568	D3SIN8	Hypoxanthine phosphoribosyltransferase n=5 Tax=Dehalococcoides mccartyi RepID=D3SIN8_DEHSG	98.35	0	1	182	1	182	551924	552472	2e-99	364
Deha11a_3_0569	Q3ZXG9	ABC transporter associated protein with signal peptide, putative periplasmic substrate binding subunit n=5 Tax=Dehalococcoides mccartyi RepID=Q3ZXG9_DEHSC	97.94	0	1	243	1	243	552692	553423	7e-130	466
Deha11a_3_0570	A5FR74	ABC transporter related protein n=5 Tax=Dehalococcoides mccartyi RepID=A5FR74_DEHSB	100	0	1	305	1	305	553518	554435	2e-176	622
Deha11a_3_0571	A5FR75	ABC-2 type transporter n=5 Tax=Dehalococcoides mccartyi RepID=A5FR75_DEHSB	99.72	0	1	360	1	360	554432	555514	0	713
Deha11a_3_0572	A5FR63	S-adenosylmethionine:tRNA ribosyltransferase-isomerase n=4 Tax=Dehalococcoides mccartyi RepID=QUEA_DEHSB	97.38	1	1	344	1	343	555597	556631	0	694
Deha11a_3_0573	A5FR64	5'-nucleotidase SurE n=4 Tax=Dehalococcoides mccartyi RepID=SURE_DEHSB	99.25	0	1	265	1	265	556794	557591	1e-151	539
Deha11a_3_0574	D3SIP4	Putative uncharacterized protein n=1 Tax=Dehalococcoides sp. (strain GT) RepID=D3SIP4_DEHSG	100	0	1	184	1	184	557725	558279	5e-102	373
Deha11a_3_0575	A5FR66	NADP oxidoreductase, coenzyme F420-dependent n=3 Tax=Dehalococcoides mccartyi RepID=A5FR66_DEHSB	97.54	0	1	285	1	285	558448	559305	2e-159	565
Deha11a_3_0576	Q3ZXG1	Aspartate 1-decarboxylase OS=Dehalococcoides sp. (strain CBDB1) GN=panD PE=1 SV=1	100	0	4	127	1	124	559319	559702	9e-66	252
Deha11a_3_0577	Q3Z8B4	3-methyl-2-oxobutanoate hydroxymethyltransferase n=8 Tax=Dehalococcoides mccartyi RepID=PANB_DEHE1	91.73	0	1	278	1	278	559705	560544	4e-149	531
Deha11a_3_0578	A5FR69	Pantothenate synthetase n=6 Tax=Dehalococcoides mccartyi RepID=PANC_DEHSB	99.28	0	1	277	1	277	560532	561365	2e-162	575
Deha11a_3_0579	A5FR58	Major facilitator superfamily MFS_1 n=5 Tax=Dehalococcoides mccartyi RepID=A5FR58_DEHSB	98.57	0	16	435	1	420	561362	562669	0	823
Deha11a_3_0580	A5FR59	Transcriptional regulator, PadR family n=5 Tax=Dehalococcoides mccartyi RepID=A5FR59_DEHSB	100	0	6	104	1	99	562624	562938	3e-51	204
Deha11a_3_0581	A5FR60	Phytoene dehydrogenase and related protein-like protein n=5 Tax=Dehalococcoides mccartyi RepID=A5FR60_DEHSB	98.6	0	1	500	1	500	563586	565088	0	1033
Deha11a_3_0582	D3SIQ2	Phosphoesterase PA-phosphatase related protein n=5 Tax=Dehalococcoides mccartyi RepID=D3SIQ2_DEHSG	99.49	0	1	196	1	196	565085	565675	1e-106	389
Deha11a_3_0583	A5FR62	ABC transporter related protein n=5 Tax=Dehalococcoides mccartyi RepID=A5FR62_DEHSB	100	0	1	248	1	248	565893	566639	1e-143	513
Deha11a_3_0584	D2BHQ1	ABC transporter, permease protein n=6 Tax=Dehalococcoides mccartyi RepID=D2BHQ1_DEHSV	95.44	0	1	241	20	260	566632	567357	1e-127	459
Deha11a_3_0585	A5FR54	Iron-regulated ABC transporter ATPase subunit SufC n=6 Tax=Dehalococcoides mccartyi RepID=A5FR54_DEHSB	100	0	1	251	1	251	567457	568212	8e-142	506
Deha11a_3_0586	A5FR55	SufBD protein n=6 Tax=Dehalococcoides mccartyi RepID=A5FR55_DEHSB	100	0	4	414	1	411	568185	569429	0	853
Deha11a_3_0587	A5FR56	ABC transporter related protein n=3 Tax=Dehalococcoides mccartyi RepID=A5FR56_DEHSB	98.1	0	19	281	1	263	569498	570343	2e-146	521
Deha11a_3_0588	A5FR57	Thymidylate synthase-like protein n=6 Tax=Dehalococcoides mccartyi RepID=A5FR57_DEHSB	100	0	1	217	1	217	570565	571218	2e-126	454
Deha11a_3_0589	A5FR46	Putative uncharacterized protein n=5 Tax=Dehalococcoides mccartyi RepID=A5FR46_DEHSB	100	0	1	235	1	235	571230	571937	5e-134	480
Deha11a_3_0590	Q3ZXJ2	Conserved domain protein n=4 Tax=Dehalococcoides mccartyi RepID=Q3ZXJ2_DEHSC	99.49	0	3	198	1	196	571946	572542	3e-108	394
Deha11a_3_0591	A5FR48	Archease family protein n=4 Tax=Dehalococcoides mccartyi RepID=A5FR48_DEHSB	99.28	0	1	138	1	138	572639	573055	3e-73	277
Deha11a_3_0592	A5FR49	Putative uncharacterized protein n=4 Tax=Dehalococcoides mccartyi RepID=A5FR49_DEHSB	98.97	0	1	486	1	486	573065	574525	0	993
Deha11a_3_0594	D3SIR3	SagB-type dehydrogenase domain protein n=4 Tax=Dehalococcoides mccartyi RepID=D3SIR3_DEHSG	100	0	1	204	1	204	574526	575140	1e-116	422
Deha11a_3_0595	A5FR51	2-isopropylmalate synthase n=7 Tax=Dehalococcoides mccartyi RepID=A5FR51_DEHSB	99.25	0	1	533	1	533	575145	576746	0	1100
Deha11a_3_0596	Q3ZXI7	3-isopropylmalate dehydrogenase n=6 Tax=Dehalococcoides mccartyi RepID=LEU3_DEHSC	99.73	0	1	365	1	365	576753	577850	0	739
Deha11a_3_0597	A5FR40	3-isopropylmalate dehydratase small subunit n=6 Tax=Dehalococcoides mccartyi RepID=A5FR40_DEHSB	98.8	0	17	182	1	166	577851	578399	2e-90	335
Deha11a_3_0598	D2BHR4	3-isopropylmalate dehydratase large subunit n=6 Tax=Dehalococcoides mccartyi RepID=D2BHR4_DEHSV	96.16	0	1	417	1	417	578423	579676	0	810
Deha11a_3_0599	A5FR42	MgtC/SapB transporter n=5 Tax=Dehalococcoides mccartyi RepID=A5FR42_DEHSB	100	0	1	133	1	133	579694	580095	9e-67	255
Deha11a_3_0600	A5FR43	2-isopropylmalate synthase n=5 Tax=Dehalococcoides mccartyi RepID=A5FR43_DEHSB	100	0	1	505	1	505	580111	581628	0	1029
Deha11a_3_0601	Q3ZXI2	Ketol-acid reductoisomerase n=6 Tax=Dehalococcoides mccartyi RepID=ILVC_DEHSC	99.4	0	1	332	1	332	581804	582802	0	683
Deha11a_3_0602	A5FR45	Acetolactate synthase, small subunit n=5 Tax=Dehalococcoides mccartyi RepID=A5FR45_DEHSB	100	0	1	178	1	178	582821	583357	4e-97	357
Deha11a_3_0603	A5FR34	Acetolactate synthase n=5 Tax=Dehalococcoides mccartyi RepID=A5FR34_DEHSB	99.82	0	1	569	1	569	583333	585042	0	1171
Deha11a_3_0604	Q3ZXH9	Dihydroxy-acid dehydratase n=7 Tax=Dehalococcoides mccartyi RepID=ILVD_DEHSC	99.82	0	1	555	1	555	585064	586731	0	1135
Deha11a_3_0605	A5FR36	Translation factor SUA5 n=4 Tax=Dehalococcoides mccartyi RepID=A5FR36_DEHSB	99.06	0	1	213	1	213	586832	587473	4e-118	427
Deha11a_3_0606	Q3Z886	GMP synthase [glutamine-hydrolyzing] n=5 Tax=Dehalococcoides mccartyi RepID=GUAA_DEHE1	94.37	0	28	560	1	533	587624	589306	0	1031
Deha11a_3_0607	A5FR38	Putative uncharacterized protein n=4 Tax=Dehalococcoides mccartyi RepID=A5FR38_DEHSB	99.03	0	1	103	1	103	589313	589624	2e-55	218
Deha11a_3_0608	D3SIS7	Phosphoribosylamine--glycine ligase n=5 Tax=Dehalococcoides mccartyi RepID=D3SIS7_DEHSG	100	0	1	372	54	425	589803	590921	0	759
Deha11a_3_0609	A5FR39	N5-carboxyaminoimidazole ribonucleotide mutase n=5 Tax=Dehalococcoides mccartyi RepID=A5FR39_DEHSB	100	0	1	154	1	154	590912	591376	3e-83	310
Deha11a_3_0610	A5FR26	Adenylosuccinate lyase n=6 Tax=Dehalococcoides mccartyi RepID=A5FR26_DEHSB	99.78	0	1	451	1	451	591373	592728	0	941
Deha11a_3_0611	A5FR27	Phosphoribosylaminoimidazole-succinocarboxamide synthase n=6 Tax=Dehalococcoides mccartyi RepID=A5FR27_DEHSB	99.34	0	1	304	1	304	592729	593643	5e-175	617
Deha11a_3_0612	Q3ZXL9	Imidazoleglycerol-phosphate dehydratase n=6 Tax=Dehalococcoides mccartyi RepID=HIS7_DEHSC	99.49	0	7	202	1	196	593716	594324	3e-108	394
Deha11a_3_0613	A5FR29	Histidinol-phosphate aminotransferase n=5 Tax=Dehalococcoides mccartyi RepID=HIS8_DEHSB	98.88	0	1	358	1	358	594308	595384	0	731
Deha11a_3_0614	Q3ZXL7	Histidinol dehydrogenase n=5 Tax=Dehalococcoides mccartyi RepID=HISX_DEHSC	99.77	0	1	436	1	436	595397	596707	0	882
Deha11a_3_0615	A5FR31	ATP phosphoribosyltransferase, catalytic region n=7 Tax=Dehalococcoides mccartyi RepID=A5FR31_DEHSB	99.79	0	4	471	1	468	596714	598129	0	968
Deha11a_3_0616	Q3ZXL5	ATP phosphoribosyltransferase regulatory subunit n=7 Tax=Dehalococcoides mccartyi RepID=HISZ_DEHSC	99.27	0	1	412	1	412	598113	599351	0	838
Deha11a_3_0617	A5FR33	Membrane-bound serine protease (ClpP class)-like protein n=5 Tax=Dehalococcoides mccartyi RepID=A5FR33_DEHSB	100	0	8	103	1	96	599471	599782	1e-46	189
Deha11a_3_0618	A5FR21	SPFH domain, Band 7 family protein n=5 Tax=Dehalococcoides mccartyi RepID=A5FR21_DEHSB	100	0	1	267	1	267	599783	600586	8e-151	536
Deha11a_3_0619	Q3ZXL2	Biotin-acetyl-CoA-carboxylase ligase n=3 Tax=Dehalococcoides mccartyi RepID=Q3ZXL2_DEHSC	100	0	1	265	1	265	600656	601456	2e-154	548
Deha11a_3_0620	D3SIT9	DNA ligase D, 3'-phosphoesterase domain protein n=4 Tax=Dehalococcoides mccartyi RepID=D3SIT9_DEHSG	99.46	0	1	184	1	184	601535	602089	4e-103	377
Deha11a_3_0621	A5FR24	ABC transporter related protein n=5 Tax=Dehalococcoides mccartyi RepID=A5FR24_DEHSB	99.66	0	1	298	1	298	602128	603024	3e-171	604
Deha11a_3_0622	Q3ZXK9	ABC transporter, permease protein n=4 Tax=Dehalococcoides mccartyi RepID=Q3ZXK9_DEHSC	100	0	1	416	1	416	602984	604234	0	828
Deha11a_3_0623	A5FR13	Putative uncharacterized protein n=4 Tax=Dehalococcoides mccartyi RepID=A5FR13_DEHSB	98.59	0	27	97	1	71	604402	604695	8e-35	149
Deha11a_3_0624	A5FR14	Putative uncharacterized protein n=4 Tax=Dehalococcoides mccartyi RepID=A5FR14_DEHSB	100	0	1	71	1	71	604742	604957	7e-34	146
Deha11a_3_0625	Q3ZXK7	ABC transporter, permease protein n=5 Tax=Dehalococcoides mccartyi RepID=Q3ZXK7_DEHSC	99.26	0	1	407	1	407	605274	606497	0	813
Deha11a_3_0626	A5FR16	ABC transporter related protein n=5 Tax=Dehalococcoides mccartyi RepID=A5FR16_DEHSB	98.73	0	1	236	1	236	606499	607209	8e-129	463
Deha11a_3_0627	D3SIU6	Oxygen-independent coproporphyrinogen III oxidase n=5 Tax=Dehalococcoides mccartyi RepID=D3SIU6_DEHSG	99.74	0	1	378	1	378	607222	608358	0	781
Deha11a_3_0628	Q3Z864	Elongation factor 4 n=6 Tax=Dehalococcoides mccartyi RepID=LEPA_DEHE1	95.87	0	1	605	1	605	608422	610239	0	1193
Deha11a_3_0629	A5FR19	Ech hydrogenase subunit A n=7 Tax=Dehalococcoides mccartyi RepID=A5FR19_DEHSB	98.61	0	1	648	1	648	610379	612325	0	1272
Deha11a_3_0630	A5FR20	Ech hydrogenase subunit B n=6 Tax=Dehalococcoides mccartyi RepID=A5FR20_DEHSB	99.65	0	1	282	1	282	612322	613170	8e-154	546
Deha11a_3_0631	A5FR05	Ech hydrogenase subunit C n=5 Tax=Dehalococcoides mccartyi RepID=A5FR05_DEHSB	99.35	0	1	155	1	155	613171	613638	3e-85	317
Deha11a_3_0632	A5FR06	NADH dehydrogenase subunit E n=5 Tax=Dehalococcoides mccartyi RepID=A5FR06_DEHSB	99.38	0	21	181	1	161	613571	614116	3e-89	331
Deha11a_3_0633	D2BHU8	Hydrogenase subunit, NADH dehydrogenase subunit E subfamily n=6 Tax=Dehalococcoides mccartyi RepID=D2BHU8_DEHSV	95.31	0	1	640	2	641	614130	616052	0	1249
Deha11a_3_0634	A5FR08	Tungsten-dependent benzoyl-CoA reductase-related protein bamI n=5 Tax=Dehalococcoides mccartyi RepID=A5FR08_DEHSB	97.97	0	1	197	1	197	616052	616645	9e-108	392
Deha11a_3_0635	A5FR09	FAD-dependent pyridine nucleotide-disulfide oxidoreductase n=6 Tax=Dehalococcoides mccartyi RepID=A5FR09_DEHSB	99.57	0	1	461	1	461	616648	618033	0	950
Deha11a_3_0636	A5FR10	Ech hydrogenase subunit E n=6 Tax=Dehalococcoides mccartyi RepID=A5FR10_DEHSB	99.44	0	1	359	1	359	618034	619113	0	738
Deha11a_3_0637	A5FR11	Ech hydrogenase subunit F n=3 Tax=Dehalococcoides mccartyi RepID=A5FR11_DEHSB	100	0	1	114	1	114	619123	619467	2e-62	241
Deha11a_3_0638	A5FR12	tRNA synthetase, class II (D, K and N) n=4 Tax=Dehalococcoides mccartyi RepID=A5FR12_DEHSB	99.35	0	1	309	1	309	619549	620478	0	640
Deha11a_3_0639	A5FR01	Elongation factor P n=5 Tax=Dehalococcoides mccartyi RepID=A5FR01_DEHSB	100	0	1	188	1	188	620484	621050	8e-106	385
Deha11a_3_0640	A5FR02	Transcriptional regulator, MarR family n=3 Tax=Dehalococcoides mccartyi RepID=A5FR02_DEHSB	100	0	1	161	1	161	621240	621725	2e-88	328
Deha11a_3_0641	A5FR03	MMPL domain protein n=4 Tax=Dehalococcoides mccartyi RepID=A5FR03_DEHSB	99.9	0	21	994	1	974	621670	624654	0	1964
Deha11a_3_0642	A5FR04	Transcriptional regulator, XRE family n=4 Tax=Dehalococcoides mccartyi RepID=A5FR04_DEHSB	100	0	1	214	1	214	624700	625344	1e-122	442
Deha11a_3_0643	Q1QTS3	Putative uncharacterized protein n=1 Tax=Chromohalobacter salexigens (strain DSM 3043 / ATCC BAA-138 / NCIMB 13768) RepID=Q1QTS3_CHRSD	29.6	3	1	124	53	172	625846	626556	4e-09	65.9
Deha11a_3_0644	D2BFY7	Transposase IS3/IS911-family n=3 Tax=Dehalococcoides mccartyi RepID=D2BFY7_DEHSV	100	0	1	92	1	92	626745	627023	2e-46	188
Deha11a_4_0001	D2BHV7	Transposase n=4 Tax=Dehalococcoides mccartyi RepID=D2BHV7_DEHSV	98.03	0	1	152	120	271	7	465	2e-82	308
Deha11a_4_0003	Q3Z843	Transcriptional regulator, LuxR family n=1 Tax=Dehalococcoides ethenogenes (strain 195) RepID=Q3Z843_DEHE1	89.63	0	1	164	1	164	1468	1962	2e-82	307
Deha11a_4_0004	Q3Z842	Conserved domain protein n=1 Tax=Dehalococcoides ethenogenes (strain 195) RepID=Q3Z842_DEHE1	81.42	1	1	295	1	296	1919	2941	4e-135	484
Deha11a_4_0005	Q3Z841	DNA binding protein, excisionase family n=1 Tax=Dehalococcoides ethenogenes (strain 195) RepID=Q3Z841_DEHE1	63.89	0	1	72	1	72	2949	3170	2e-19	98.6
Deha11a_4_0006	Q3Z840	Site-specific recombinase, phage integrase family n=1 Tax=Dehalococcoides ethenogenes (strain 195) RepID=Q3Z840_DEHE1	85.95	0	2	421	1	420	3167	4444	0	768
Deha11a_4_0007	A5FQZ4	Transcriptional regulator, TrmB n=5 Tax=Dehalococcoides mccartyi RepID=A5FQZ4_DEHSB	100	0	1	111	1	111	4556	4891	2e-57	224
Deha11a_4_0008	A5FQZ5	Arsenite efflux membrane protein ArsB n=4 Tax=Dehalococcoides mccartyi RepID=A5FQZ5_DEHSB	99.29	0	3	426	1	424	5249	6529	0	817
Deha11a_4_0009	A5FQZ6	Major facilitator superfamily MFS_1 n=5 Tax=Dehalococcoides mccartyi RepID=A5FQZ6_DEHSB	99.13	0	1	461	1	461	6531	7916	0	908
Deha11a_4_0010	A5FQZ7	Peptidase M29, aminopeptidase II n=6 Tax=Dehalococcoides mccartyi RepID=A5FQZ7_DEHSB	99.74	0	10	398	1	389	7979	9175	0	810
Deha11a_4_0011	A5FQZ8	Phosphoribosyltransferase n=3 Tax=Dehalococcoides mccartyi RepID=A5FQZ8_DEHSB	100	0	1	223	1	223	9212	9883	1e-125	452
Deha11a_4_0012	A5FQZ9	Rubrerythrin n=4 Tax=Dehalococcoides mccartyi RepID=A5FQZ9_DEHSB	99.42	0	1	173	1	173	10025	10546	8e-94	345
Deha11a_4_0013	A5FR00	Putative uncharacterized protein n=4 Tax=Dehalococcoides mccartyi RepID=A5FR00_DEHSB	97.84	0	1	231	1	231	10608	11303	1e-128	462
Deha11a_4_0014	A5FQY8	Putative uncharacterized protein n=4 Tax=Dehalococcoides mccartyi RepID=A5FQY8_DEHSB	98.51	0	11	278	1	268	11322	12158	4e-154	547
Deha11a_4_0015	A5FQY9	Putative uncharacterized protein n=4 Tax=Dehalococcoides mccartyi RepID=A5FQY9_DEHSB	100	0	1	302	1	302	12112	13020	1e-179	632
Deha11a_4_0016	A5FQZ0	Putative uncharacterized protein n=3 Tax=Dehalococcoides mccartyi RepID=A5FQZ0_DEHSB	100	0	1	66	1	66	13231	13431	1e-29	132
Deha11a_4_0017	D2BHW9	Putative uncharacterized protein n=5 Tax=Dehalococcoides mccartyi RepID=D2BHW9_DEHSV	97.67	0	18	103	1	86	13458	13769	3e-42	174
Deha11a_4_0018	D3SIX3	ApbE family lipoprotein n=3 Tax=Dehalococcoides mccartyi RepID=D3SIX3_DEHSG	98.4	0	1	250	1	250	13870	14622	2e-138	495
Deha11a_4_0019	A5FQZ3	4Fe-4S ferredoxin, iron-sulfur binding domain protein n=5 Tax=Dehalococcoides mccartyi RepID=A5FQZ3_DEHSB	100	0	1	136	1	136	14632	15042	9e-75	282
Deha11a_4_0020	A5FQY1	Putative uncharacterized protein n=6 Tax=Dehalococcoides mccartyi RepID=A5FQY1_DEHSB	99.51	0	1	408	1	408	15051	16277	0	830
Deha11a_4_0021	Q3Z802	Twitching mobility protein n=5 Tax=Dehalococcoides mccartyi RepID=Q3Z802_DEHE1	93.84	0	1	357	1	357	16498	17580	0	692
Deha11a_4_0022	A5FQY3	NADH-quinone oxidoreductase subunit A n=4 Tax=Dehalococcoides mccartyi RepID=A5FQY3_DEHSB	100	0	1	123	1	123	17863	18234	7e-63	243
Deha11a_4_0023	Q3Z800	NADH-quinone oxidoreductase subunit B n=5 Tax=Dehalococcoides mccartyi RepID=NUOB_DEHE1	94.5	0	38	237	1	200	18114	18827	7e-110	400
Deha11a_4_0024	A5FQY5	NADH dehydrogenase subunit C n=4 Tax=Dehalococcoides mccartyi RepID=A5FQY5_DEHSB	98.66	0	1	149	1	149	18832	19281	1e-82	308
Deha11a_4_0025	Q3Z7Z8	NADH-quinone oxidoreductase subunit D n=5 Tax=Dehalococcoides mccartyi RepID=NUOD_DEHE1	97	0	1	367	1	367	19271	20374	0	731
Deha11a_4_0026	Q3ZXR7	NADH-quinone oxidoreductase subunit H n=6 Tax=Dehalococcoides mccartyi RepID=NUOH_DEHSC	99.15	0	1	353	1	353	20374	21435	0	687
Deha11a_4_0027	A5FQX4	NADH-quinone oxidoreductase, chain I n=5 Tax=Dehalococcoides mccartyi RepID=A5FQX4_DEHSB	99.45	0	1	183	1	183	21419	21970	1e-103	378
Deha11a_4_0028	A5FQX5	NADH dehydrogenase subunit J n=5 Tax=Dehalococcoides mccartyi RepID=A5FQX5_DEHSB	99.38	0	1	160	1	160	21977	22459	8e-82	305
Deha11a_4_0029	A5FQX6	NADH-quinone oxidoreductase subunit K n=5 Tax=Dehalococcoides mccartyi RepID=A5FQX6_DEHSB	100	0	1	101	1	101	22461	22766	1e-49	198
Deha11a_4_0030	A5FQX7	NADH dehydrogenase subunit L n=5 Tax=Dehalococcoides mccartyi RepID=A5FQX7_DEHSB	99.54	0	1	654	1	654	22783	24747	0	1286
Deha11a_4_0031	A5FQX8	NADH dehydrogenase subunit M n=6 Tax=Dehalococcoides mccartyi RepID=A5FQX8_DEHSB	99.6	0	1	497	1	497	24757	26250	0	974
Deha11a_4_0032	A5FQX9	NADH-quinone oxidoreductase subunit N n=6 Tax=Dehalococcoides mccartyi RepID=NUON_DEHSB	98.14	0	1	485	1	485	26257	27714	0	937
Deha11a_4_0033	A5FQY0	Hydrolase, TatD family n=4 Tax=Dehalococcoides mccartyi RepID=A5FQY0_DEHSB	98.86	0	1	264	1	264	27725	28519	9e-152	539
Deha11a_4_0034	A5FQW7	DNA-(Apurinic or apyrimidinic site) lyase / endonuclease III n=3 Tax=Dehalococcoides mccartyi RepID=A5FQW7_DEHSB	98.62	0	1	218	1	218	28499	29155	1e-123	446
Deha11a_4_0035	Q3Z7Y8	Cobyric acid synthase n=5 Tax=Dehalococcoides mccartyi RepID=COBQ_DEHE1	92.45	0	1	503	4	506	29280	30791	0	929
Deha11a_4_0036	A5FQW9	Thioesterase superfamily protein n=5 Tax=Dehalococcoides mccartyi RepID=A5FQW9_DEHSB	99.26	0	1	136	1	136	30788	31198	1e-69	265
Deha11a_4_0037	A5FQX0	Amino acid/amide ABC transporter ATP-binding protein 1, HAAT family n=5 Tax=Dehalococcoides mccartyi RepID=A5FQX0_DEHSB	100	0	7	282	1	276	31206	32054	1e-158	562
Deha11a_4_0038	A5FQX1	Putative uncharacterized protein n=4 Tax=Dehalococcoides mccartyi RepID=A5FQX1_DEHSB	100	0	1	88	1	88	32023	32289	2e-45	185
Deha11a_4_0039	A5FQX2	Phenylacetate--CoA ligase n=6 Tax=Dehalococcoides mccartyi RepID=A5FQX2_DEHSB	99.53	0	1	429	1	429	32299	33588	0	885
Deha11a_4_0040	A5FQX3	Amino acid/amide ABC transporter ATP-binding protein 2, HAAT family n=5 Tax=Dehalococcoides mccartyi RepID=A5FQX3_DEHSB	100	0	1	263	1	263	33579	34370	3e-150	535
Deha11a_4_0041	A5FQW1	Amino acid/amide ABC transporter substrate-binding protein, HAAT family n=5 Tax=Dehalococcoides mccartyi RepID=A5FQW1_DEHSB	100	0	1	428	1	428	34391	35677	0	884
Deha11a_4_0042	A5FQW2	Amino acid/amide ABC transporter substrate-binding protein, HAAT family n=6 Tax=Dehalococcoides mccartyi RepID=A5FQW2_DEHSB	99.53	0	1	430	1	430	35766	37058	0	887
Deha11a_4_0043	A5FQW3	Amino acid/amide ABC transporter membrane protein 2, HAAT family n=5 Tax=Dehalococcoides mccartyi RepID=A5FQW3_DEHSB	100	0	1	350	1	350	37101	38153	0	692
Deha11a_4_0044	A5FQW4	Amino acid/amide ABC transporter membrane protein 1, HAAT family n=5 Tax=Dehalococcoides mccartyi RepID=A5FQW4_DEHSB	100	0	1	294	1	294	38156	39040	5e-161	570
Deha11a_4_0045	A5FQW5	AMP-dependent synthetase and ligase n=5 Tax=Dehalococcoides mccartyi RepID=A5FQW5_DEHSB	100	0	1	630	1	630	39050	40942	0	1296
Deha11a_4_0046	A5FQW6	Thiamine pyrophosphate enzyme domain protein TPP-binding protein n=5 Tax=Dehalococcoides mccartyi RepID=A5FQW6_DEHSB	99.36	0	1	627	1	627	41188	43071	0	1288
Deha11a_4_0047	A5FQV4	Indolepyruvate ferredoxin oxidoreductase n=4 Tax=Dehalococcoides mccartyi RepID=A5FQV4_DEHSB	97.97	0	7	203	1	197	43058	43669	2e-107	391
Deha11a_4_0048	A5FQV5	CBS domain containing protein n=4 Tax=Dehalococcoides mccartyi RepID=A5FQV5_DEHSB	98.15	0	1	162	1	162	43666	44154	1e-85	318
Deha11a_4_0049	A5FQV7	Nitrogen-fixing NifU domain protein n=6 Tax=Dehalococcoides mccartyi RepID=A5FQV7_DEHSB	99.21	0	1	127	1	127	44371	44754	4e-69	263
Deha11a_4_0050	A5FQV8	Putative uncharacterized protein n=4 Tax=Dehalococcoides mccartyi RepID=A5FQV8_DEHSB	100	0	1	84	1	84	44922	45176	4e-41	170
Deha11a_4_0051	A5FQV9	Heavy metal translocating P-type ATPase n=3 Tax=Dehalococcoides mccartyi RepID=A5FQV9_DEHSB	99.88	0	1	828	1	828	45186	47672	0	1669
Deha11a_4_0052	A5FQW0	Heat shock protein Hsp20 n=3 Tax=Dehalococcoides mccartyi RepID=A5FQW0_DEHSB	100	0	3	164	1	162	47764	48258	2e-89	330
Deha11a_4_0053	A5FQU8	Rubrerythrin n=3 Tax=Dehalococcoides mccartyi RepID=A5FQU8_DEHSB	100	0	1	275	1	275	48311	49138	2e-158	561
Deha11a_4_0054	A5FQU9	Manganese and iron superoxide dismutase n=3 Tax=Dehalococcoides mccartyi RepID=A5FQU9_DEHSB	99.48	0	1	192	1	192	49168	49746	2e-108	394
Deha11a_4_0055	A5FQV0	Putative uncharacterized protein n=3 Tax=Dehalococcoides mccartyi RepID=A5FQV0_DEHSB	100	0	1	52	205	256	49844	50002	2e-24	115
Deha11a_4_0056	A5FQV0	Putative uncharacterized protein n=3 Tax=Dehalococcoides mccartyi RepID=A5FQV0_DEHSB	100	0	1	125	1	125	50237	50614	2e-68	261
Deha11a_4_0057	A5FQU6	Smr protein/MutS2 n=5 Tax=Dehalococcoides mccartyi RepID=A5FQU6_DEHSB	100	0	1	102	1	102	51047	51355	5e-53	210
Deha11a_4_0058	A5FQU7	Histidine biosynthesis protein n=3 Tax=Dehalococcoides mccartyi RepID=A5FQU7_DEHSB	98.13	0	1	268	1	268	51505	52311	6e-151	536
Deha11a_4_0059	A5FQT6	Putative uncharacterized protein n=5 Tax=Dehalococcoides mccartyi RepID=A5FQT6_DEHSB	99.43	0	10	359	1	350	52343	53422	0	717
Deha11a_4_0060	A5FQT7	MiaB-like tRNA modifying enzyme n=4 Tax=Dehalococcoides mccartyi RepID=A5FQT7_DEHSB	100	0	2	417	1	416	53476	54729	0	871
Deha11a_4_0061	A5FQT8	3-oxoacyl-[acyl-carrier-protein] synthase 2 n=5 Tax=Dehalococcoides mccartyi RepID=A5FQT8_DEHSB	100	0	20	441	1	422	54758	56083	0	856
Deha11a_4_0062	A5FQT9	Exonuclease RecJ n=6 Tax=Dehalococcoides mccartyi RepID=A5FQT9_DEHSB	99.29	0	23	588	1	566	56001	57767	0	1150
Deha11a_4_0063	Q3Z7W1	Glycerol-3-phosphate acyltransferase 2 n=5 Tax=Dehalococcoides mccartyi RepID=PLSY2_DEHE1	96.19	0	1	210	1	210	57783	58415	4e-112	407
Deha11a_4_0064	Q3Z7W0	Prolipoprotein diacylglyceryl transferase n=5 Tax=Dehalococcoides mccartyi RepID=LGT_DEHE1	93.08	0	1	260	1	260	58595	59377	9e-138	493
Deha11a_4_0065	A5FQS9	DEAD/DEAH box helicase domain protein n=3 Tax=Dehalococcoides mccartyi RepID=A5FQS9_DEHSB	99.87	0	1	764	1	764	59448	61742	0	1577
Deha11a_4_0066	A5FQT0	Putative uncharacterized protein n=3 Tax=Dehalococcoides mccartyi RepID=A5FQT0_DEHSB	98.96	0	1	96	1	96	61754	62044	5e-48	193
Deha11a_4_0067	Q3Z7V7	30S ribosomal protein S15 n=5 Tax=Dehalococcoides mccartyi RepID=RS15_DEHE1	96.55	0	1	87	1	87	62229	62492	9e-42	172
Deha11a_4_0068	Q3Z7V6	Polyribonucleotide nucleotidyltransferase n=5 Tax=Dehalococcoides mccartyi RepID=PNP_DEHE1	94.44	0	1	720	1	720	62534	64696	0	1353
Deha11a_4_0069	Q3ZXV5	4-hydroxy-tetrahydrodipicolinate reductase n=5 Tax=Dehalococcoides mccartyi RepID=DAPB_DEHSC	100	0	26	288	1	263	64638	65504	4e-150	534
Deha11a_4_0070	A5FQT4	Aspartate-semialdehyde dehydrogenase n=5 Tax=Dehalococcoides mccartyi RepID=A5FQT4_DEHSB	100	0	16	353	1	338	65470	66531	0	693
Deha11a_4_0071	Q3ZXV3	4-hydroxy-tetrahydrodipicolinate synthase n=6 Tax=Dehalococcoides mccartyi RepID=DAPA_DEHSC	99.66	0	1	297	1	297	66534	67427	4e-172	607
Deha11a_4_0072	D3SJ27	GCN5-related N-acetyltransferase n=4 Tax=Dehalococcoides mccartyi RepID=D3SJ27_DEHSG	99.1	0	1	221	1	221	67429	68094	9e-127	456
Deha11a_4_0073	A5FQS3	GCN5-related N-acetyltransferase n=4 Tax=Dehalococcoides mccartyi RepID=A5FQS3_DEHSB	97.61	0	12	220	1	209	68021	68683	5e-119	430
Deha11a_4_0074	A5FQS4	Adenylosuccinate synthetase n=6 Tax=Dehalococcoides mccartyi RepID=PURA_DEHSB	100	0	10	432	1	423	68803	70101	0	868
Deha11a_4_0075	A5FQS5	CDP-alcohol phosphatidyltransferase n=6 Tax=Dehalococcoides mccartyi RepID=A5FQS5_DEHSB	97.93	0	1	193	1	193	70180	70761	2e-93	345
Deha11a_4_0076	A5FQS6	Phosphatidylinositol alpha-mannosyltransferase n=5 Tax=Dehalococcoides mccartyi RepID=A5FQS6_DEHSB	98.69	0	1	382	1	382	70807	71955	0	785
Deha11a_4_0077	A5FQS7	Myo-inositol-1-phosphate synthase n=5 Tax=Dehalococcoides mccartyi RepID=A5FQS7_DEHSB	99.73	0	1	370	1	370	72000	73112	0	770
Deha11a_4_0078	A5FQS8	Putative uncharacterized protein n=3 Tax=Dehalococcoides mccartyi RepID=A5FQS8_DEHSB	100	0	1	57	1	57	73256	73429	3e-25	117
Deha11a_4_0079	A5FQR4	tRNA pseudouridine synthase B n=4 Tax=Dehalococcoides mccartyi RepID=TRUB_DEHSB	98.67	0	1	300	1	300	73476	74378	8e-173	610
Deha11a_4_0080	Q3Z7U4	Ribosome-binding factor A n=5 Tax=Dehalococcoides mccartyi RepID=RBFA_DEHE1	91.53	0	1	118	1	118	74381	74737	4e-58	226
Deha11a_4_0081	Q3Z7U3	Translation initiation factor IF-2 n=6 Tax=Dehalococcoides mccartyi RepID=IF2_DEHE1	94.77	0	1	593	1	593	74737	76518	0	1148
Deha11a_4_0082	A5FQR7	Putative uncharacterized protein n=5 Tax=Dehalococcoides mccartyi RepID=A5FQR7_DEHSB	100	0	1	104	1	104	76499	76813	2e-54	215
Deha11a_4_0083	A5FQR8	NusA antitermination factor n=5 Tax=Dehalococcoides mccartyi RepID=A5FQR8_DEHSB	100	0	1	491	1	491	76788	78263	0	975
Deha11a_4_0084	A5FQR9	Mg chelatase, subunit ChlI n=5 Tax=Dehalococcoides mccartyi RepID=A5FQR9_DEHSB	99.8	0	8	513	1	506	78432	79973	0	1033
Deha11a_4_0085	A5FQS0	GCN5-related N-acetyltransferase n=4 Tax=Dehalococcoides mccartyi RepID=A5FQS0_DEHSB	99.66	0	1	291	1	291	79975	80850	5e-168	593
Deha11a_4_0086	A5FQS1	GCN5-related N-acetyltransferase n=3 Tax=Dehalococcoides mccartyi RepID=A5FQS1_DEHSB	99.05	0	1	105	1	105	80895	81212	1e-54	216
Deha11a_4_0087	A5FQQ8	Putative uncharacterized protein n=3 Tax=Dehalococcoides mccartyi RepID=A5FQQ8_DEHSB	100	0	1	214	1	214	81431	82075	3e-118	427
Deha11a_4_0088	Q3Z7T6	50S ribosomal protein L7/L12 n=5 Tax=Dehalococcoides mccartyi RepID=RL7_DEHE1	96.77	1	1	123	1	124	82156	82527	2e-43	178
Deha11a_4_0089	Q3Z7T5	50S ribosomal protein L10 n=5 Tax=Dehalococcoides mccartyi RepID=RL10_DEHE1	90.91	0	1	176	1	176	82561	83091	9e-88	325
Deha11a_4_0090	Q3ZXX8	50S ribosomal protein L1 n=5 Tax=Dehalococcoides mccartyi RepID=RL1_DEHSC	99.58	0	1	237	1	237	83242	83955	1e-131	472
Deha11a_4_0091	Q3ZXX7	50S ribosomal protein L11 n=5 Tax=Dehalococcoides mccartyi RepID=RL11_DEHSC	99.29	0	1	140	1	140	83959	84381	1e-73	278
Deha11a_4_0092	A5FQR3	Transcription antitermination protein nusG n=5 Tax=Dehalococcoides mccartyi RepID=A5FQR3_DEHSB	100	0	1	177	1	177	84400	84933	1e-96	355
Deha11a_4_0093	A5FQQ3	Protein translocase subunit secE/sec61 gamma n=5 Tax=Dehalococcoides mccartyi RepID=A5FQQ3_DEHSB	100	0	1	72	1	72	84980	85198	1e-33	145
Deha11a_4_0094	Q3Z7T0	50S ribosomal protein L33 n=5 Tax=Dehalococcoides mccartyi RepID=RL33_DEHE1	98.18	0	1	55	1	55	85222	85389	3e-23	111
Deha11a_4_0095	Q3Z7S9	Elongation factor Tu n=5 Tax=Dehalococcoides mccartyi RepID=EFTU_DEHE1	98.25	0	1	400	1	400	85391	86593	0	815
Deha11a_4_0097	A5FQQ6	LmbE family protein n=5 Tax=Dehalococcoides mccartyi RepID=A5FQQ6_DEHSB	99.16	0	1	237	1	237	87118	87831	2e-138	494
Deha11a_4_0098	A5FQQ7	Glycosyl transferase, group 1 n=4 Tax=Dehalococcoides mccartyi RepID=A5FQQ7_DEHSB	99.26	0	1	404	1	404	87844	89061	0	827
Deha11a_4_0099	A5FQP6	Putative uncharacterized protein n=4 Tax=Dehalococcoides mccartyi RepID=A5FQP6_DEHSB	98.48	0	1	329	1	329	89054	90043	0	675
Deha11a_4_0100	A5FQP7	Transcriptional regulator, ArsR family n=3 Tax=Dehalococcoides mccartyi RepID=A5FQP7_DEHSB	100	0	10	121	1	112	90146	90511	5e-60	233
Deha11a_4_0101	A5FQP8	Permease n=5 Tax=Dehalococcoides mccartyi RepID=A5FQP8_DEHSB	99.42	0	1	343	1	343	90511	91542	0	659
Deha11a_4_0102	A5FQP9	Redox-active disulfide protein 2 n=3 Tax=Dehalococcoides mccartyi RepID=A5FQP9_DEHSB	100	0	1	80	1	80	91560	91802	1e-35	152
Deha11a_4_0103	Q3ZXW5	Conserved domain protein n=3 Tax=Dehalococcoides mccartyi RepID=Q3ZXW5_DEHSC	99.63	0	6	275	1	270	91876	92703	4e-149	531
Deha11a_4_0104	D2BI54	Major facilitator family transporter n=4 Tax=Dehalococcoides mccartyi RepID=D2BI54_DEHSV	91.02	0	20	442	1	423	93012	94340	0	771
Deha11a_4_0105	Q3ZY02	Putative uncharacterized protein n=2 Tax=Dehalococcoides mccartyi RepID=Q3ZY02_DEHSC	98.73	0	1	79	1	79	94637	94876	1e-36	155
Deha11a_4_0106	Q3ZY01	Putative uncharacterized protein n=1 Tax=Dehalococcoides sp. (strain CBDB1) RepID=Q3ZY01_DEHSC	97.81	0	5	187	24	206	94860	95423	3e-97	357
Deha11a_4_0108	Q3ZY00	Putative uncharacterized protein n=1 Tax=Dehalococcoides sp. (strain CBDB1) RepID=Q3ZY00_DEHSC	95.35	0	1	43	1	43	95588	95743	5e-14	80.5
Deha11a_4_0110	Q3Z7R9	Membrane protein, putative n=6 Tax=Dehalococcoides mccartyi RepID=Q3Z7R9_DEHE1	91.12	0	1	169	1	169	96011	96520	2e-84	314
Deha11a_4_0111	A5FQP1	Putative uncharacterized protein n=4 Tax=Dehalococcoides mccartyi RepID=A5FQP1_DEHSB	98.72	0	1	78	1	78	96561	96797	2e-37	158
Deha11a_4_0112	A5FQP2	Putative uncharacterized protein n=5 Tax=Dehalococcoides mccartyi RepID=A5FQP2_DEHSB	98.8	0	1	83	1	83	97048	97299	1e-39	166
Deha11a_4_0113	A5FQP3	ACT domain protein n=6 Tax=Dehalococcoides mccartyi RepID=A5FQP3_DEHSB	100	0	1	128	1	128	97501	97890	4e-67	256
Deha11a_4_0114	A5FQP4	Phenylacetate-CoA ligase n=5 Tax=Dehalococcoides mccartyi RepID=A5FQP4_DEHSB	99.77	0	1	439	1	439	97911	99230	0	906
Deha11a_4_0115	A5FQP5	PAS/PAC sensor hybrid histidine kinase n=5 Tax=Dehalococcoides mccartyi RepID=A5FQP5_DEHSB	100	0	1	451	812	1262	99458	100813	0	923
Deha11a_4_0116	A5FQP5	PAS/PAC sensor hybrid histidine kinase n=5 Tax=Dehalococcoides mccartyi RepID=A5FQP5_DEHSB	92.39	1	17	108	721	811	100779	101138	2e-40	168
Deha11a_4_0117	A5FQP5	PAS/PAC sensor hybrid histidine kinase n=5 Tax=Dehalococcoides mccartyi RepID=A5FQP5_DEHSB	99.04	0	1	731	1	731	101047	103248	0	1508
Deha11a_4_0118	A5FQN5	Putative uncharacterized protein n=4 Tax=Dehalococcoides mccartyi RepID=A5FQN5_DEHSB	98.94	0	1	189	1	189	103519	104088	3e-108	394
Deha11a_4_0119	A5FQN6	Putative uncharacterized protein n=3 Tax=Dehalococcoides mccartyi RepID=A5FQN6_DEHSB	98.11	0	1	53	1	53	106544	106705	2e-22	108
Deha11a_4_0121	A5FQN8	Putative uncharacterized protein n=2 Tax=Dehalococcoides mccartyi RepID=A5FQN8_DEHSB	96.43	0	1	140	1	140	107141	107563	6e-72	273
Deha11a_4_0122	A5FQN8	Putative uncharacterized protein n=2 Tax=Dehalococcoides mccartyi RepID=A5FQN8_DEHSB	100	0	1	39	161	199	107621	107740	6e-14	80.5
Deha11a_4_0124	B0TEA3	Nadph-dependent fmn reductase, putative n=1 Tax=Heliobacterium modesticaldum (strain ATCC 51547 / Ice1) RepID=B0TEA3_HELMI	44.74	1	14	203	2	189	108470	109081	3e-41	171
Deha11a_4_0125	C6Q1C0	Peptidase M28 n=1 Tax=Clostridium carboxidivorans P7 RepID=C6Q1C0_9CLOT	46.19	4	14	402	3	391	109164	110378	2e-105	386
Deha11a_4_0126	F7ZS42	Transcriptional regulator n=3 Tax=Clostridium acetobutylicum RepID=F7ZS42_CLOAT	53.1	1	1	113	139	250	110473	110820	3e-24	114
Deha11a_4_0127	Q3ZXY9	Ribonuclease 3 OS=Dehalococcoides sp. (strain CBDB1) GN=rnc PE=3 SV=1	87.6	0	12	132	1	121	111494	111892	5e-55	216
Deha11a_4_0128	Q3ZXY9	Ribonuclease 3 OS=Dehalococcoides sp. (strain CBDB1) GN=rnc PE=3 SV=1	97.06	0	8	143	102	237	111810	112241	9e-71	269
Deha11a_4_0129	A5FQM9	Acylphosphatase n=4 Tax=Dehalococcoides mccartyi RepID=ACYP_DEHSB	98.9	0	1	91	1	91	112433	112708	1e-46	189
Deha11a_4_0130	A5FQN0	Putative uncharacterized protein n=5 Tax=Dehalococcoides mccartyi RepID=A5FQN0_DEHSB	99.18	0	1	244	1	244	112735	113469	1e-137	493
Deha11a_4_0131	A5FQN2	Probable cytosol aminopeptidase n=4 Tax=Dehalococcoides mccartyi RepID=A5FQN2_DEHSB	99.4	0	1	497	1	497	114000	115493	0	1004
Deha11a_4_0132	A5FQN3	Kinase-like protein n=4 Tax=Dehalococcoides mccartyi RepID=A5FQN3_DEHSB	99.5	0	1	200	1	200	115493	116095	9e-113	409
Deha11a_4_0133	A5FQN4	DegV family protein n=4 Tax=Dehalococcoides mccartyi RepID=A5FQN4_DEHSB	100	0	44	328	1	285	116144	117130	6e-164	580
Deha11a_4_0134	A5FQM2	AMP-dependent synthetase and ligase n=4 Tax=Dehalococcoides mccartyi RepID=A5FQM2_DEHSB	98.81	0	1	505	1	505	117084	118601	0	1022
Deha11a_4_0135	D2BI75	Tryptophan synthase beta chain n=6 Tax=Dehalococcoides mccartyi RepID=D2BI75_DEHSV	97.36	0	1	454	1	454	119171	120535	0	895
Deha11a_4_0136	A5FQM4	Peptidase S1 and S6, chymotrypsin/Hap n=6 Tax=Dehalococcoides mccartyi RepID=A5FQM4_DEHSB	99.26	0	24	294	1	271	120590	121474	5e-150	534
Deha11a_4_0137	A5FQM5	2-alkenal reductase n=4 Tax=Dehalococcoides mccartyi RepID=A5FQM5_DEHSB	100	0	5	381	1	377	121471	122616	0	758
Deha11a_4_0138	Q3ZY20	Isoleucine--tRNA ligase n=6 Tax=Dehalococcoides mccartyi RepID=SYI_DEHSC	99.41	0	1	1014	1	1014	122629	125673	0	2107
Deha11a_4_0139	A5FQM7	Single-stranded nucleic acid binding R3H domain protein n=6 Tax=Dehalococcoides mccartyi RepID=A5FQM7_DEHSB	100	0	1	226	1	226	125976	126656	5e-126	453
Deha11a_4_0140	D2BI80	Preprotein translocase YidC subunit n=4 Tax=Dehalococcoides mccartyi RepID=D2BI80_DEHSV	90.16	0	1	315	1	315	126568	127515	2e-150	536
Deha11a_4_0141	A5FQL9	Pyrrolo-quinoline quinone n=3 Tax=Dehalococcoides mccartyi RepID=A5FQL9_DEHSB	99.73	0	1	371	1	371	127527	128642	0	739
Deha11a_4_0142	Q3ZY16	Ribonuclease P protein component n=5 Tax=Dehalococcoides mccartyi RepID=RNPA_DEHSC	100	0	7	126	1	120	128836	129216	2e-63	244
Deha11a_4_0143	Q3Z7N9	30S ribosomal protein S18 n=5 Tax=Dehalococcoides mccartyi RepID=RS18_DEHE1	91.84	0	1	147	1	147	129433	129876	7e-72	272
Deha11a_4_0144	A5FQL2	Single-stranded DNA-binding protein n=5 Tax=Dehalococcoides mccartyi RepID=A5FQL2_DEHSB	100	0	1	135	1	135	129911	130318	3e-74	280
Deha11a_4_0145	Q3ZY12	30S ribosomal protein S6 n=6 Tax=Dehalococcoides mccartyi RepID=RS6_DEHSC	100	0	1	109	1	109	130369	130698	3e-56	221
Deha11a_4_0147	Q3ZY11	Conserved domain protein n=5 Tax=Dehalococcoides mccartyi RepID=Q3ZY11_DEHSC	98.75	0	1	80	1	80	131222	131464	1e-38	162
Deha11a_4_0148	D2BI89	Translation initiation inhibitor, yjgF family n=4 Tax=Dehalococcoides mccartyi RepID=D2BI89_DEHSV	91.94	0	1	124	14	137	131537	131914	6e-63	243
Deha11a_4_0149	Q3ZY09	Conserved domain protein n=4 Tax=Dehalococcoides mccartyi RepID=Q3ZY09_DEHSC	99.77	0	47	487	1	441	131907	133370	0	877
Deha11a_4_0150	A5FQL7	Tubulin/FtsZ, GTPase n=5 Tax=Dehalococcoides mccartyi RepID=A5FQL7_DEHSB	99.74	0	4	382	1	379	133459	134607	0	775
Deha11a_4_0151	A5FQL8	DNA repair protein RecN n=4 Tax=Dehalococcoides mccartyi RepID=A5FQL8_DEHSB	99.49	0	1	588	1	588	134782	136548	0	1186
Deha11a_4_0152	D2BI93	Transport protein n=5 Tax=Dehalococcoides mccartyi RepID=D2BI93_DEHSV	93.38	0	1	287	1	287	136551	137414	3e-143	511
Deha11a_4_0153	A5FQK7	Putative uncharacterized protein n=4 Tax=Dehalococcoides mccartyi RepID=A5FQK7_DEHSB	87.37	1	1	174	1	190	137521	138045	3e-84	314
Deha11a_4_0154	A5FQK8	Two component transcriptional regulator, winged helix family n=4 Tax=Dehalococcoides mccartyi RepID=A5FQK8_DEHSB	99.56	0	1	227	1	227	138148	138831	5e-126	454
Deha11a_4_0155	A5FQK9	Integral membrane sensor signal transduction histidine kinase n=5 Tax=Dehalococcoides mccartyi RepID=A5FQK9_DEHSB	99.79	0	1	473	1	473	138839	140260	0	952
Deha11a_4_0156	A5FQL0	Oligopeptide/dipeptide ABC transporter, ATPase subunit n=6 Tax=Dehalococcoides mccartyi RepID=A5FQL0_DEHSB	99.39	0	29	357	1	329	140285	141358	0	674
Deha11a_4_0157	A5FQJ9	Oligopeptide/dipeptide ABC transporter, ATPase subunit n=5 Tax=Dehalococcoides mccartyi RepID=A5FQJ9_DEHSB	99.7	0	1	335	1	335	141247	142254	0	683
Deha11a_4_0158	A5FQK0	Binding-protein-dependent transport systems inner membrane component n=6 Tax=Dehalococcoides mccartyi RepID=A5FQK0_DEHSB	99	0	1	301	1	301	142256	143161	3e-165	584
Deha11a_4_0159	A5FQK1	Nickel-transporting ATPase n=4 Tax=Dehalococcoides mccartyi RepID=A5FQK1_DEHSB	100	0	1	305	1	305	143169	144086	3e-171	605
Deha11a_4_0160	A5FQK2	Extracellular solute-binding protein, family 5 n=4 Tax=Dehalococcoides mccartyi RepID=A5FQK2_DEHSB	99.82	0	1	558	1	558	144163	145839	0	1145
Deha11a_4_0161	A5FQK3	Beta-lactamase domain protein n=5 Tax=Dehalococcoides mccartyi RepID=A5FQK3_DEHSB	98.29	0	1	468	1	468	146085	147491	0	952
Deha11a_4_0163	A5FQK4	Two component transcriptional regulator, LuxR family n=5 Tax=Dehalococcoides mccartyi RepID=A5FQK4_DEHSB	99.14	0	1	232	1	232	147860	148558	3e-132	474
Deha11a_4_0164	A5FQK5	Multi-sensor signal transduction histidine kinase n=5 Tax=Dehalococcoides mccartyi RepID=A5FQK5_DEHSB	98.62	0	1	1229	1	1229	148555	152244	0	2521
Deha11a_4_0165	A5FQJ2	(Uracil-5)-methyltransferase n=4 Tax=Dehalococcoides mccartyi RepID=A5FQJ2_DEHSB	99.75	0	8	400	1	393	152357	153559	0	807
Deha11a_4_0166	A5FQJ3	Putative uncharacterized protein n=3 Tax=Dehalococcoides mccartyi RepID=A5FQJ3_DEHSB	98.88	0	1	178	1	178	153595	154131	6e-100	366
Deha11a_4_0167	Q3ZY38	Maf-like protein cbdbA1046 n=3 Tax=Dehalococcoides mccartyi RepID=Y1046_DEHSC	98.66	0	1	224	1	224	154158	154832	7e-128	459
Deha11a_4_0168	A5FQJ5	Putative uncharacterized protein n=4 Tax=Dehalococcoides mccartyi RepID=A5FQJ5_DEHSB	97.87	0	1	141	1	141	154877	155302	4e-75	283
Deha11a_4_0169	A5FQJ6	NH(3)-dependent NAD(+) synthetase n=4 Tax=Dehalococcoides mccartyi RepID=A5FQJ6_DEHSB	99.82	0	1	566	1	566	155330	157030	0	1156
Deha11a_4_0170	A5FQJ7	L-glutamine synthetase n=6 Tax=Dehalococcoides mccartyi RepID=A5FQJ7_DEHSB	99.77	0	1	443	1	443	157115	158446	0	918
Deha11a_4_0171	A5FQJ8	Nitrogen regulatory protein P-II n=5 Tax=Dehalococcoides mccartyi RepID=A5FQJ8_DEHSB	100	0	1	112	1	112	158573	158911	1e-56	222
Deha11a_4_0172	A5FQI5	Ammonium transporter n=6 Tax=Dehalococcoides mccartyi RepID=A5FQI5_DEHSB	99.26	0	1	408	1	408	158908	160134	0	793
Deha11a_4_0173	A5FQI6	Two component transcriptional regulator, winged helix family n=3 Tax=Dehalococcoides mccartyi RepID=A5FQI6_DEHSB	97.31	0	1	223	1	223	160273	160944	1e-122	442
Deha11a_4_0174	A5FQI7	Glutamate synthase (NADPH) GltB3 subunit n=5 Tax=Dehalococcoides mccartyi RepID=A5FQI7_DEHSB	98.83	0	1	256	1	256	160966	161736	7e-147	523
Deha11a_4_0175	A5FQI8	Archaeal-type glutamate synthase [NADPH] OS=Dehalococcoides sp. (strain BAV1) GN=DehaBAV1_0957 PE=3 SV=1	99.6	0	1	500	1	500	161737	163239	0	1025
Deha11a_4_0176	Q3ZY29	Imidazole glycerol phosphate synthase subunit HisF n=6 Tax=Dehalococcoides mccartyi RepID=HIS6_DEHSC	99.21	0	1	253	1	253	163241	164002	6e-143	510
Deha11a_4_0177	A5FQJ0	Glutamate synthase (NADPH) GltB1 subunit n=4 Tax=Dehalococcoides mccartyi RepID=A5FQJ0_DEHSB	99.47	0	1	376	1	376	163996	165126	0	778
Deha11a_4_0178	A5FQJ1	FAD-dependent pyridine nucleotide-disulfide oxidoreductase n=5 Tax=Dehalococcoides mccartyi RepID=A5FQJ1_DEHSB	99.77	0	1	435	1	435	165139	166446	0	881
Deha11a_4_0179	Q3ZY50	Imidazole glycerol phosphate synthase subunit HisH n=5 Tax=Dehalococcoides mccartyi RepID=HIS5_DEHSC	99.51	0	1	205	1	205	166443	167060	4e-116	420
Deha11a_4_0180	A5FQH8	4Fe-4S ferredoxin, iron-sulfur binding domain protein n=5 Tax=Dehalococcoides mccartyi RepID=A5FQH8_DEHSB	100	0	24	166	1	143	167076	167576	8e-78	292
Deha11a_4_0181	Q3ZY72	Putative manganese efflux pump MntP OS=Dehalococcoides sp. (strain CBDB1) GN=mntP PE=3 SV=1	99.48	0	8	200	1	193	167639	168241	5e-99	363
Deha11a_4_0182	A5FQI0	Cysteine synthase n=5 Tax=Dehalococcoides mccartyi RepID=A5FQI0_DEHSB	99.69	0	1	320	1	320	168342	169304	0	636
Deha11a_4_0183	Q3ZY70	Putative uncharacterized protein n=3 Tax=Dehalococcoides mccartyi RepID=Q3ZY70_DEHSC	99.4	0	1	168	1	168	169406	169912	4e-93	343
Deha11a_4_0184	A5FQI2	Radical SAM domain protein n=6 Tax=Dehalococcoides mccartyi RepID=A5FQI2_DEHSB	99.63	0	1	273	1	273	170080	170901	2e-160	568
Deha11a_4_0185	A5FQI3	Cobalamin biosynthesis protein CobD n=3 Tax=Dehalococcoides mccartyi RepID=A5FQI3_DEHSB	99.67	0	1	307	1	307	170952	171875	1e-176	623
Deha11a_4_0186	A5FQI4	Cob(I)yrinic acid a,c-diamide adenosyltransferase n=4 Tax=Dehalococcoides mccartyi RepID=A5FQI4_DEHSB	98.9	0	1	182	1	182	171911	172459	4e-101	370
Deha11a_4_0187	Q3ZY66	Carbon-nitrogen hydrolase family protein n=3 Tax=Dehalococcoides mccartyi RepID=Q3ZY66_DEHSC	99.23	0	1	260	1	260	172459	173241	5e-151	537
Deha11a_4_0188	A5FQH2	Polysaccharide deacetylase n=5 Tax=Dehalococcoides mccartyi RepID=A5FQH2_DEHSB	99.16	0	1	479	1	479	173275	174714	0	988
Deha11a_4_0189	A5FQH3	Putative uncharacterized protein n=4 Tax=Dehalococcoides mccartyi RepID=A5FQH3_DEHSB	98.64	0	2	221	1	220	174721	175386	1e-118	429
Deha11a_4_0190	A5FQH4	Membrane protein-like protein n=5 Tax=Dehalococcoides mccartyi RepID=A5FQH4_DEHSB	99.65	0	1	287	1	287	175383	176246	2e-157	558
Deha11a_4_0191	Q3ZY62	Putative uncharacterized protein n=3 Tax=Dehalococcoides mccartyi RepID=Q3ZY62_DEHSC	99.18	0	1	243	1	243	176357	177088	4e-138	494
Deha11a_4_0192	Q3ZY61	DNA-binding response regulator, LuxR family n=4 Tax=Dehalococcoides mccartyi RepID=Q3ZY61_DEHSC	97.57	0	3	249	1	247	177181	177930	2e-137	492
Deha11a_4_0193	Q3ZY60	Acetyl-CoA synthetase n=4 Tax=Dehalococcoides mccartyi RepID=Q3ZY60_DEHSC	98.99	1	1	884	1	891	178135	180789	0	1769
Deha11a_4_0194	A5FQG8	Ig domain protein, group 1 domain protein n=1 Tax=Dehalococcoides sp. (strain BAV1) RepID=A5FQG8_DEHSB	94.59	0	1	111	1	111	181268	181606	3e-51	204
Deha11a_4_0195	Q3ZY56	Transcriptional regulator, Fur family n=2 Tax=Dehalococcoides mccartyi RepID=Q3ZY56_DEHSC	99.26	0	12	146	1	135	181833	182273	3e-72	274
Deha11a_4_0196	A5FQH0	Alpha/beta hydrolase fold protein n=4 Tax=Dehalococcoides mccartyi RepID=A5FQH0_DEHSB	98.18	0	1	275	1	275	182383	183210	1e-157	559
Deha11a_4_0197	A5FQF6	Transcriptional regulator, PadR family n=4 Tax=Dehalococcoides mccartyi RepID=A5FQF6_DEHSB	98.9	0	1	182	1	182	183330	183878	9e-103	375
Deha11a_4_0198	Q3ZY53	Transcriptional regulator, MarR family n=4 Tax=Dehalococcoides mccartyi RepID=Q3ZY53_DEHSC	99.37	0	1	159	1	159	184069	184548	2e-85	318
Deha11a_4_0199	Q3ZY52	ABC transporter, ATP-binding/permease protein n=4 Tax=Dehalococcoides mccartyi RepID=Q3ZY52_DEHSC	99.33	0	1	741	1	741	184592	186817	0	1502
Deha11a_4_0200	Q3Z7A5	ABC transporter, ATP-binding/permease protein n=6 Tax=Dehalococcoides mccartyi RepID=Q3Z7A5_DEHE1	91.8	1	1	633	1	634	186814	188721	0	1165
Deha11a_4_0201	Q3ZY74	Iron-sulfur cluster-binding protein n=4 Tax=Dehalococcoides mccartyi RepID=Q3ZY74_DEHSC	96.08	0	1	102	1	102	188818	189126	5e-51	203
Deha11a_4_0202	A5FQG1	Transcriptional regulator, MarR family n=3 Tax=Dehalococcoides mccartyi RepID=A5FQG1_DEHSB	99.4	0	1	167	1	167	189650	190153	2e-92	341
Deha11a_4_0203	A5FQG2	4Fe-4S ferredoxin, iron-sulfur binding domain protein n=5 Tax=Dehalococcoides mccartyi RepID=A5FQG2_DEHSB	99.81	0	5	536	1	532	190388	191998	0	1108
Deha11a_4_0204	A5FQG3	Putative uncharacterized protein n=2 Tax=Dehalococcoides mccartyi RepID=A5FQG3_DEHSB	100	0	1	98	1	98	192000	192296	5e-45	183
Deha11a_4_0205	A5FQE9	Putative regulatory protein, FmdB family n=4 Tax=Dehalococcoides mccartyi RepID=A5FQE9_DEHSB	99	0	1	100	1	100	192353	192655	8e-53	209
Deha11a_4_0206	A5FQF0	Putative uncharacterized protein n=3 Tax=Dehalococcoides mccartyi RepID=A5FQF0_DEHSB	96.15	0	1	156	1	156	192658	193128	3e-83	310
Deha11a_4_0207	A5FQF2	Putative uncharacterized protein OS=Dehalococcoides sp. (strain BAV1) GN=DehaBAV1_0993 PE=4 SV=1	98.03	0	1	254	1	254	193442	194206	2e-145	518
Deha11a_4_0208	A5FQF3	Acetyltransferase (Isoleucine patch superfamily)-like protein n=1 Tax=Dehalococcoides sp. (strain BAV1) RepID=A5FQF3_DEHSB	100	0	1	210	1	210	194362	194994	1e-118	429
Deha11a_4_0209	A5FQF4	BioY protein n=6 Tax=Dehalococcoides mccartyi RepID=A5FQF4_DEHSB	99.53	0	15	229	1	215	195306	195995	4e-115	417
Deha11a_4_0210	A5FQF5	Putative uncharacterized protein n=5 Tax=Dehalococcoides mccartyi RepID=A5FQF5_DEHSB	98.72	0	1	78	1	78	196006	196242	3e-37	157
Deha11a_4_0211	D2BID7	Translation elongation factor-like protein n=5 Tax=Dehalococcoides mccartyi RepID=D2BID7_DEHSV	100	0	1	83	16	98	196386	196637	2e-41	171
Deha11a_4_0212	Q3Z799	6,7-dimethyl-8-ribityllumazine synthase n=5 Tax=Dehalococcoides mccartyi RepID=RISB_DEHE1	98.05	0	1	154	1	154	196634	197101	1e-82	308
Deha11a_4_0213	D2BID9	3,4-dihydroxy-2-butanone 4-phosphate synthase/GTP cyclohydrolase II n=6 Tax=Dehalococcoides mccartyi RepID=D2BID9_DEHSV	95.04	0	1	403	30	432	197130	198341	0	797
Deha11a_4_0214	A5FQE5	Riboflavin synthase, alpha subunit n=3 Tax=Dehalococcoides mccartyi RepID=A5FQE5_DEHSB	99.02	0	1	205	1	205	198374	198991	1e-112	409
Deha11a_4_0215	A5FQE6	Riboflavin biosynthesis protein RibD n=5 Tax=Dehalococcoides mccartyi RepID=A5FQE6_DEHSB	100	0	1	365	1	365	198994	200091	0	744
Deha11a_4_0216	A5FQE7	Putative uncharacterized protein n=5 Tax=Dehalococcoides mccartyi RepID=A5FQE7_DEHSB	100	0	69	322	1	254	200237	201205	8e-142	507
Deha11a_4_0217	Q3ZY80	Signal peptidase I n=4 Tax=Dehalococcoides mccartyi RepID=Q3ZY80_DEHSC	97.92	0	1	192	1	192	201105	201683	2e-104	381
Deha11a_4_0218	A5FQD6	Orotate phosphoribosyltransferase n=5 Tax=Dehalococcoides mccartyi RepID=A5FQD6_DEHSB	99.47	0	2	188	1	187	201683	202249	1e-104	382
Deha11a_4_0219	A5FQD7	Secreted endonuclease distantly related to Holliday junction resolvase-like protein n=5 Tax=Dehalococcoides mccartyi RepID=A5FQD7_DEHSB	100	0	1	175	1	175	202278	202805	2e-97	358
Deha11a_4_0220	A5FQD8	DNA mismatch repair protein MutL n=5 Tax=Dehalococcoides mccartyi RepID=A5FQD8_DEHSB	99.82	0	1	566	1	566	202802	204502	0	1148
Deha11a_4_0221	A5FQD9	UvrD/REP helicase n=5 Tax=Dehalococcoides mccartyi RepID=A5FQD9_DEHSB	99.73	0	1	738	1	738	204601	206817	0	1506
Deha11a_4_0222	Q3Z788	Bifunctional protein PyrR n=5 Tax=Dehalococcoides mccartyi RepID=PYRR_DEHE1	97.25	0	14	195	1	182	207046	207633	8e-97	356
Deha11a_4_0223	Q3ZY97	Aspartate carbamoyltransferase n=6 Tax=Dehalococcoides mccartyi RepID=PYRB_DEHSC	98.79	0	1	331	1	331	207636	208631	0	675
Deha11a_4_0224	A5FQC9	Dihydroorotase n=4 Tax=Dehalococcoides mccartyi RepID=A5FQC9_DEHSB	98.13	0	10	437	1	428	208607	209920	0	851
Deha11a_4_0225	A5FQD0	Carbamoyl-phosphate synthase small chain n=4 Tax=Dehalococcoides mccartyi RepID=A5FQD0_DEHSB	99.45	0	1	364	1	364	209956	211050	0	754
Deha11a_4_0226	Q3ZYB7	Carbamoyl-phosphate synthase large chain n=6 Tax=Dehalococcoides mccartyi RepID=Q3ZYB7_DEHSC	99.72	0	1	1089	1	1089	211076	214345	0	2233
Deha11a_4_0227	A5FQD2	Dihydroorotate oxidase B, electron transfer subunit n=3 Tax=Dehalococcoides mccartyi RepID=A5FQD2_DEHSB	98.47	0	1	261	1	261	214355	215140	6e-148	526
Deha11a_4_0228	Q3Z782	GTP cyclohydrolase 1 n=5 Tax=Dehalococcoides mccartyi RepID=GCH1_DEHE1	96.81	0	1	188	1	188	215222	215791	8e-103	375
Deha11a_4_0229	A5FQD4	Threonine synthase n=6 Tax=Dehalococcoides mccartyi RepID=A5FQD4_DEHSB	99.71	0	1	348	1	348	215826	216872	0	702
Deha11a_4_0230	A5FQD5	Homoserine dehydrogenase n=6 Tax=Dehalococcoides mccartyi RepID=A5FQD5_DEHSB	99.54	0	1	433	1	433	216881	218182	0	877
Deha11a_4_0231	D3SJF2	Protein export protein, putative n=6 Tax=Dehalococcoides mccartyi RepID=D3SJF2_DEHSG	98.58	0	1	422	1	422	218200	219468	0	853
Deha11a_4_0232	A5FQC3	Nucleotidyltransferase n=6 Tax=Dehalococcoides mccartyi RepID=A5FQC3_DEHSB	99.72	0	9	369	1	361	219748	220857	0	741
Deha11a_4_0233	A5FQC4	Acetyl-coenzyme A synthetase n=6 Tax=Dehalococcoides mccartyi RepID=A5FQC4_DEHSB	99.85	0	1	652	1	652	220882	222840	0	1343
Deha11a_4_0234	Q3Z776	Peptide chain release factor 1 n=5 Tax=Dehalococcoides mccartyi RepID=RF1_DEHE1	94.37	0	1	355	1	355	222959	224026	0	691
Deha11a_4_0235	A5FQC6	Release factor glutamine methyltransferase n=5 Tax=Dehalococcoides mccartyi RepID=A5FQC6_DEHSB	98.92	0	1	277	1	277	224026	224859	2e-152	541
Deha11a_4_0236	Q3ZYA7	Translation elongation factor G n=6 Tax=Dehalococcoides mccartyi RepID=Q3ZYA7_DEHSC	99.27	0	1	686	1	686	224944	227004	0	1400
Deha11a_4_0237	A5FQC8	Putative uncharacterized protein n=4 Tax=Dehalococcoides mccartyi RepID=A5FQC8_DEHSB	100	0	1	185	14	198	227075	227632	1e-96	355
Deha11a_4_0238	A5FQB5	Putative uncharacterized protein n=5 Tax=Dehalococcoides mccartyi RepID=A5FQB5_DEHSB	98.86	0	1	88	1	88	227749	228015	7e-41	169
Deha11a_4_0239	A5FQB6	Tyrosine recombinase XerC n=6 Tax=Dehalococcoides mccartyi RepID=A5FQB6_DEHSB	99.34	0	1	302	1	302	228049	228957	3e-178	628
Deha11a_4_0240	Q3ZYA3	UvrABC system protein C n=6 Tax=Dehalococcoides mccartyi RepID=UVRC_DEHSC	98.68	0	39	645	1	607	229010	230947	0	1225
Deha11a_4_0241	A5FQB8	GCN5-related N-acetyltransferase n=3 Tax=Dehalococcoides mccartyi RepID=A5FQB8_DEHSB	99.39	0	1	163	1	163	231025	231516	4e-87	323
Deha11a_4_0242	A5FQB9	Cof-like hydrolase n=4 Tax=Dehalococcoides mccartyi RepID=A5FQB9_DEHSB	98.89	0	1	271	1	271	231528	232343	4e-156	554
Deha11a_4_0243	Q3ZYA0	DNA mismatch repair protein MutS n=7 Tax=Dehalococcoides mccartyi RepID=MUTS_DEHSC	99.03	0	1	413	1	413	232505	233758	0	838
Deha11a_4_0244	Q3ZYA0	DNA mismatch repair protein MutS n=7 Tax=Dehalococcoides mccartyi RepID=MUTS_DEHSC	99.11	0	3	449	412	858	233733	235082	0	908
Deha11a_4_0245	A5FQC1	Putative uncharacterized protein n=4 Tax=Dehalococcoides mccartyi RepID=A5FQC1_DEHSB	100	0	1	72	1	72	235079	235297	4e-35	150
Deha11a_4_0246	A5FQA7	Putative uncharacterized protein n=4 Tax=Dehalococcoides mccartyi RepID=A5FQA7_DEHSB	100	0	1	122	1	122	235537	235905	2e-60	234
Deha11a_4_0247	A5FQA8	5-carboxymethyl-2-hydroxymuconate Delta-isomerase n=4 Tax=Dehalococcoides mccartyi RepID=A5FQA8_DEHSB	99.6	0	1	253	1	253	235966	236727	7e-144	513
Deha11a_4_0248	D2BIH3	ATP:corrinoid adenosyltransferase n=6 Tax=Dehalococcoides mccartyi RepID=D2BIH3_DEHSV	95.48	0	1	199	1	199	236837	237436	4e-108	394
Deha11a_4_0249	A5FQB0	Fructose-bisphosphate aldolase n=5 Tax=Dehalococcoides mccartyi RepID=A5FQB0_DEHSB	100	0	1	365	1	365	237457	238554	0	759
Deha11a_4_0250	A5FQB1	Non-canonical purine NTP pyrophosphatase n=4 Tax=Dehalococcoides mccartyi RepID=A5FQB1_DEHSB	100	0	1	199	1	199	238558	239157	2e-111	404
Deha11a_4_0252	A5FQB2	DNA polymerase III subunit beta n=6 Tax=Dehalococcoides mccartyi RepID=A5FQB2_DEHSB	99.74	0	3	380	1	378	239325	240467	0	765
Deha11a_4_0253	A5FQB3	Resolvase, N-terminal domain n=1 Tax=Dehalococcoides sp. (strain BAV1) RepID=A5FQB3_DEHSB	100	0	2	505	1	504	240442	241959	0	1043
Deha11a_4_0254	A5FQB4	Putative uncharacterized protein n=1 Tax=Dehalococcoides sp. (strain BAV1) RepID=A5FQB4_DEHSB	100	0	9	203	1	195	241979	242590	1e-110	402
Deha11a_4_0255	A5FQ99	Addiction module toxin, RelE/StbE family n=1 Tax=Dehalococcoides sp. (strain BAV1) RepID=A5FQ99_DEHSB	100	0	1	85	1	85	242672	242929	1e-40	169
Deha11a_4_0256	A5FQA0	Putative uncharacterized protein n=1 Tax=Dehalococcoides sp. (strain BAV1) RepID=A5FQA0_DEHSB	100	0	25	107	1	83	242932	243255	8e-41	169
Deha11a_4_0257	A5FQA1	Putative uncharacterized protein n=2 Tax=Dehalococcoides mccartyi RepID=A5FQA1_DEHSB	100	0	1	386	1	386	243256	244416	0	803
Deha11a_4_0259	A5FQA2	Putative uncharacterized protein n=1 Tax=Dehalococcoides sp. (strain BAV1) RepID=A5FQA2_DEHSB	100	0	1	275	1	275	244856	245683	1e-161	572
Deha11a_4_0260	A5FQA3	DNA methylase N-4/N-6 domain protein n=1 Tax=Dehalococcoides sp. (strain BAV1) RepID=A5FQA3_DEHSB	100	0	9	741	1	733	245852	248077	0	1508
Deha11a_4_0261	A5FQA4	Type III restriction enzyme, res subunit n=1 Tax=Dehalococcoides sp. (strain BAV1) RepID=A5FQA4_DEHSB	100	0	3	895	1	893	248071	250758	0	1848
Deha11a_4_0262	A5FQA5	Uncharacterized protein-like protein n=1 Tax=Dehalococcoides sp. (strain BAV1) RepID=A5FQA5_DEHSB	100	0	1	404	1	404	251259	252473	0	809
Deha11a_4_0263	A5FQA6	Putative uncharacterized protein n=1 Tax=Dehalococcoides sp. (strain BAV1) RepID=A5FQA6_DEHSB	92.41	0	1	79	1	79	252507	252746	9e-37	156
Deha11a_4_0264	D3SJH3	Putative uncharacterized protein n=2 Tax=Dehalococcoides mccartyi RepID=D3SJH3_DEHSG	100	0	1	133	1	133	252926	253327	2e-72	274
Deha11a_4_0266	D3SJH4	Putative uncharacterized protein n=2 Tax=Dehalococcoides mccartyi RepID=D3SJH4_DEHSG	100	0	1	138	1	138	253447	253863	2e-74	280
Deha11a_4_0267	D3SJH5	Putative uncharacterized protein n=1 Tax=Dehalococcoides sp. (strain GT) RepID=D3SJH5_DEHSG	100	0	1	164	1	164	253860	254354	7e-89	329
Deha11a_4_0268	A5FQ92	Putative uncharacterized protein n=3 Tax=Dehalococcoides mccartyi RepID=A5FQ92_DEHSB	98.4	0	28	340	4	316	254669	255691	0	644
Deha11a_4_0269	A5FQ93	Putative uncharacterized protein n=4 Tax=Dehalococcoides mccartyi RepID=A5FQ93_DEHSB	98.12	0	1	320	1	320	255636	256598	0	650
Deha11a_4_0270	A5FQ94	Putative uncharacterized protein n=3 Tax=Dehalococcoides mccartyi RepID=A5FQ94_DEHSB	97.5	0	9	128	1	120	256708	257094	8e-63	242
Deha11a_4_0271	A5FQ95	Alpha/beta hydrolase fold protein n=4 Tax=Dehalococcoides mccartyi RepID=A5FQ95_DEHSB	99.07	0	1	322	1	322	257069	258037	0	659
Deha11a_4_0272	A5FQ96	Smr protein/MutS2 n=4 Tax=Dehalococcoides mccartyi RepID=A5FQ96_DEHSB	100	0	1	84	1	84	258171	258425	9e-41	169
Deha11a_4_0273	A5FQ97	Formyltetrahydrofolate deformylase n=5 Tax=Dehalococcoides mccartyi RepID=A5FQ97_DEHSB	99.3	0	1	284	1	284	258591	259445	2e-165	585
Deha11a_4_0274	Q3Z746	Peptidyl-prolyl cis-trans isomerase n=5 Tax=Dehalococcoides mccartyi RepID=Q3Z746_DEHE1	92.34	1	1	208	1	209	259690	260316	1e-109	399
Deha11a_4_0275	A5FQ85	Arsenical-resistance protein n=5 Tax=Dehalococcoides mccartyi RepID=A5FQ85_DEHSB	98.87	0	1	354	1	354	260572	261636	0	689
Deha11a_4_0276	A5FQ86	Peptide methionine sulfoxide reductase MsrA n=4 Tax=Dehalococcoides mccartyi RepID=A5FQ86_DEHSB	97.19	0	1	178	1	178	261656	262192	3e-100	367
Deha11a_4_0277	A5FQ87	Methionine sulfoxide reductase B n=4 Tax=Dehalococcoides mccartyi RepID=A5FQ87_DEHSB	98.39	0	1	124	1	124	262189	262563	1e-66	255
Deha11a_4_0278	A5FQ88	NADPH-dependent FMN reductase n=5 Tax=Dehalococcoides mccartyi RepID=A5FQ88_DEHSB	100	0	1	190	1	190	262698	263270	1e-106	389
Deha11a_4_0279	A5FQ89	TfoX, N-terminal domain protein n=3 Tax=Dehalococcoides mccartyi RepID=A5FQ89_DEHSB	99.1	0	8	118	1	111	263489	263845	1e-57	225
Deha11a_4_0280	A5FQ90	Putative uncharacterized protein n=6 Tax=Dehalococcoides mccartyi RepID=A5FQ90_DEHSB	100	0	1	155	1	155	263846	264313	3e-86	320
Deha11a_4_0281	Q3ZYC3	Transcriptional regulator, ArsR family n=3 Tax=Dehalococcoides mccartyi RepID=Q3ZYC3_DEHSC	97.98	0	1	99	1	99	264598	264897	1e-49	198
Deha11a_4_0282	A5FQ77	Putative uncharacterized protein n=4 Tax=Dehalococcoides mccartyi RepID=A5FQ77_DEHSB	100	0	1	221	1	221	264897	265562	2e-120	434
Deha11a_4_0283	Q3Z737	Membrane protein, putative n=5 Tax=Dehalococcoides mccartyi RepID=Q3Z737_DEHE1	90.62	0	1	64	1	64	265705	265899	2e-20	102
Deha11a_4_0284	A5FQ79	NADPH-dependent FMN reductase n=5 Tax=Dehalococcoides mccartyi RepID=A5FQ79_DEHSB	98.92	0	1	186	1	186	265912	266472	9e-104	379
Deha11a_4_0285	A5FQ80	Putative uncharacterized protein n=2 Tax=Dehalococcoides mccartyi RepID=A5FQ80_DEHSB	99.11	0	1	112	1	112	266484	266822	2e-59	231
Deha11a_4_0286	A5FQ81	Putative uncharacterized protein n=4 Tax=Dehalococcoides mccartyi RepID=A5FQ81_DEHSB	100	0	43	108	1	66	266853	267179	1e-32	142
Deha11a_4_0287	A5FQ82	Twitching motility protein n=5 Tax=Dehalococcoides mccartyi RepID=A5FQ82_DEHSB	99.16	0	1	358	1	358	267404	268480	0	723
Deha11a_4_0288	Q3ZYG4	Arginine biosynthesis bifunctional protein ArgJ n=6 Tax=Dehalococcoides mccartyi RepID=ARGJ_DEHSC	99.75	0	7	411	1	405	268553	269788	0	829
Deha11a_4_0289	Q3ZYG3	Acetylglutamate kinase n=4 Tax=Dehalococcoides mccartyi RepID=ARGB_DEHSC	100	0	1	272	1	272	269795	270613	4e-152	541
Deha11a_4_0290	A5FQ71	Acetylornithine aminotransferase n=4 Tax=Dehalococcoides mccartyi RepID=A5FQ71_DEHSB	99.5	0	1	398	1	398	270686	271882	0	820
Deha11a_4_0291	A5FQ72	Putative uncharacterized protein n=3 Tax=Dehalococcoides mccartyi RepID=A5FQ72_DEHSB	99.32	0	1	296	1	296	271889	272779	1e-167	592
Deha11a_4_0292	Q3Z727	Argininosuccinate synthase n=5 Tax=Dehalococcoides mccartyi RepID=ASSY_DEHE1	98.52	0	1	406	1	406	272842	274062	0	824
Deha11a_4_0293	Q3ZYF9	Argininosuccinate lyase n=5 Tax=Dehalococcoides mccartyi RepID=ARLY_DEHSC	98.48	0	1	461	1	461	274063	275448	0	946
Deha11a_4_0294	A5FQ75	50S ribosomal protein L28 n=4 Tax=Dehalococcoides mccartyi RepID=A5FQ75_DEHSB	100	0	1	62	1	62	275458	275646	8e-29	129
Deha11a_4_0295	A5FQ76	Dak phosphatase n=5 Tax=Dehalococcoides mccartyi RepID=A5FQ76_DEHSB	99.82	0	1	544	1	544	275775	277409	0	1110
Deha11a_4_0296	A5FQ67	DegV family protein n=4 Tax=Dehalococcoides mccartyi RepID=A5FQ67_DEHSB	100	0	1	279	1	279	277419	278258	1e-161	572
Deha11a_4_0297	Q3Z722	DegV family protein n=5 Tax=Dehalococcoides mccartyi RepID=Q3Z722_DEHE1	92.14	0	1	280	1	280	278275	279117	9e-150	533
Deha11a_4_0298	A5FQ69	DegV family protein n=5 Tax=Dehalococcoides mccartyi RepID=A5FQ69_DEHSB	99.64	0	1	281	1	281	279142	279987	7e-164	580
Deha11a_4_0299	Q3Z720	DegV family protein n=6 Tax=Dehalococcoides mccartyi RepID=Q3Z720_DEHE1	88.1	1	1	310	1	311	280017	280949	6e-160	567
Deha11a_4_0300	A5FQ63	ATP-dependent DNA helicase RecG n=5 Tax=Dehalococcoides mccartyi RepID=A5FQ63_DEHSB	99.27	0	18	835	1	818	281025	283532	0	1661
Deha11a_4_0301	D3SJL0	Deoxyguanosinetriphosphate triphosphohydrolase-like protein n=3 Tax=Dehalococcoides mccartyi RepID=D3SJL0_DEHSG	100	0	1	424	1	424	283547	284821	0	886
Deha11a_4_0302	Q3ZYF0	Arginine--tRNA ligase n=6 Tax=Dehalococcoides mccartyi RepID=SYR_DEHSC	99.28	0	1	556	1	556	284899	286569	0	1149
Deha11a_4_0303	A5FQ66	Transcriptional regulator, AsnC family n=3 Tax=Dehalococcoides mccartyi RepID=A5FQ66_DEHSB	100	0	1	76	1	76	286662	286892	3e-35	151
Deha11a_4_0305	A5FQ57	Enoyl-[acyl-carrier-protein] reductase [NADH] n=6 Tax=Dehalococcoides mccartyi RepID=A5FQ57_DEHSB	100	0	1	279	1	279	287053	287892	1e-160	569
Deha11a_4_0306	D3SJL4	Putative uncharacterized protein n=1 Tax=Dehalococcoides sp. (strain GT) RepID=D3SJL4_DEHSG	100	0	1	67	1	67	287923	288126	3e-29	131
Deha11a_4_0307	A5FQ59	Metal-binding possibly nucleic acid-binding protein-like protein n=5 Tax=Dehalococcoides mccartyi RepID=A5FQ59_DEHSB	99.32	0	1	147	1	147	288202	288645	1e-79	298
Deha11a_4_0308	Q3Z712	50S ribosomal protein L32 n=5 Tax=Dehalococcoides mccartyi RepID=RL32_DEHE1	91.67	0	1	72	1	72	288650	288868	2e-32	141
Deha11a_4_0309	A5FQ61	Malonyl CoA-acyl carrier protein transacylase n=5 Tax=Dehalococcoides mccartyi RepID=A5FQ61_DEHSB	99.68	0	1	310	1	310	288894	289826	1e-179	632
Deha11a_4_0310	A5FQ62	3-oxoacyl-[acyl-carrier-protein] reductase n=7 Tax=Dehalococcoides mccartyi RepID=A5FQ62_DEHSB	99.6	0	1	250	1	250	289826	290578	1e-140	502
Deha11a_4_0311	Q3Z709	N utilization substance protein B homolog n=5 Tax=Dehalococcoides mccartyi RepID=NUSB_DEHE1	95.8	0	1	143	1	143	290590	291021	3e-74	280
Deha11a_4_0312	Q3Z708	Acyl carrier protein n=5 Tax=Dehalococcoides mccartyi RepID=ACP_DEHE1	94.19	0	1	86	1	86	291026	291286	3e-37	157
Deha11a_4_0314	A5FQ53	Radical SAM domain protein n=7 Tax=Dehalococcoides mccartyi RepID=A5FQ53_DEHSB	99.8	0	1	503	1	503	291550	293061	0	1042
Deha11a_4_0315	D2BIN1	Transcription-repair coupling factor (Superfamily II helicase) n=6 Tax=Dehalococcoides mccartyi RepID=D2BIN1_DEHSV	92.03	0	1	1154	1	1154	293133	296597	0	2192
Deha11a_4_0316	Q3Z705	Glutamate 5-kinase n=6 Tax=Dehalococcoides mccartyi RepID=PROB_DEHE1	91.42	0	1	373	1	373	296729	297850	0	713
Deha11a_4_0317	A5FQ56	Putative uncharacterized protein n=5 Tax=Dehalococcoides mccartyi RepID=A5FQ56_DEHSB	100	0	1	88	1	88	297863	298129	1e-45	185
Deha11a_4_0318	A5FQ44	Putative uncharacterized protein n=5 Tax=Dehalococcoides mccartyi RepID=A5FQ44_DEHSB	99.07	0	1	108	1	108	298126	298452	2e-56	221
Deha11a_4_0319	Q3ZYI2	Serine protease, DegP n=4 Tax=Dehalococcoides mccartyi RepID=Q3ZYI2_DEHSC	99.49	0	1	394	1	394	298492	299676	0	788
Deha11a_4_0320	A5FQ46	Peptidase S1 and S6, chymotrypsin/Hap n=4 Tax=Dehalococcoides mccartyi RepID=A5FQ46_DEHSB	99.29	0	1	280	1	280	299766	300608	1e-156	555
Deha11a_4_0321	A5FQ47	Transcriptional regulator, MerR family n=4 Tax=Dehalococcoides mccartyi RepID=A5FQ47_DEHSB	97.66	0	1	256	1	256	300800	301570	3e-144	514
Deha11a_4_0322	Q3Z6Z9	Gamma-glutamyl phosphate reductase n=6 Tax=Dehalococcoides mccartyi RepID=PROA_DEHE1	91.51	0	21	444	1	424	301614	302948	0	800
Deha11a_4_0323	A5FQ49	Ribonuclease PH n=6 Tax=Dehalococcoides mccartyi RepID=RNPH_DEHSB	100	0	6	246	1	241	303030	303770	2e-137	492
Deha11a_4_0324	A5FQ50	NUDIX hydrolase n=3 Tax=Dehalococcoides mccartyi RepID=A5FQ50_DEHSB	98.53	0	1	136	1	136	303836	304246	1e-74	282
Deha11a_4_0325	A5FQ38	Competence/damage-inducible protein cinA n=3 Tax=Dehalococcoides mccartyi RepID=A5FQ38_DEHSB	98.22	0	1	169	1	169	304239	304748	1e-89	332
Deha11a_4_0326	A5FQ39	UPF0235 protein DehaBAV1_1103 n=3 Tax=Dehalococcoides mccartyi RepID=Y1103_DEHSB	100	0	1	97	1	97	304778	305071	3e-49	197
Deha11a_4_0327	A5FQ40	PAS/PAC sensor signal transduction histidine kinase n=3 Tax=Dehalococcoides mccartyi RepID=A5FQ40_DEHSB	99.24	0	1	394	1	394	305019	306203	0	807
Deha11a_4_0328	A5FQ41	Putative uncharacterized protein n=5 Tax=Dehalococcoides mccartyi RepID=A5FQ41_DEHSB	99.59	0	1	242	1	242	306203	306931	5e-139	497
Deha11a_4_0329	A5FQ42	Response regulator receiver protein n=5 Tax=Dehalococcoides mccartyi RepID=A5FQ42_DEHSB	100	0	1	180	1	180	307080	307622	4e-101	370
Deha11a_4_0330	A5FQ43	Dienelactone hydrolase-like protein n=4 Tax=Dehalococcoides mccartyi RepID=A5FQ43_DEHSB	99.19	0	1	369	1	369	307998	309107	0	746
Deha11a_4_0331	A5FQ32	Putative uncharacterized protein n=5 Tax=Dehalococcoides mccartyi RepID=A5FQ32_DEHSB	99.06	0	18	123	1	106	309203	309574	5e-55	216
Deha11a_4_0333	A5FQ33	Small GTP-binding protein n=5 Tax=Dehalococcoides mccartyi RepID=A5FQ33_DEHSB	99.84	0	5	626	1	622	309835	311715	0	1270
Deha11a_4_0334	A5FQ34	General substrate transporter n=5 Tax=Dehalococcoides mccartyi RepID=A5FQ34_DEHSB	100	0	1	468	1	468	311933	313339	0	934
Deha11a_4_0335	A5FQ35	UspA domain protein n=3 Tax=Dehalococcoides mccartyi RepID=A5FQ35_DEHSB	100	0	1	145	1	145	313407	313844	9e-77	288
Deha11a_4_0336	D2BIQ1	Putative uncharacterized protein n=3 Tax=Dehalococcoides mccartyi RepID=D2BIQ1_DEHSV	94.34	0	1	212	1	212	314355	315002	6e-100	367
Deha11a_4_0337	A5FQ36	Beta-Ig-H3/fasciclin n=3 Tax=Dehalococcoides mccartyi RepID=A5FQ36_DEHSB	99.25	0	1	134	1	134	315163	315567	3e-71	270
Deha11a_4_0338	D2BIQ3	Putative uncharacterized protein n=4 Tax=Dehalococcoides mccartyi RepID=D2BIQ3_DEHSV	94.12	0	1	187	11	197	315798	316361	4e-100	367
Deha11a_4_0339	A5FQ26	Putative uncharacterized protein n=3 Tax=Dehalococcoides mccartyi RepID=A5FQ26_DEHSB	99.13	0	1	115	1	115	316427	316774	4e-60	233
Deha11a_4_0340	A5FQ27	Putative uncharacterized protein n=3 Tax=Dehalococcoides mccartyi RepID=A5FQ27_DEHSB	98.68	0	1	151	1	151	316970	317425	3e-82	306
Deha11a_4_0341	A5FQ28	Putative uncharacterized protein n=4 Tax=Dehalococcoides mccartyi RepID=A5FQ28_DEHSB	100	0	1	62	1	62	317617	317805	1e-28	129
Deha11a_4_0342	A5FQ29	Alpha/beta hydrolase fold protein n=3 Tax=Dehalococcoides mccartyi RepID=A5FQ29_DEHSB	99.27	0	18	292	1	275	317899	318777	6e-159	563
Deha11a_4_0343	A5FQ30	AAA ATPase, central domain protein n=6 Tax=Dehalococcoides mccartyi RepID=A5FQ30_DEHSB	99.34	0	1	457	1	457	318716	320089	0	931
Deha11a_4_0344	Q3ZYK5	Conserved domain protein n=4 Tax=Dehalococcoides mccartyi RepID=Q3ZYK5_DEHSC	100	0	1	182	1	182	320061	320609	2e-102	374
Deha11a_4_0345	D2BIR0	Putative uncharacterized protein n=1 Tax=Dehalococcoides sp. (strain VS) RepID=D2BIR0_DEHSV	94.67	0	17	91	41	115	320623	320898	5e-34	147
Deha11a_4_0346	A5FQ21	Putative uncharacterized protein n=5 Tax=Dehalococcoides mccartyi RepID=A5FQ21_DEHSB	97.03	0	1	438	1	438	321019	322335	0	872
Deha11a_4_0347	A5FQ22	Radical SAM domain protein n=4 Tax=Dehalococcoides mccartyi RepID=A5FQ22_DEHSB	99.42	0	12	356	1	345	322335	323405	0	726
Deha11a_4_0348	Q3ZYK1	Hypothetical membrane protein n=4 Tax=Dehalococcoides mccartyi RepID=Q3ZYK1_DEHSC	95.03	0	1	302	1	302	323447	324355	6e-146	520
Deha11a_4_0350	Q3ZYK0	Conserved domain protein n=5 Tax=Dehalococcoides mccartyi RepID=Q3ZYK0_DEHSC	100	0	1	74	1	74	324714	324938	1e-34	149
Deha11a_4_0351	A5FQ25	UPF0234 protein DehaBAV1_1126 n=5 Tax=Dehalococcoides mccartyi RepID=Y1126_DEHSB	100	0	1	163	1	163	325030	325521	8e-89	329
Deha11a_4_0352	A5FQ15	Putative uncharacterized protein n=3 Tax=Dehalococcoides mccartyi RepID=A5FQ15_DEHSB	99.34	0	1	151	1	151	325681	326136	1e-81	305
Deha11a_4_0353	Q3ZYJ7	Putative uncharacterized protein n=3 Tax=Dehalococcoides mccartyi RepID=Q3ZYJ7_DEHSC	98.94	0	1	189	1	189	326166	326735	5e-106	386
Deha11a_4_0354	A5FQ17	AAA ATPase n=4 Tax=Dehalococcoides mccartyi RepID=A5FQ17_DEHSB	99.59	0	1	243	1	243	327188	327919	4e-140	500
Deha11a_4_0355	A5FQ18	NADPH-dependent FMN reductase n=5 Tax=Dehalococcoides mccartyi RepID=A5FQ18_DEHSB	99.45	0	1	182	1	182	328066	328614	2e-100	367
Deha11a_4_0356	A5FQ19	GCN5-related N-acetyltransferase n=5 Tax=Dehalococcoides mccartyi RepID=A5FQ19_DEHSB	99.63	0	1	267	1	267	328605	329408	4e-155	551
Deha11a_4_0357	A5FQ09	Putative uncharacterized protein n=4 Tax=Dehalococcoides mccartyi RepID=A5FQ09_DEHSB	94.52	0	1	73	1	73	329697	329918	1e-31	139
Deha11a_4_0358	Q3ZYN7	Dephospho-CoA kinase n=5 Tax=Dehalococcoides mccartyi RepID=COAE_DEHSC	100	0	1	198	1	198	330170	330766	1e-110	402
Deha11a_4_0359	A5FQ11	NAD-dependent epimerase/dehydratase n=4 Tax=Dehalococcoides mccartyi RepID=A5FQ11_DEHSB	99.01	0	15	316	1	302	330741	331691	1e-173	612
Deha11a_4_0360	Q3Z6W3	50S ribosomal protein L21 n=6 Tax=Dehalococcoides mccartyi RepID=RL21_DEHE1	94.7	0	8	139	1	132	331859	332278	1e-66	255
Deha11a_4_0361	Q3Z6W2	50S ribosomal protein L27 n=5 Tax=Dehalococcoides mccartyi RepID=RL27_DEHE1	97.62	0	1	84	1	84	332268	332522	5e-40	167
Deha11a_4_0362	Q3ZYN3	50S ribosomal protein L31 n=5 Tax=Dehalococcoides mccartyi RepID=RL31_DEHSC	98.53	0	1	68	1	68	332529	332735	2e-32	142
Deha11a_4_0363	Q3Z6W0	Membrane protein, putative n=5 Tax=Dehalococcoides mccartyi RepID=Q3Z6W0_DEHE1	94.79	0	1	307	1	307	332815	333738	1e-159	566
Deha11a_4_0364	A5FQ01	Phosphoribosyl-AMP cyclohydrolase n=5 Tax=Dehalococcoides mccartyi RepID=A5FQ01_DEHSB	100	0	1	104	1	104	333731	334045	1e-55	218
Deha11a_4_0365	A5FQ02	GCN5-related N-acetyltransferase n=3 Tax=Dehalococcoides mccartyi RepID=A5FQ02_DEHSB	98.68	0	22	173	1	152	334113	334634	7e-84	312
Deha11a_4_0366	Q3ZYM9	1-(5-phosphoribosyl)-5-[(5-phosphoribosylamino)methylideneamino] imidazole-4-carboxamide isomerase n=5 Tax=Dehalococcoides mccartyi RepID=HIS4_DEHSC	99.59	0	32	275	1	244	334641	335468	3e-135	484
Deha11a_4_0367	A5FQ05	Putative uncharacterized protein n=3 Tax=Dehalococcoides mccartyi RepID=A5FQ05_DEHSB	98.41	0	1	126	1	126	335703	336083	1e-62	242
Deha11a_4_0369	Q3ZYM6	Aspartyl/glutamyl-tRNA(Asn/Gln) amidotransferase subunit C n=6 Tax=Dehalococcoides mccartyi RepID=GATC_DEHSC	95.79	0	1	95	1	95	336192	336479	4e-45	184
Deha11a_4_0370	Q3ZYM5	Glutamyl-tRNA(Gln) amidotransferase subunit A n=6 Tax=Dehalococcoides mccartyi RepID=GATA_DEHSC	99.59	0	1	486	1	486	336479	337939	0	1007
Deha11a_4_0371	A5FPZ3	Putative uncharacterized protein n=3 Tax=Dehalococcoides mccartyi RepID=A5FPZ3_DEHSB	100	0	23	176	1	154	337890	338420	1e-85	318
Deha11a_4_0372	A5FPZ4	Putative uncharacterized protein n=3 Tax=Dehalococcoides mccartyi RepID=A5FPZ4_DEHSB	98.39	0	1	124	1	124	338544	338918	3e-62	241
Deha11a_4_0373	A5FPZ5	Transcriptional regulator, XRE family n=4 Tax=Dehalococcoides mccartyi RepID=A5FPZ5_DEHSB	98.55	0	1	69	1	69	338924	339133	4e-31	137
Deha11a_4_0374	A5FPZ6	ABC transporter related protein n=6 Tax=Dehalococcoides mccartyi RepID=A5FPZ6_DEHSB	99.35	0	1	306	1	306	339130	340050	2e-175	619
Deha11a_4_0375	A5FPZ7	ABC-2 type transporter n=6 Tax=Dehalococcoides mccartyi RepID=A5FPZ7_DEHSB	99.13	0	1	231	1	231	340050	340745	8e-124	446
Deha11a_4_0376	A5FPZ8	Transcriptional regulator, AsnC family n=5 Tax=Dehalococcoides mccartyi RepID=A5FPZ8_DEHSB	99.38	0	1	160	1	160	340883	341365	6e-88	326
Deha11a_4_0377	A5FPZ9	Aminotransferase n=5 Tax=Dehalococcoides mccartyi RepID=A5FPZ9_DEHSB	99.75	0	1	398	1	398	341388	342584	0	828
Deha11a_4_0378	A5FPY6	Tryptophan--tRNA ligase n=5 Tax=Dehalococcoides mccartyi RepID=A5FPY6_DEHSB	99.69	0	1	323	1	323	342664	343635	0	670
Deha11a_4_0379	Q3ZYL6	4-hydroxy-3-methylbut-2-enyl diphosphate reductase n=6 Tax=Dehalococcoides mccartyi RepID=ISPH_DEHSC	100	0	1	284	1	284	343690	344544	1e-163	579
Deha11a_4_0380	A5FPY8	Tagatose-bisphosphate aldolase n=4 Tax=Dehalococcoides mccartyi RepID=A5FPY8_DEHSB	97.92	0	127	462	1	336	344252	345640	0	674
Deha11a_4_0381	A5FPY9	1-phosphofructokinase n=4 Tax=Dehalococcoides mccartyi RepID=A5FPY9_DEHSB	99.03	0	1	310	1	310	345637	346569	9e-179	629
Deha11a_4_0382	Q3ZYR2	Putative uncharacterized protein n=2 Tax=Dehalococcoides mccartyi RepID=Q3ZYR2_DEHSC	100	0	4	288	1	285	346573	347439	3e-164	581
Deha11a_4_0383	A5FPZ1	RNA polymerase, sigma-24 subunit, ECF subfamily n=4 Tax=Dehalococcoides mccartyi RepID=A5FPZ1_DEHSB	98.32	0	1	179	1	179	347436	347975	2e-100	368
Deha11a_4_0384	A5FPZ2	Putative uncharacterized protein n=2 Tax=Dehalococcoides mccartyi RepID=A5FPZ2_DEHSB	96.23	0	1	53	1	53	348025	348186	5e-21	103
Deha11a_4_0385	Q3ZYQ9	DNA-binding protein, excisionase family n=4 Tax=Dehalococcoides mccartyi RepID=Q3ZYQ9_DEHSC	97.22	0	1	72	1	72	348342	348566	8e-34	146
Deha11a_4_0386	A5FPY1	Two component transcriptional regulator, LuxR family n=5 Tax=Dehalococcoides mccartyi RepID=A5FPY1_DEHSB	100	0	2	226	1	225	348579	349259	6e-128	460
Deha11a_4_0387	A5FPY2	Type II secretion system protein E n=4 Tax=Dehalococcoides mccartyi RepID=A5FPY2_DEHSB	99.74	0	1	782	1	782	349352	351700	0	1595
Deha11a_4_0388	A5FPY3	Type II secretion system protein n=6 Tax=Dehalococcoides mccartyi RepID=A5FPY3_DEHSB	99.5	0	1	401	1	401	351710	352915	0	810
Deha11a_4_0389	Q3ZYQ5	Type II secretion system protein, GspI n=6 Tax=Dehalococcoides mccartyi RepID=Q3ZYQ5_DEHSC	98.01	0	1	151	1	151	352928	353383	3e-80	300
Deha11a_4_0390	Q3ZYQ4	Putative type II secretion system protein n=2 Tax=Dehalococcoides mccartyi RepID=Q3ZYQ4_DEHSC	87.3	3	1	186	1	184	353380	353940	3e-87	324
Deha11a_4_0391	Q3Z6T3	Putative uncharacterized protein n=1 Tax=Dehalococcoides ethenogenes (strain 195) RepID=Q3Z6T3_DEHE1	86.14	0	1	339	37	375	354079	355155	2e-168	595
Deha11a_4_0392	Q3Z6T2	Putative uncharacterized protein n=2 Tax=Dehalococcoides mccartyi RepID=Q3Z6T2_DEHE1	65.55	2	9	453	1	446	355186	356556	1e-160	570
Deha11a_4_0393	A5FPX7	Putative uncharacterized protein n=3 Tax=Dehalococcoides mccartyi RepID=A5FPX7_DEHSB	100	0	1	191	1	191	356566	357141	5e-103	377
Deha11a_4_0394	A5FPX8	Tfp pilus assembly protein ATPase PilM-like protein n=4 Tax=Dehalococcoides mccartyi RepID=A5FPX8_DEHSB	99.18	0	1	485	1	485	357147	358604	0	974
Deha11a_4_0395	A5FPX9	Twitching motility protein n=5 Tax=Dehalococcoides mccartyi RepID=A5FPX9_DEHSB	99.46	0	1	371	1	371	358621	359736	0	761
Deha11a_4_0397	Q3Z6S8	General secretion family protein n=1 Tax=Dehalococcoides ethenogenes (strain 195) RepID=Q3Z6S8_DEHE1	64.29	2	6	116	1	111	359860	360234	5e-29	130
Deha11a_4_0398	Q3ZYP7	Type IV prepilin leader peptidase family protein n=4 Tax=Dehalococcoides mccartyi RepID=Q3ZYP7_DEHSC	98.43	0	13	267	1	255	360408	361211	1e-135	486
Deha11a_4_0399	A5FPX0	Mannosyl-3-phosphoglycerate synthase / mannosyl-3-phosphoglycerate phosphatase n=6 Tax=Dehalococcoides mccartyi RepID=A5FPX0_DEHSB	99.86	0	1	694	1	694	361336	363420	0	1428
Deha11a_4_0400	A5FPX1	RDD domain containing protein n=4 Tax=Dehalococcoides mccartyi RepID=A5FPX1_DEHSB	98.8	0	16	181	1	166	363561	364106	5e-89	330
Deha11a_4_0401	A5FPX2	Glutamate--tRNA ligase n=7 Tax=Dehalococcoides mccartyi RepID=SYE_DEHSB	99.59	0	1	487	1	487	364167	365630	0	1009
Deha11a_4_0402	Q3ZYP3	Putative uncharacterized protein n=4 Tax=Dehalococcoides mccartyi RepID=Q3ZYP3_DEHSC	97.99	0	1	199	1	199	365805	366404	1e-110	402
Deha11a_4_0403	A5FPX4	Putative uncharacterized protein n=5 Tax=Dehalococcoides mccartyi RepID=A5FPX4_DEHSB	100	0	1	85	1	85	366504	366761	9e-42	172
Deha11a_4_0404	A5FPW3	Radical SAM domain protein n=5 Tax=Dehalococcoides mccartyi RepID=A5FPW3_DEHSB	98.8	0	1	334	1	334	366763	367767	0	695
Deha11a_4_0405	D2BIW4	Putative uncharacterized protein n=1 Tax=Dehalococcoides sp. (strain VS) RepID=D2BIW4_DEHSV	95.92	0	1	49	14	62	367786	367935	9e-20	99.8
Deha11a_4_0406	Q3ZYT5	Endoribonuclease YbeY n=3 Tax=Dehalococcoides mccartyi RepID=YBEY_DEHSC	99.4	0	1	166	1	166	368055	368555	3e-91	337
Deha11a_4_0407	A5FPW6	NADPH-dependent FMN reductase n=5 Tax=Dehalococcoides mccartyi RepID=A5FPW6_DEHSB	100	0	1	190	1	190	368552	369124	2e-108	395
Deha11a_4_0408	D2BIW7	Dihydroorotate dehydrogenase n=1 Tax=Dehalococcoides sp. (strain VS) RepID=D2BIW7_DEHSV	93.56	0	1	326	91	416	369126	370109	5e-179	630
Deha11a_4_0409	A5FPV6	Transcriptional regulator, TraR/DksA family n=5 Tax=Dehalococcoides mccartyi RepID=A5FPV6_DEHSB	100	0	1	123	1	123	370396	370767	1e-64	248
Deha11a_4_0410	A5FPV7	Lipoprotein signal peptidase n=4 Tax=Dehalococcoides mccartyi RepID=LSPA_DEHSB	98.75	0	1	160	1	160	370794	371276	5e-84	313
Deha11a_4_0411	A5FPV8	Pseudouridine synthase n=5 Tax=Dehalococcoides mccartyi RepID=A5FPV8_DEHSB	99.33	0	20	319	1	300	371206	372165	3e-171	605
Deha11a_4_0412	A5FPV9	Putative uncharacterized protein n=5 Tax=Dehalococcoides mccartyi RepID=A5FPV9_DEHSB	100	0	1	93	1	93	372265	372546	7e-46	186
Deha11a_4_0413	A5FPW0	Putative uncharacterized protein n=5 Tax=Dehalococcoides mccartyi RepID=A5FPW0_DEHSB	100	0	1	136	1	136	372574	372984	2e-70	268
Deha11a_4_0414	A5FPW1	Putative uncharacterized protein n=5 Tax=Dehalococcoides mccartyi RepID=A5FPW1_DEHSB	100	0	1	196	1	196	373125	373715	3e-107	391
Deha11a_4_0415	A5FPW2	GH3 auxin-responsive promoter n=6 Tax=Dehalococcoides mccartyi RepID=A5FPW2_DEHSB	100	0	1	543	1	543	373712	375343	0	1135
Deha11a_4_0416	A5FPU8	Diguanylate cyclase with GAF sensor n=8 Tax=Dehalococcoides mccartyi RepID=A5FPU8_DEHSB	98.93	0	1	841	1	841	375516	378041	0	1705
Deha11a_4_0417	A5FPU9	Nicotinate-nucleotide pyrophosphorylase (Carboxylating) n=5 Tax=Dehalococcoides mccartyi RepID=A5FPU9_DEHSB	100	0	1	286	1	286	378084	378944	2e-162	575
Deha11a_4_0418	A5FPV0	L-aspartate oxidase n=4 Tax=Dehalococcoides mccartyi RepID=A5FPV0_DEHSB	99.81	0	1	515	1	515	378946	380493	0	1053
Deha11a_4_0419	A5FPV1	Protein translocase subunit yajC n=5 Tax=Dehalococcoides mccartyi RepID=A5FPV1_DEHSB	100	0	1	92	1	92	380515	380793	1e-45	186
Deha11a_4_0420	Q3ZYS0	(Dimethylallyl)adenosine tRNA methylthiotransferase MiaB n=4 Tax=Dehalococcoides mccartyi RepID=MIAB_DEHSC	99.04	0	3	420	1	418	380804	382066	0	857
Deha11a_4_0421	Q3ZYR9	Hypothetical membrane protein n=4 Tax=Dehalococcoides mccartyi RepID=Q3ZYR9_DEHSC	99.14	0	1	116	1	116	382157	382507	1e-56	222
Deha11a_4_0422	Q3ZYR8	Large-conductance mechanosensitive channel n=4 Tax=Dehalococcoides mccartyi RepID=MSCL_DEHSC	99.35	0	6	159	1	154	382743	383222	1e-81	305
Deha11a_4_0423	A5FPV5	DNA-(Apurinic or apyrimidinic site) lyase n=4 Tax=Dehalococcoides mccartyi RepID=A5FPV5_DEHSB	100	0	1	270	1	270	383440	384252	3e-157	558
Deha11a_4_0424	A5FPU5	Phosphoesterase, PA-phosphatase related protein n=4 Tax=Dehalococcoides mccartyi RepID=A5FPU5_DEHSB	97.1	0	1	207	1	207	384245	384868	3e-101	370
Deha11a_4_0425	A5FPU6	DNA polymerase I n=4 Tax=Dehalococcoides mccartyi RepID=A5FPU6_DEHSB	99.56	0	10	912	1	903	384877	387615	0	1836
Deha11a_4_0426	A5FPU7	Rhodanese domain protein n=4 Tax=Dehalococcoides mccartyi RepID=A5FPU7_DEHSB	98.65	0	1	148	1	148	387751	388197	6e-80	299
Deha11a_4_0427	A5FPT8	Putative uncharacterized protein n=5 Tax=Dehalococcoides mccartyi RepID=A5FPT8_DEHSB	100	0	6	197	1	192	388201	388794	4e-109	397
Deha11a_4_0428	D3SJW4	Putative uncharacterized protein n=2 Tax=Dehalococcoides mccartyi RepID=D3SJW4_DEHSG	100	0	1	67	1	67	388832	389035	1e-29	132
Deha11a_4_0429	A5FPT9	Ornithine carbamoyltransferase, catabolic n=6 Tax=Dehalococcoides mccartyi RepID=A5FPT9_DEHSB	99.05	0	1	317	1	317	389285	390238	0	642
Deha11a_4_0430	A5FPU0	GTPase Der n=7 Tax=Dehalococcoides mccartyi RepID=A5FPU0_DEHSB	99.55	0	1	442	1	442	390259	391587	0	892
Deha11a_4_0431	Q3Z6P4	Glycerol-3-phosphate acyltransferase 3 n=5 Tax=Dehalococcoides mccartyi RepID=PLSY3_DEHE1	93.98	0	1	216	1	216	391581	392231	4e-110	400
Deha11a_4_0432	Q3ZYV3	Glycerol-3-phosphate dehydrogenase [NAD(P)+] n=6 Tax=Dehalococcoides mccartyi RepID=GPDA_DEHSC	99.16	0	1	359	1	359	392280	393359	0	727
Deha11a_4_0433	A5FPU3	Chaperone protein DnaJ n=5 Tax=Dehalococcoides mccartyi RepID=A5FPU3_DEHSB	99.72	0	1	359	1	359	393363	394442	0	735
Deha11a_4_0434	Q3Z6P1	Chaperone protein DnaK n=5 Tax=Dehalococcoides mccartyi RepID=DNAK_DEHE1	97.49	1	1	636	1	637	394594	396504	0	1251
Deha11a_4_0435	A5FPT2	Protein GrpE n=3 Tax=Dehalococcoides mccartyi RepID=A5FPT2_DEHSB	99.47	0	1	187	1	187	396540	397103	2e-105	384
Deha11a_4_0436	Q3Z6N9	Heat-inducible transcription repressor HrcA n=6 Tax=Dehalococcoides mccartyi RepID=HRCA_DEHE1	95.36	0	1	345	1	345	397153	398190	0	671
Deha11a_4_0438	A5FPT4	Zn-dependent hydrolase of the beta-lactamase fold-like protein n=6 Tax=Dehalococcoides mccartyi RepID=A5FPT4_DEHSB	99.52	0	1	210	1	210	398357	398989	3e-117	424
Deha11a_4_0439	D3SJX4	Peptidase C14 caspase catalytic subunit p20 n=5 Tax=Dehalococcoides mccartyi RepID=D3SJX4_DEHSG	98.82	0	1	510	1	510	399029	400561	0	1024
Deha11a_4_0440	A5FPT6	Exonuclease-like protein n=4 Tax=Dehalococcoides mccartyi RepID=A5FPT6_DEHSB	99.38	0	1	162	1	162	400606	401103	3e-90	333
Deha11a_4_0441	D2BIZ9	Putative uncharacterized protein n=3 Tax=Dehalococcoides mccartyi RepID=D2BIZ9_DEHSV	97.56	0	1	41	1	41	401159	401284	9e-15	83.2
Deha11a_4_0442	D3SJX7	Fibronectin type III domain protein n=1 Tax=Dehalococcoides sp. (strain GT) RepID=D3SJX7_DEHSG	81.72	9	13	1027	1	1014	401608	404691	0	1605
Deha11a_4_0443	A5FPS6	Transcription termination factor Rho n=5 Tax=Dehalococcoides mccartyi RepID=A5FPS6_DEHSB	98.58	0	1	424	1	424	404929	406203	0	851
Deha11a_4_0444	Q3Z6N2	Probable transaldolase n=7 Tax=Dehalococcoides mccartyi RepID=TAL_DEHE1	99.54	0	1	216	1	216	406290	406940	6e-123	443
Deha11a_4_0445	Q3Z6N1	CTP synthase n=6 Tax=Dehalococcoides mccartyi RepID=PYRG_DEHE1	97.61	0	1	544	1	544	406979	408613	0	1063
Deha11a_4_0446	A5FPS9	Chaperone protein DnaJ n=7 Tax=Dehalococcoides mccartyi RepID=A5FPS9_DEHSB	99.7	0	1	330	1	330	408896	409888	0	675
Deha11a_4_0447	D2BJ05	Transcriptional regulator, MerR family n=5 Tax=Dehalococcoides mccartyi RepID=D2BJ05_DEHSV	98	0	1	100	1	100	409901	410206	2e-48	194
Deha11a_4_0448	A5FPT1	ATPase AAA-2 domain protein n=6 Tax=Dehalococcoides mccartyi RepID=A5FPT1_DEHSB	99.75	0	1	812	1	812	410211	412649	0	1633
Deha11a_4_0449	D3SJY4	SNARE associated Golgi protein-associated protein n=5 Tax=Dehalococcoides mccartyi RepID=D3SJY4_DEHSG	100	0	1	218	1	218	412667	413323	3e-119	431
Deha11a_4_0450	A5FPS2	Amidophosphoribosyltransferase n=6 Tax=Dehalococcoides mccartyi RepID=A5FPS2_DEHSB	99.79	0	1	472	1	472	413409	414827	0	976
Deha11a_4_0451	A5FPS3	Phosphoribosylformylglycinamidine cyclo-ligase n=7 Tax=Dehalococcoides mccartyi RepID=A5FPS3_DEHSB	99.15	0	5	358	1	354	414889	415965	0	710
Deha11a_4_0452	A5FPS4	Methyltransferase type 11 n=5 Tax=Dehalococcoides mccartyi RepID=A5FPS4_DEHSB	98.06	0	1	206	1	206	415962	416582	1e-117	426
Deha11a_4_0453	A5FPS5	Bifunctional purine biosynthesis protein PurH n=5 Tax=Dehalococcoides mccartyi RepID=A5FPS5_DEHSB	100	0	1	513	1	513	416611	418152	0	1066
Deha11a_4_0454	A5FPR5	Quinolinate phosphoribosyl transferase n=7 Tax=Dehalococcoides mccartyi RepID=A5FPR5_DEHSB	99.1	0	1	333	1	333	418170	419171	0	673
Deha11a_4_0455	A5FPR6	Transcriptional regulator, AbrB family n=5 Tax=Dehalococcoides mccartyi RepID=A5FPR6_DEHSB	100	0	1	82	1	82	419356	419604	3e-39	164
Deha11a_4_0456	Q3Z6M1	Methyltransferase, UbiE/COQ5 family n=5 Tax=Dehalococcoides mccartyi RepID=Q3Z6M1_DEHE1	89.64	2	1	277	1	280	419608	420441	8e-125	450
Deha11a_4_0457	Q3ZYX5	tRNA(Ile)-lysidine synthase n=5 Tax=Dehalococcoides mccartyi RepID=TILS_DEHSC	99.36	0	6	476	1	471	420438	421868	0	954
Deha11a_4_0458	A5FPR9	Phosphoglycerate mutase n=7 Tax=Dehalococcoides mccartyi RepID=A5FPR9_DEHSB	99.52	0	1	207	1	207	421911	422534	1e-118	428
Deha11a_4_0459	A5FPS0	Ste24 endopeptidase n=5 Tax=Dehalococcoides mccartyi RepID=A5FPS0_DEHSB	100	0	1	105	288	392	422537	422854	1e-54	215
Deha11a_4_0460	A5FPS0	Ste24 endopeptidase n=5 Tax=Dehalococcoides mccartyi RepID=A5FPS0_DEHSB	98.23	0	1	282	1	282	422844	423716	2e-158	561
Deha11a_4_0461	A5FPR0	Uncharacterized protein-like protein n=4 Tax=Dehalococcoides mccartyi RepID=A5FPR0_DEHSB	99.53	0	1	214	1	214	423716	424360	3e-121	437
Deha11a_4_0462	Q3ZYX1	Probable hemolysin-related protein n=7 Tax=Dehalococcoides mccartyi RepID=Q3ZYX1_DEHSC	99.76	0	1	424	1	424	424341	425615	0	860
Deha11a_4_0463	Q3Z6L5	Probable tRNA threonylcarbamoyladenosine biosynthesis protein Gcp n=6 Tax=Dehalococcoides mccartyi RepID=GCP_DEHE1	93.56	0	1	326	1	326	425733	426713	1e-171	606
Deha11a_4_0464	A5FPR3	10 kDa chaperonin n=5 Tax=Dehalococcoides mccartyi RepID=A5FPR3_DEHSB	98.98	0	1	98	1	98	427206	427502	2e-47	191
Deha11a_4_0465	Q3ZYW8	60 kDa chaperonin n=6 Tax=Dehalococcoides mccartyi RepID=CH60_DEHSC	99.81	0	1	537	1	537	427530	429143	0	1068
Deha11a_4_0466	A5FPQ4	Peptidase M16 domain protein n=3 Tax=Dehalococcoides mccartyi RepID=A5FPQ4_DEHSB	99.28	0	1	419	1	419	429231	430490	0	864
Deha11a_4_0467	Q3ZYW6	Probable hydrogenase nickel incorporation protein HypA n=5 Tax=Dehalococcoides mccartyi RepID=HYPA_DEHSC	99.16	0	1	119	1	119	430603	430962	4e-63	243
Deha11a_4_0468	D2BJ25	Hydrogenase accessory protein HypB n=5 Tax=Dehalococcoides mccartyi RepID=D2BJ25_DEHSV	94.95	0	1	218	1	218	430940	431596	2e-116	422
Deha11a_4_0469	A5FPQ7	(NiFe) hydrogenase maturation protein HypF n=5 Tax=Dehalococcoides mccartyi RepID=A5FPQ7_DEHSB	98.17	0	1	763	1	763	431597	433888	0	1556
Deha11a_4_0470	A5FPQ8	Hydrogenase assembly chaperone hypC/hupF n=6 Tax=Dehalococcoides mccartyi RepID=A5FPQ8_DEHSB	97.18	0	1	71	1	71	433888	434103	1e-32	142
Deha11a_4_0471	A5FPQ9	Hydrogenase expression/formation protein HypD n=6 Tax=Dehalococcoides mccartyi RepID=A5FPQ9_DEHSB	99.45	0	1	364	1	364	434107	435201	0	746
Deha11a_4_0472	A5FPQ0	Hydrogenase expression/formation protein HypE n=4 Tax=Dehalococcoides mccartyi RepID=A5FPQ0_DEHSB	99.13	0	1	345	1	345	435164	436201	0	686
Deha11a_4_0473	A5FPQ1	Transcriptional regulator, TetR family n=4 Tax=Dehalococcoides mccartyi RepID=A5FPQ1_DEHSB	98.54	0	1	206	1	206	436364	436984	6e-116	420
Deha11a_4_0474	A5FPQ2	Putative uncharacterized protein n=3 Tax=Dehalococcoides mccartyi RepID=A5FPQ2_DEHSB	100	0	1	107	1	107	436994	437317	9e-55	216
Deha11a_4_0476	A5FPQ3	Putative uncharacterized protein n=4 Tax=Dehalococcoides mccartyi RepID=A5FPQ3_DEHSB	99.26	0	56	191	1	136	438248	438829	3e-67	258
Deha11a_4_0477	D2BJ33	Glycerol-3-phosphate acyltransferase n=1 Tax=Dehalococcoides sp. (strain VS) RepID=D2BJ33_DEHSV	87.5	0	1	48	1	48	438830	438976	3e-10	67.8
Deha11a_4_0479	A5FPP4	Putative uncharacterized protein n=2 Tax=Dehalococcoides mccartyi RepID=A5FPP4_DEHSB	100	0	2	77	2	77	439158	439391	7e-34	146
Deha11a_4_0480	D3SK10	Transcriptional regulator, MerR family n=6 Tax=Dehalococcoides mccartyi RepID=D3SK10_DEHSG	100	0	1	137	1	137	439443	439856	4e-74	280
Deha11a_4_0482	A5FPP7	Multiple antibiotic resistance (MarC)-related protein n=6 Tax=Dehalococcoides mccartyi RepID=A5FPP7_DEHSB	99.01	0	1	203	1	203	440256	440867	3e-108	394
Deha11a_4_0483	A5FPP8	Cyclase/dehydrase n=5 Tax=Dehalococcoides mccartyi RepID=A5FPP8_DEHSB	98.65	0	1	148	1	148	440982	441428	1e-81	305
Deha11a_4_0484	A5FPP9	Putative uncharacterized protein n=5 Tax=Dehalococcoides mccartyi RepID=A5FPP9_DEHSB	99.69	0	33	357	1	325	441433	442506	0	669
Deha11a_4_0485	D3SK15	AIG2 family protein n=6 Tax=Dehalococcoides mccartyi RepID=D3SK15_DEHSG	99.25	0	1	133	1	133	442599	443000	2e-73	278
Deha11a_4_0486	A5FPN6	50S ribosomal protein L25 n=4 Tax=Dehalococcoides mccartyi RepID=RL25_DEHSB	99.54	0	1	218	1	218	443175	443831	2e-119	432
Deha11a_4_0487	A5FPN7	Amidohydrolase 2 n=5 Tax=Dehalococcoides mccartyi RepID=A5FPN7_DEHSB	99.29	0	16	298	1	283	443800	444696	1e-163	579
Deha11a_4_0488	A5FPN8	2'-5' RNA ligase n=4 Tax=Dehalococcoides mccartyi RepID=A5FPN8_DEHSB	99.48	0	1	193	1	193	444689	445270	5e-106	387
Deha11a_4_0489	A5FPN9	Putative uncharacterized protein n=5 Tax=Dehalococcoides mccartyi RepID=A5FPN9_DEHSB	98.51	0	24	90	1	67	445273	445545	4e-32	140
Deha11a_4_0490	A5FPP0	Amidophosphoribosyltransferase-like protein n=4 Tax=Dehalococcoides mccartyi RepID=A5FPP0_DEHSB	100	0	1	233	1	233	445585	446286	2e-135	484
Deha11a_4_0491	A5FPP1	SSU ribosomal protein S30P / sigma 54 modulation protein n=5 Tax=Dehalococcoides mccartyi RepID=A5FPP1_DEHSB	100	0	1	179	1	179	446300	446839	5e-100	366
Deha11a_4_0492	A5FPP2	Methylated-DNA--protein-cysteine methyltransferase n=4 Tax=Dehalococcoides mccartyi RepID=A5FPP2_DEHSB	98.4	0	1	187	1	187	446915	447478	1e-104	382
Deha11a_4_0493	A5FPN1	Secreted protein-like protein n=4 Tax=Dehalococcoides mccartyi RepID=A5FPN1_DEHSB	96.85	0	1	127	1	127	447456	447839	9e-66	252
Deha11a_4_0494	A5FPN2	DNA repair protein RadC n=3 Tax=Dehalococcoides mccartyi RepID=A5FPN2_DEHSB	99.63	0	5	276	1	272	447862	448692	1e-157	559
Deha11a_4_0495	A5FPN3	Putative uncharacterized protein n=2 Tax=Dehalococcoides mccartyi RepID=A5FPN3_DEHSB	97.56	0	1	82	1	82	448664	448912	7e-39	163
Deha11a_4_0496	A5FPN4	DNA polymerase III catalytic subunit, DnaE type n=6 Tax=Dehalococcoides mccartyi RepID=A5FPN4_DEHSB	99.74	0	24	1193	1	1170	448896	452477	0	2413
Deha11a_4_0497	A5FPM7	Integral membrane protein TIGR01906 n=6 Tax=Dehalococcoides mccartyi RepID=A5FPM7_DEHSB	96.19	0	1	236	1	236	452555	453265	3e-102	375
Deha11a_4_0498	A5FPM8	Putative uncharacterized protein n=4 Tax=Dehalococcoides mccartyi RepID=A5FPM8_DEHSB	99.28	0	1	139	1	139	453353	453772	7e-75	282
Deha11a_4_0499	Q3Z6H6	Putative uncharacterized protein n=1 Tax=Dehalococcoides ethenogenes (strain 195) RepID=Q3Z6H6_DEHE1	100	0	41	171	1	131	455342	455857	7e-67	256
Deha11a_4_0500	A5FPM0	Anthranilate synthase, component I n=6 Tax=Dehalococcoides mccartyi RepID=A5FPM0_DEHSB	99.79	0	1	485	1	485	456839	458296	0	1003
Deha11a_4_0501	A5FPM1	Anthranilate synthase, component II n=4 Tax=Dehalococcoides mccartyi RepID=A5FPM1_DEHSB	99.49	0	1	196	1	196	458280	458870	2e-111	404
Deha11a_4_0502	Q3Z6G6	Anthranilate phosphoribosyltransferase n=5 Tax=Dehalococcoides mccartyi RepID=TRPD_DEHE1	99.71	0	1	340	1	340	458875	459900	0	678
Deha11a_4_0503	Q3ZZ14	Indole-3-glycerol phosphate synthase n=5 Tax=Dehalococcoides mccartyi RepID=TRPC_DEHSC	99.23	0	1	259	1	259	459905	460684	4e-143	511
Deha11a_4_0504	Q3ZZ13	N-(5'-phosphoribosyl)anthranilate isomerase n=5 Tax=Dehalococcoides mccartyi RepID=TRPF_DEHSC	99.09	0	1	219	1	219	460681	461340	2e-123	444
Deha11a_4_0505	A5FPM5	3-deoxy-D-arabinoheptulosonate-7-phosphate synthase n=7 Tax=Dehalococcoides mccartyi RepID=A5FPM5_DEHSB	97.94	0	1	340	1	340	461334	462356	0	679
Deha11a_4_0506	A5FPM6	Tryptophan synthase beta chain n=7 Tax=Dehalococcoides mccartyi RepID=A5FPM6_DEHSB	99.5	0	1	399	1	399	462344	463543	0	815
Deha11a_4_0507	Q3Z6G1	Tryptophan synthase alpha chain n=5 Tax=Dehalococcoides mccartyi RepID=TRPA_DEHE1	100	0	56	310	1	255	463375	464307	3e-144	515
Deha11a_4_0508	A5FPL4	Thymidylate synthase ThyX n=5 Tax=Dehalococcoides mccartyi RepID=A5FPL4_DEHSB	99.49	0	32	226	1	195	464497	465177	7e-111	403
Deha11a_4_0509	A5FPL5	Oligopeptide/dipeptide ABC transporter, ATPase subunit n=5 Tax=Dehalococcoides mccartyi RepID=A5FPL5_DEHSB	98.71	0	12	322	1	311	465211	466179	3e-175	618
Deha11a_4_0510	A5FPL6	ABC transporter related protein n=4 Tax=Dehalococcoides mccartyi RepID=A5FPL6_DEHSB	98.76	0	1	322	1	322	466140	467108	0	642
Deha11a_4_0511	A5FPL7	Binding-protein-dependent transport systems inner membrane component n=5 Tax=Dehalococcoides mccartyi RepID=A5FPL7_DEHSB	100	0	8	286	1	279	467105	467965	6e-157	557
Deha11a_4_0512	A5FPL8	Binding-protein-dependent transport systems inner membrane component n=5 Tax=Dehalococcoides mccartyi RepID=A5FPL8_DEHSB	100	0	1	324	1	324	467946	468920	0	647
Deha11a_4_0513	A5FPK6	Extracellular solute-binding protein, family 5 n=7 Tax=Dehalococcoides mccartyi RepID=A5FPK6_DEHSB	99.26	0	14	556	1	543	468980	470650	0	1100
Deha11a_4_0514	A5FPK7	Methyltransferase type 12 n=5 Tax=Dehalococcoides mccartyi RepID=A5FPK7_DEHSB	99.63	0	1	273	1	273	470616	471437	6e-159	563
Deha11a_4_0515	A5FPK8	Transcriptional regulator, MarR family n=5 Tax=Dehalococcoides mccartyi RepID=A5FPK8_DEHSB	98.68	0	1	151	1	151	471717	472172	7e-83	309
Deha11a_4_0516	Q3Z6F1	Protein CrcB homolog n=4 Tax=Dehalococcoides mccartyi RepID=CRCB_DEHE1	100	0	1	130	1	130	472421	472813	2e-66	254
Deha11a_4_0517	A5FPL1	Helix-turn-helix, type 11 domain protein n=6 Tax=Dehalococcoides mccartyi RepID=A5FPL1_DEHSB	100	0	48	305	1	258	472863	473780	2e-145	519
Deha11a_4_0518	A5FPL2	Putative uncharacterized protein n=5 Tax=Dehalococcoides mccartyi RepID=A5FPL2_DEHSB	97.67	0	3	174	1	172	473755	474279	1e-94	348
Deha11a_4_0519	A5FPK0	Flavodoxin/nitric oxide synthase n=4 Tax=Dehalococcoides mccartyi RepID=A5FPK0_DEHSB	98.61	0	1	144	1	144	474305	474739	4e-76	286
Deha11a_4_0520	A5FPK1	Major facilitator superfamily MFS_1 n=6 Tax=Dehalococcoides mccartyi RepID=A5FPK1_DEHSB	99.57	0	1	465	1	465	474849	476246	0	913
Deha11a_4_0521	A5FPK2	Small GTP-binding protein n=6 Tax=Dehalococcoides mccartyi RepID=A5FPK2_DEHSB	100	0	1	576	1	576	476298	478028	0	1149
Deha11a_4_0522	A5FPK3	FeoA family protein n=5 Tax=Dehalococcoides mccartyi RepID=A5FPK3_DEHSB	98.77	0	1	81	1	81	478025	478270	4e-38	160
Deha11a_4_0523	A5FPK4	Ferric uptake regulator, Fur family n=5 Tax=Dehalococcoides mccartyi RepID=A5FPK4_DEHSB	100	0	1	141	1	141	478310	478735	3e-78	293
Deha11a_4_0524	A5FPK5	SsrA-binding protein OS=Dehalococcoides sp. (strain BAV1) GN=smpB PE=3 SV=2	99.42	0	11	182	1	172	478780	479328	5e-95	350
Deha11a_4_0525	F8V4A9	DsiB n=3 Tax=Dehalococcoides RepID=F8V4A9_9CHLR	99.82	0	1	554	1	554	479615	481291	0	1145
Deha11a_4_0526	D3SK78	Proteasome subunit alpha n=1 Tax=Dehalococcoides sp. (strain GT) RepID=D3SK78_DEHSG	75.51	0	13	61	10	58	481278	481466	2e-12	75.1
Deha11a_4_0527	F8V4A0	DsiA n=4 Tax=Dehalococcoides RepID=F8V4A0_9CHLR	58.08	1	3	200	3	199	481468	482088	1e-57	226
Deha11a_4_0528	F8V4A1	RecF n=4 Tax=Dehalococcoides RepID=F8V4A1_9CHLR	77.33	0	1	150	1	150	482088	482540	3e-61	237
Deha11a_4_0529	F8V4A3	ParBc n=5 Tax=Dehalococcoides RepID=F8V4A2_9CHLR	91.94	0	1	211	1	211	482802	483437	3e-108	394
Deha11a_4_0530	F8V4A3	Mom n=4 Tax=Dehalococcoides RepID=F8V4A3_9CHLR	83.47	0	1	242	1	242	483438	484169	6e-117	424
Deha11a_4_0531	F8V4B0	RNA polymerase domain protein n=3 Tax=Dehalococcoides RepID=F8V4B0_9CHLR	99.86	0	1	702	1	702	484157	486265	0	1437
Deha11a_4_0532	F8V4B1	Rubredoxin n=2 Tax=environmental samples RepID=F8V4B1_9CHLR	100	0	1	241	1	241	486402	487127	2e-140	501
Deha11a_4_0533	F8V4A6	VcrC n=6 Tax=Dehalococcoides RepID=F8V4A6_9CHLR	99.74	0	1	389	1	389	487485	488654	0	778
Deha11a_4_0534	F8V4A7	VcrB n=8 Tax=Dehalococcoides RepID=F8V4A7_9CHLR	98.92	0	1	93	1	93	488827	489108	6e-45	183
Deha11a_4_0536	A2A1A4	Vinyl chloride reductive dehalogenase n=24 Tax=Bacteria RepID=A2A1A4_9BACT	96.72	0	1	519	1	519	489149	490708	0	1030
Deha11a_4_0537	D2BJG2	Reductive dehalogenase anchoring protein n=2 Tax=Dehalococcoides sp. (strain VS) RepID=D2BJG2_DEHSV	85.26	0	1	95	1	95	491213	491500	1e-37	159
Deha11a_4_0538	D2BJG3	Reductive dehalogenase n=3 Tax=Dehalococcoides RepID=D2BJG3_DEHSV	98.07	0	1	518	1	518	491522	493078	0	1073
Deha11a_4_0539	D3SKE9	Transcriptional regulator, MarR family n=2 Tax=Dehalococcoides mccartyi RepID=D3SKE9_DEHSG	99.37	0	1	158	1	158	493310	493786	2e-85	317
Deha11a_4_0541	H3G347	Uncharacterized protein n=1 Tax=Pristionchus pacificus RepID=H3G347_PRIPA	26.1	18	587	895	330	631	494951	498067	8e-07	61.2
Deha11a_4_0542	D2BHV7	Transposase n=4 Tax=Dehalococcoides mccartyi RepID=D2BHV7_DEHSV	98.56	0	1	139	133	271	498335	498754	4e-75	283
Deha11a_5_0001	G2TFL9	Plasmid maintenance system antidote protein n=2 Tax=Rhodospirillum rubrum RepID=G2TFL9_RHORU	45.25	3	15	363	11	368	416	1525	7e-88	328
Deha11a_5_0002	C0QIK1	HigA n=1 Tax=Desulfobacterium autotrophicum (strain ATCC 43914 / DSM 3382 / HRM2) RepID=C0QIK1_DESAH	44.14	0	1	111	1	111	1506	1844	1e-20	102
Deha11a_5_0003	D5V086	Putative uncharacterized protein n=1 Tax=Arcobacter nitrofigilis (strain ATCC 33309 / DSM 7299 / LMG 7604 / NCTC 12251 / CI) RepID=D5V086_ARCNC	45.66	4	3	256	3	264	1966	2739	1e-55	220
Deha11a_5_0004	A5FSZ1	Putative uncharacterized protein n=1 Tax=Dehalococcoides sp. (strain BAV1) RepID=A5FSZ1_DEHSB	93.83	0	22	183	1	162	2763	3314	9e-85	315
Deha11a_5_0005	A5FSZ0	Transcriptional regulator, XRE family n=1 Tax=Dehalococcoides sp. (strain BAV1) RepID=A5FSZ0_DEHSB	75	2	4	215	3	210	3396	4043	4e-84	314
Deha11a_5_0006	A5FSY9	Putative uncharacterized protein n=1 Tax=Dehalococcoides sp. (strain BAV1) RepID=A5FSY9_DEHSB	97.44	0	8	85	31	108	4197	4454	3e-36	154
Deha11a_5_0007	A5FSY8	Single-stranded DNA-binding protein n=1 Tax=Dehalococcoides sp. (strain BAV1) RepID=A5FSY8_DEHSB	100	0	1	130	1	130	4495	4887	3e-70	267
Deha11a_5_0008	A5FSY7	Putative uncharacterized protein n=1 Tax=Dehalococcoides sp. (strain BAV1) RepID=A5FSY7_DEHSB	100	0	2	111	2	111	4943	5278	3e-55	217
Deha11a_5_0009	A5FSY6	Putative uncharacterized protein n=1 Tax=Dehalococcoides sp. (strain BAV1) RepID=A5FSY6_DEHSB	98.3	0	1	530	1	530	5355	6947	0	1066
Deha11a_5_0012	A5FSY5	Putative uncharacterized protein n=1 Tax=Dehalococcoides sp. (strain BAV1) RepID=A5FSY5_DEHSB	89.58	0	1	192	1	192	7466	8044	3e-98	361
Deha11a_5_0013	A5FSZ3	Putative uncharacterized protein n=1 Tax=Dehalococcoides sp. (strain BAV1) RepID=A5FSZ3_DEHSB	100	0	1	108	1	108	8045	8371	2e-58	228
Deha11a_5_0014	A5FSZ7	Putative uncharacterized protein n=1 Tax=Dehalococcoides sp. (strain BAV1) RepID=A5FSZ7_DEHSB	98.34	0	1	181	1	181	8375	8920	2e-100	367
Deha11a_5_0015	A5FSZ6	Putative uncharacterized protein n=1 Tax=Dehalococcoides sp. (strain BAV1) RepID=A5FSZ6_DEHSB	77.49	0	1	382	1	382	9189	10340	6e-180	634
Deha11a_5_0016	A7I5H6	DNA methylase N-4/N-6 domain protein n=1 Tax=Methanoregula boonei (strain 6A8) RepID=A7I5H6_METB6	64.9	1	19	263	6	249	10479	11309	1e-96	357
Deha11a_5_0017	Q4HQB8	HNH endonuclease domain protein n=1 Tax=Campylobacter upsaliensis RM3195 RepID=Q4HQB8_CAMUP	65.98	1	7	199	2	195	11314	11913	6e-73	277
Deha11a_5_0019	A5FP45	Phage integrase family protein n=1 Tax=Dehalococcoides sp. (strain BAV1) RepID=A5FP45_DEHSB	98.12	0	1	319	1	319	12339	13298	0	653
Deha11a_6_0001	D2BFY7	Transposase IS3/IS911-family n=3 Tax=Dehalococcoides mccartyi RepID=D2BFY7_DEHSV	100	0	1	92	1	92	148	426	2e-46	188
Deha11a_6_0002	D3SKE0	Transcriptional regulator, LuxR family n=4 Tax=Dehalococcoides mccartyi RepID=D3SKE0_DEHSG	99.38	0	1	324	1	324	1021	1995	0	653
Deha11a_6_0003	D2BJG8	Glutamate synthetase-like protein n=4 Tax=Dehalococcoides mccartyi RepID=D2BJG8_DEHSV	98.2	0	1	501	1	501	2753	4258	0	1028
Deha11a_6_0004	D2BJ63	Reductive dehalogenase anchoring protein n=1 Tax=Dehalococcoides sp. (strain VS) RepID=D2BJ63_DEHSV	56.67	0	1	90	1	90	4621	4893	1e-21	105
Deha11a_6_0005	Q673E0	Putative reductive dehalogenase (Fragment) n=3 Tax=Dehalococcoides RepID=Q673E0_DEHSB	99.16	0	34	511	1	478	4923	6458	0	985
Deha11a_6_0006	A5FP67	Two component transcriptional regulator, winged helix family n=5 Tax=Dehalococcoides mccartyi RepID=A5FP67_DEHSB	44.14	1	1	222	1	221	6807	7490	2e-52	209
Deha11a_6_0007	Q3ZZ58	Sensor histidine kinase n=2 Tax=Dehalococcoides mccartyi RepID=Q3ZZ58_DEHSC	42.06	1	23	380	72	430	7575	8726	8e-72	275
Deha11a_6_0008	A5FPJ2	Resolvase, N-terminal domain n=4 Tax=Dehalococcoides mccartyi RepID=A5FPJ2_DEHSB	95.12	0	11	133	416	538	8748	9203	8e-53	209
Deha11a_6_0009	A5FPA1	Transposase IS3/IS911 family protein n=2 Tax=Dehalococcoides mccartyi RepID=A5FPA1_DEHSB	100	0	1	92	1	92	9237	9515	4e-46	187
Deha11a_6_0010	A5FPA0	Integrase, catalytic region n=2 Tax=Dehalococcoides mccartyi RepID=A5FPA0_DEHSB	98.7	0	1	231	1	231	9656	10351	7e-130	466
Deha11a_6_0011	Q3Z6E1	Putative uncharacterized protein n=4 Tax=Dehalococcoides mccartyi RepID=Q3Z6E1_DEHE1	100	0	1	492	1	492	10558	12036	0	1021
Deha11a_6_0012	D3SKB3	Putative uncharacterized protein n=3 Tax=Dehalococcoides mccartyi RepID=D3SKB3_DEHSG	97.3	0	1	185	184	368	12174	12731	3e-99	363
Deha11a_6_0013	Q3Z6D9	Putative uncharacterized protein n=1 Tax=Dehalococcoides ethenogenes (strain 195) RepID=Q3Z6D9_DEHE1	100	0	1	182	1	182	12732	13280	9e-103	375
Deha11a_6_0014	D3SKB4	AAA ATPase central domain protein n=5 Tax=Dehalococcoides mccartyi RepID=D3SKB4_DEHSG	99.09	0	14	453	1	440	13277	14638	0	895
Deha11a_6_0015	D3SKB5	Putative uncharacterized protein n=3 Tax=Dehalococcoides mccartyi RepID=D3SKB5_DEHSG	100	0	1	156	1	156	14747	15217	2e-86	321
Deha11a_6_0016	D3SKB6	Helix-turn-helix type 11 domain protein n=5 Tax=Dehalococcoides mccartyi RepID=D3SKB6_DEHSG	99.39	0	20	349	1	330	15274	16323	0	687
Deha11a_6_0017	Q3Z6D5	Nucleotidyltransferase domain protein n=4 Tax=Dehalococcoides mccartyi RepID=Q3Z6D5_DEHE1	100	0	1	203	1	203	16696	17307	2e-113	411
Deha11a_6_0018	D3SKB8	Putative uncharacterized protein n=4 Tax=Dehalococcoides mccartyi RepID=D3SKB8_DEHSG	98.62	0	1	145	1	145	17282	17719	7e-79	296
Deha11a_6_0019	Q3ZVT0	Putative reductive dehalogenase anchoring protein n=2 Tax=Dehalococcoides mccartyi RepID=Q3ZVT0_DEHSC	98.95	0	1	95	1	95	17936	18223	3e-45	184
Deha11a_6_0020	Q3ZVS9	Putative reductive dehalogenase n=4 Tax=Bacteria RepID=Q3ZVS9_DEHSC	100	0	1	180	326	505	18244	18786	1e-105	385
Deha11a_6_0021	D2BFY7	Transposase IS3/IS911-family n=3 Tax=Dehalococcoides mccartyi RepID=D2BFY7_DEHSV	100	0	1	92	1	92	18909	19187	2e-46	188
