# Supplementary material for: A comparative genomics and reductive dehalogenase gene transcription study of two chloroethene-respiring bacteria, Dehalococcoides mccartyi strains MB and 11a
Source: Sci Rep. 2015 Nov 6;5:15204. doi: 10.1038/srep15204 (PMC4635342; doi:10.1038/srep15204)
Supplement: Supplementary Data 10 [file srep15204-s11.xls]

## Sheet: Supplementary Data 11
Supplementary Data 11. Protein coding sequences (CDS) related to the corrinoid synthesis pathway of strain 11a
Contigs ID (Dehalococoides strain ID_scaffold number_contig number)	Uniprot90 ID	Uniprot annotated protein description	Gene ID	Amino acid (%) identity	alignment length (amino acids)	mismatches (amino acids)	gap openings	Query start	Query end	Sequence start	Sequence end	e-value	Bit score
Deha11a_3_0029	Q3ZWJ9	Cobyrinic acid A,C-diamide synthase n=5 Tax=Dehalococcoides mccartyi RepID=COBB_DEHSC	cbiA	100	463	0	0	1	463	1	463	0	957
Deha11a_3_0468	D2BHE0	CbiZ-like protein n=5 Tax=Dehalococcoides mccartyi RepID=D2BHE0_DEHSV	cbiZ or adoCbi	92.58	0	39	294	1	256	455381	456265	1e-136	489
Deha11a_3_0469	Q3ZX56	Cobalamin biosynthesis protein CobD n=4 Tax=Dehalococcoides mccartyi RepID=COBD_DEHSC	cobD	100	308	0	0	1	308	1	308	1e-176	622
Deha11a_3_0470	A5FRG8	L-threonine O-3-phosphate decarboxylase n=6 Tax=Dehalococcoides mccartyi RepID=A5FRG8_DEHSB	cobD	99.46	0	1	368	1	368	457178	458284	0	749
Deha11a_3_0472	A5FRG9	Nicotinate-nucleotide--dimethylbenzimidazole phosphoribosyltransferase n=5 Tax=Dehalococcoides mccartyi RepID=COBT_DEHSB	cobT	100	0	1	352	1	352	458657	459715	0	706
Deha11a_3_0473	A5FRF6	Cobalamin synthase n=7 Tax=Dehalococcoides mccartyi RepID=A5FRF6_DEHSB	cobS	98.82	0	1	254	1	254	459755	460519	4e-138	494
Deha11a_3_0475	A5FRF8	Adenosylcobinamide kinase n=4 Tax=Dehalococcoides mccartyi RepID=A5FRF8_DEHSB	cobU	98.94	0	1	188	1	188	461194	461760	2e-103	378
Deha11a_4_0035	Q3Z7Y8	Cobyric acid synthase n=5 Tax=Dehalococcoides mccartyi RepID=COBQ_DEHE1	cobQ	92.45	503	38	0	1	503	4	506	0	929
Deha11a_4_0185	A5FQI3	Cobalamin biosynthesis protein CobD n=3 Tax=Dehalococcoides mccartyi RepID=A5FQI3_DEHSB	cobD	99.67	307	1	0	1	307	1	307	1e-176	623
Deha11a_4_0186	A5FQI4	Cob(I)yrinic acid a,c-diamide adenosyltransferase n=4 Tax=Dehalococcoides mccartyi RepID=A5FQI4_DEHSB	cobA	98.9	182	2	0	1	182	1	182	4e-101	370
Deha11a_3_0521	A5FRB7	Phosphoglycerate mutase n=5 Tax=Dehalococcoides mccartyi RepID=A5FRB7_DEHSB	cobC	99.75	0	5	405	1	401	506139	507356	0	818
CDS of corrinoid transporter and chealting proteins of strain 11a
Deha11a_2_0076	A5FPC8	ABC transporter related protein n=5 Tax=Dehalococcoides mccartyi RepID=A5FPC8_DEHSB	BtuC	99.68	313	1	0	1	313	1	313	0	636
Deha11a_2_0155	D3SKI1	ABC transporter related protein n=4 Tax=Dehalococcoides mccartyi RepID=D3SKI1_DEHSG	BtuC	99.54	650	3	0	1	650	1	650	0	1303
Deha11a_3_0019	A5FSI6	ABC transporter related protein n=4 Tax=Dehalococcoides mccartyi RepID=A5FSI6_DEHSB	BtuC	100	288	0	0	1	288	1	288	4e-167	590
Deha11a_3_0402	A5FRP0	Magnesium and cobalt transport protein CorA	CorA	99.44	0	9	362	1	354	385974	387062	0	722
Deha11a_3_0465	D2BHD7	ABC-type cobalamin/Fe3+ siderophore transport system, periplasmic component		92.88	0	14	350	1	337	452467	453519	1e-171	606
