# Supplementary material for: A comparative genomics and reductive dehalogenase gene transcription study of two chloroethene-respiring bacteria, Dehalococcoides mccartyi strains MB and 11a
Source: Sci Rep. 2015 Nov 6;5:15204. doi: 10.1038/srep15204 (PMC4635342; doi:10.1038/srep15204)
Supplement: Supplementary Data 12 [file srep15204-s13.xls]

## Sheet: Supplementary Data 12
Supplementary Data 12. Protein coding sequences (CDS) related to the corrinoid synthesis pathway of strain MB
Contigs ID (Dehalococoides strain ID_scaffold number_contig number)	Uniprot90 ID	Uniprot annotated protein description	Gene ID	Amino acid (%) identity	alignment length (amino acids)	mismatches (amino acids)	gap openings	Query start	Query end	Sequence start	Sequence end	e-value	Bit score
DehaMB_1_0085	A6TJE4	Precorrin-8X methylmutase CbiC/CobH n=1 Tax=Alkaliphilus metalliredigens QYMF RepID=A6TJE4_ALKMQ	cbiC/cobH	29.14	81.02	31	205	28	202	95515	96165	9.342e-17	90.8929
DehaMB_1_0072	B1HRF2	Putative cobalt-precorrin-6A synthase [deacetylating] n=3 Tax=Bacillaceae RepID=B1HRF2_LYSSC	cbiD	39.72	99.17	2	359	5	364	80681	81766	2.53427e-72	276.559
DehaMB_1_0074	A1AUS4	Precorrin-2 C20-methyltransferase / cobalt-factor II C20-methyltransferase n=1 Tax=Pelobacter propionicus DSM 2379 RepID=A1AUS4_PELPD	cbi(L)/cobI	41.05	94.63	9	237	4	232	82978	83706	5.65747e-39	164.851
DehaMB_1_0075	A1HPX4	Precorrin-4 C11-methyltransferase n=1 Tax=Thermosinus carboxydivorans Nor1 RepID=A1HPX4_9FIRM	cobM (cbiF)	58.63	99.2	3	251	2	248	83699	84454	3.14504e-76	288.886
DehaMB_1_0076	A5UQU1	Precorrin-3 methyltransferase / precorrin-2 dehydrogenase n=1 Tax=Roseiflexus sp. RS-1 RepID=A5UQU1_ROSS1	cobJ (cbiH)	37.36	95.89	27	632	3	629	84372	86270	6.30763e-101	372.859
MBrayScalf10090	C2M017	Cobalamin synthesis protein/P47K family protein n=3 Tax=Staphylococcus hominis RepID=C2M017_STAHO		34.52	89.32	12	287	13	288	98542	99471	6.87898e-37	158.688
DehaMB_2_0537	D2BFZ9	Adenosylcobinamide amidohydrolase, CbiZ n=3 Tax=Dehalococcoides RepID=D2BFZ9_DEHSV	cbiZ or adoCbi	98.84	100	1	259	1	259	519971	520750	8.37058e-151	536.569
DehaMB_2_0178	A5FRF6	Cobalamin synthase n=5 Tax=Dehalococcoides RepID=A5FRF6_DEHSB	cobS	90.94	100	1	254	1	254	174189	174953	1.7571e-128	462.225
DehaMB_2_0179	A5FRG9	Nicotinate-nucleotide--dimethylbenzimidazole phosphoribosyltransferase n=5 Tax=Dehalococcoides RepID=COBT_DEHSB	cobT	94.03	100	1	352	1	352	174991	176049	0	650.973
DehaMB_2_0180	A5FRG8	L-threonine O-3-phosphate decarboxylase n=5 Tax=Dehalococcoides RepID=A5FRG8_DEHSB	cobD	89.4	100	1	368	1	368	176419	177525	0	679.863
DehaMB_2_0533	Q3Z9V5	Cobalamin biosynthesis protein CobD 1 n=2 Tax=Dehalococcoides RepID=Q3Z9V5_DEHE1	cobD	98.11	100	1	318	1	318	515956	516912	1.28846e-177	626.32
DehaMB_2_0534	Q3Z9V6	Cob(I)alamin adenosyltransferase n=1 Tax=Dehalococcoides ethenogenes 195 RepID=Q3Z9V6_DEHE1	cobA	97.21	97.81	5	183	1	179	516927	517478	1.18036e-94	348.977
DehaMB_2_0686	Q3ZWJ9	Cobyrinic acid A,C-diamide synthase n=4 Tax=Dehalococcoides RepID=COBB_DEHSC	cbiA	91.36	100	1	463	1	463	653722	655113	0	859.751
DehaMB_8_0191	A5FPR9	Phosphoglycerate mutase n=5 Tax=Dehalococcoides RepID=A5FPR9_DEHSB		100	1	207	1	207	176131	176754	2.26807e-110	401.749	623
CDS of corrinoid transporter and chealting proteins of strain MB
DehaMB_1_0065	D1JCT7	Probable ABC transporter, ATP-binding protein n=1 Tax=uncultured archaeon RepID=D1JCT7_9ARCH		59.38	95.52	1	256	1	256	71005	71811	3.49101e-84	315.464
DehaMB_1_0069	D1JHK8	ABC transporter, ATP-binding protein n=1 Tax=uncultured archaeon RepID=D1JHK8_9ARCH		49.21	92.7	1	254	2	255	77949	78773	1.00569e-68	264.233
DehaMB_1_0081	H6LCN2	Vitamin B12 import system permease protein BtuC n=1 Tax=Acetobacterium woodii DSM 1030 RepID=H6LCN2_ACEWD	BtuC	49.85	95.17	14	348	4	338	89985	91043	8.38238e-92	341.273
DehaMB_1_0083	Q8PVG2	Magnesium-chelatase subunit n=1 Tax=Methanosarcina mazei Go1 RepID=Q8PVG2_METMA		47.54	98	7	692	8	678	92348	94450	0	650.973
DehaMB_2_0183	A5FRG5	ABC transporter related protein n=5 Tax=Dehalococcoides RepID=A5FRG5_DEHSB		93.43	99.64	1	273	1	274	179197	180021	5.00327e-146	520.776
DehaMB_2_0184	A5FRG4	Transport system permease protein n=5 Tax=Dehalococcoides RepID=A5FRG4_DEHSB		93.11	96.29	15	377	1	363	180033	181166	2.38187e-177	625.55
DehaMB_2_0185	Q3Z8M3	ABC-type cobalamin/Fe3+-siderophores transport system, periplasmic binding protein, putative n=1 Tax=Dehalococcoides ethenogenes 195 RepID=Q3Z8M3_DEHE1		99.11	98.54	6	343	1	338	181176	182207	0	673.315
DehaMB_2_0529	D2BFZ1	Cobalamin-binding protein		95.16	100	1	517	1	517	512147	513700	0	1005.74
DehaMB_1_0066	F4BXH3	Cobaltochelatase, CobN subunit n=1 Tax=Methanosaeta concilii GP6 RepID=F4BXH3_METCG	cobN	61.76	99.29	4	1258	15	1272	71819	75613	0	1652.88
